# Supplementary material for: De novo transcriptome based insights into secondary metabolite biosynthesis in Malaxis acuminata (Jeevak)–A therapeutically important orchid
Source: Front Plant Sci. 2022 Oct 18;13:954467. doi: 10.3389/fpls.2022.954467 (PMC9623264; doi:10.3389/fpls.2022.954467)
Supplement: Supplementary file 2 [file Data_Sheet_1.xlsx]

## Sheet: Supplementary-file-transcript_u
scaffold12161	YP_227368.1	GCTGGAACCAGACCCAACTCTGGAGGCTAGGCATTCACGCCTGACTAACAGCAAAACAAAAAGAAAAGAGAAGGAAAAGAAAAGAAAGAGAAAGAAAAAGCAATTATTCTTTCAACTGCAAATCCCAAACACAAAAAGGCCTAGTGGAATTGGCCTTAGGAATGGGTGTAGGAGGATGGTGGCCAAGGAAAGAAAGATCCTCAGTAACTAAAATATCAATAGTACGTAAATCGGTATCTTTCTTGGCAATACCAGGCAAAACAACTTGTAGCCAACCCCCTATAGTGGTGGAATCATAAACCCCATTGGGATTGCAATATTTCCAAACCTCAAGACAGTCATCAAAAGGAGGAACATCAAAATGGGTTCCATCAAAACTGGAAAAACTATACTGACAAT…
C99402	OWM69852.1	CTCAGAGGTAGGGTTTGATGAGTGAATGCTCTTCTAGCTTCTCAAACCATCTGCTTCTTTCTTCTTCCTCCTTTCTTATTGTTTCTGCAATAATGATTGTGATCCTGTGATGTATGCATACTTAAATTGGCTTCTGCATGGAGAGTTACTTAAAAGTTGTCTGTTTTTGTTCATGTTTGTGTGGTTTGGTTTCATTTTGGTAGCTTTTTTCTTTAGTTTTTTTTAAGATTTTGATGGTGTTCATAGTGGTTTGATTTGCATGGGATTTGTGAAGAGAGCTTCCTCCGGTCCACTCATGGATGGCGTTAGGATTAAATTATCTGCTGACTCATTCATTCAAATGCTGAGTAATTTATTGGAGAATCATGATGTGCTTAGTAGATGAGTGAATGATGTGGG…
C78672	AHI24017.1	GTCCGAATGGGGGCGTCCGGTGGATGCCTTGGCGCCGAGAGGCGATGAAGGACGTGGCACGCTGCGAAAAGCCGCGGGGAGATGCGAGCGATCGTTGATCCGCGGGTGTCCGAATGGGGAAACCCCTCCCTTCTGGGAGATCCCCGGCCGAATCCATAGGCCGGGGAGGCGAACCCGGGGAACTGAAACATCTCAGTACCCGGAGGAAAAGACATCAACCGAGATTCCCCGAGTAGTGGCGAGCGAAAGGGGACCAGGCCAGTGGCCGCGCAGGGAGAAGCCGAAGGATCTGGAAAGGTCCGCCGCAGCGGGTGACAGCCCCGTAGGCGTAGCGTTCTGCGCGGTCCTCGAGTAGGGCGGGGCACGTGAAACCCTGTCCGAACACGGGGGGACCACCCT…
scaffold7681	OAJ65928.1	CCGGGAAACAGCGCTGGCGACATGGACCGTACCCGAAACCGACACAGGTGGACTGGTAGAGCATACCGAGGCGCTTGAGAGACCTATGCTGAAGGAACTAGGCAAATTGCTCGCGTAACTTCGGGATAAGCGAGACCCCGCGCCGGGCAACCGGTTCGGGGTGGCACAGACCAGGGGGTGGCGACTGTTTAGTAAAAACACAGGGCTCTGCGAAGCCGCGAGGCGACGTATAGGGCCTGACGCCTGCCCGGTGCCGGAAGGTCAAGGGGAGGGGTGAGAGCCCCGAACCGAAGCCCCGGTAAACGGCGGCCGTAACNNNNNNNNNNNNNNNNNNNNNNNNNNNNNNNNNNNCTCCCCGCTGTCTCCAGCATAGACTCAGCGAAATTGAACTCCCCGTGA…
C72326	CAJ30045.1	GCCGCGGGCGGCCCCGACTGCTTGTAGGCACCCGGTTTCAGGTCTGTTTCACTCCCCTTTCGGGGTGCTTTTCACCTTTCCCTCACGGTACTCGTGCGCTATCGGTCACCAGGGAGTATTTAGGCTTGGAGGGTGGTCCCCCCACGTTCGGACAGGGTTTCACGTGCCCCGCCTTACTCAAGGACCCACGACGCATCACGCCTACGGGGCTGTCACCCGCTCCGGCCGCGCTTCCCAGCGCGTTCGGCTTCCTCGTCGAAGGCCACTGGCCTGCTCCGCTTTCGCTCGCCACTACTCGCGGAATCTCGGTTGATGTCTGTTCCTCCGGGTACTGAGATGTTTCAGTTCCCCGGGTTCGCCTCGCGCGCCTATGCATTCAGCGCGCGATACCCCCGCAGG…
CL982Contig1	GAN74957.1	GGGCTAGCGTTGCTCGGAATCACTGGGCGTAAAGGGCGCGTAGGCGGCCCCGTCAGTCGGGCGTGAAATCCCCGGGCTCAACCCGGGGGCTGCGCCCGATACGGCGGGGCTGGAGGACGGGAGAGGCTCGCGGAATTCCCAGTGTAGAGGTGAAATTCGTAGATATTGGGAAGAACACCGGTGGCGAAGGCGGCGAGCTGGCCCGTTTCTGACGCTGAGGCGCGACAGCGTGGGGAGCAAACAGGATTAGATACCCTGGTAGTCCACGCCGTAAACGATGTGCGCTGGGTGTTGGGGGGCCTAGCCCCTCAGTGCCGCAGCCAACGCGGTAAGCGCACCGCCTGGGGAGTACGGCCGCAAGGTTGAAACTCAAAGGAATTGACGGGGGCCCGCACAAGC…
C75424	TDG75485.1	CCCGAGGGGCGCGCCCGCGGCTTCGGCGCCCGGCTTGAGCCCCGTTACATTTTCGCCGCGGGACAGCTGCTAGACCAGTGAGCTATTACGCTTTCTTTAAAGGATGGCTGCTTCTAAGCCAACCTCCTGGTTGTTGTGGCCGTCCCACATGCTTTCCCACTTAGCCGGGACTTGGGGGCCTTAGCCGGCGGTCTGGGCTGTTTCCCTCTCGACGACGGACCTTAGCACCCGCCGTCTGTCTGCCGCGCTGCGCTCCCCGGCATTCGGAGTTCGGTAGGGTTTGGTAGGGCTTTGGGCCCCCCTAGCCCTTCCGGTGCTCTACCTCCGGGGGCGATCGCGCGACGATCTACCTCAATAGATTTCGCGGAGAACCAGCTATTTCCGGGTTTGATTGGCCTT…
C49116	RKX23888.1	GGAAAATATAACGGGGCTAAGATGTACACCGAAGCTTTAGATTCAATTTTTAATTGAGTGGTAGGAGAGCGTTCTATTCAGCGTTGAAGGTATACCGGTAAGGAGTGCTGGAGCGGATAGAAGTGAGCATGCAGGCATGAGTAGCGATAATTAAGGTGAGAATCCTTAACGCCGAAAACCCAAGGTTTCCTACGCGATGCTCGTCATCGTAGGGTTAGTCGGGTCCTAAGTCGAGACTGAAAAGTGTAGACGATGGCAAATTGGTTAATATTCCAATACCAACATATAAGCGCGATGTGGGGACGCATAGAGTTAGTCGAGCTCACTGATGGAATAGTGGGTCGAAGGATGTAGG
C69162	SCH66965.1	AACCTGCTGTCCATCGACTACGCATTTCTGCCTCGCCTTAGGCCCCGACTTACCCAGGGCAGATCAGCTTTACCCTGGAAACCTTGGATATTCGGCCGAAAGGATTCTCACCTTTCTCTCGCTACTCATTCCGGCATTCTCTCTTCCTGAAACTCCACAGCTCCTTCCGGTACTGCTTCGTCGCTTCAGCAATGCTCCTCTACCAATCCTTTCGGATTCCTGAGCTTCGGTGTCGTGTTTAGCCCCGGTTCATTTTCGGCGCAGGACCTCTCGACTAGTGAGCTATTACGCACTCTTTGAATGTATGGCTGCTTCTGAGCCAACATCCTAGTTGTCTTCGAGATCCCACATCCTTTTCCACTTAACACGCACTTTGGGACCTTAGCTGCAGGTCTGGGC…
C35474	CUO89876.1	CCTGCATCCTATCAACGTCATCGTCTTTGACGACCCTCAATGGAGTTCTCATCTTGCGGCTGGCTTCGCACTTAGATGCTTTCAGCGCTTATCCAATCCAGACTCAGATACCCAGCGGTGCGCCTGGCGGCACAACTGGTAAACCGGAGGTCTGTCCATCACGGTCCTCTCGTACTAGTGACGGCACCACTCAAAACTCCCACGCCCACGATAGATAGAGACCGAACTGTCTCACGACGTTCTGAACCCAGCTCGCGTGCCACTTTAATGGGCGAACAGCCCAACCCTTGGGACCTTCTCCA
C63706	VDN00566.1	GTCAGCGCAAGCGAAGCATTTGATCGAAGCCCGAGTAAACGGCGGCCGTAACTATAACGGTCCTAAGGTAGCGAAATTCCTTGTCAGTTAAATACTGACCTGCATGAATGGCGTAACGAGATGGGAGCTGTCTCAAAGAGGGATCCAGTGAAATTGTAGTGGAGGTGAAAATTCCTCCTACCCGCGGAAAGACGGAAAGACCCCGTGCACCTTTACTACAGCTTGACACTGTAGCTTGGATATTCATGTGCAGGATAGGTGGGAGGCTATGATGACTAGACGCAAGTAGAGTCGGAGCCATCCTTGAGATACCACCCTTGAATATTTGAGTTACTAACTGCGATGAGTTATCCTCATTCAGGACAATGTCTGGTGGGTAGTTTGACTGGGGCGGTCGCC…
C55424	AOE12499.1	CTGCACTGCAGCGCGAACTGGTTTCCTTGAGTACGCACAAAGTGGGCGGAATTCGTGGTGTAGCGGTGAAATGCTTAGATATCACGAAGAACTCCGATTGCGAAGGCAGCTCACTGGAGCGCAACTGACGCTGAAGCTCGAAAGTGCGGGTATCGAACAGGATTAGATACCCTGGTAGTCCGCACGGTAAACGATGGATGCCCGCTGTTGGTCTGAATAGGTCAGCGGCCAAGCGAAAGCATTAAGCATCCCACCTGGGGAGTACGCCGGCAACGGTGAAACTCAAAGGAATTGACGGGGGCCCGCACAAGCGGAGGAACATGTGGTTTAATTCGATGATACGCGAGGAACCTTACCCGGGCTTGAATTGCAGAGGAAGGATTTGGAG
scaffold4885	KPC97162.1	GCCGGGACCCCGCATGGCGGGCAGTTTGACTGGGGCGGTCGCCTCCCAAAAGGTAACGGAGGCGCGCGATGGTGGGCTCAGGCCGGTCGGACATCGGCCGTCGAGTGCAATGGCACAAGCCCGCCTGACTGCGAGGGTGACAACCCGAGCAGAGACGAAAGTCGGCCATAGTGATCCGGTGGTCCCGCGTGGGAGGGCCATCGCTCAACGGATAAAAGGTACTCTAGGGATAACAGGCTGATCTCCCCCAAGAGTCCACATCGACGGGGAGGTTTGGCACCTCGATGTCGGCTCATCNNNNNNNNNNNNNNNNNNNNNNNNNNNNNNNNNNNNNNNNNNNNNNNNNNNNNNNNGCATCCCGGGGCTGGAGCAGGTCCCAAGGGTTCGGCTGTTCGCCGA…
C28518	GAD10793.1	CCGAGGGGCAAAGCCGCAAGGCGCCGCGGGAGCGGCCTGCGTCCGATTAGGTAGTTGGCGGGGTAACGGCCCACCAAGCCGGCGATCGGTAGCTGGTCTGAGAGGACGATCAGCCACACTGGGACTGAGACACGGCCCAGACTCCTACGGGAGGCAGCAGTGGGGAATATTGGGCAATGGGCGCAAGCCTGACCCAGCAATGCCGCGTGGGTGAAGAAGGTCTTCGGATTGTAAAGCCCTTTCGGCGGGGACGATGGTGACGGTACCCGCAGAAGAAGCCCCGG
scaffold5736	XP_025481734.1	CCGAGACCCCGGCCCCCCAGCCTTCTGAGACTCCTGCTCCTCAGCCATCTGGATCGCCCGCTCCTCAGCCTTCTGAGAGCTCTTACCCCGAAACCTCTGGCACTCCTGCCCCTCAGCCTTCCTCCTACCCTCAGACCTCTGGAACTCCTGCTCCTCAGCCGTCTGGCACTCCCTCTTACCCCCAGACCTCCGCGTCTCCCAGCAGCGCTCAGCCTTCTGGCACGGCCACTCAGTCTTCCTCTGCCAGCTGCCCCACCGATCTTTCTGGCGACTATGAGTACCCTCATCTGNNNNNNNNNNNNNNNNNNNNNNNNNNNNNNNNTCGTCCCGATCAACTCTTCCACCCCCGACACCGCCTATGGTACTCAGTACTTCGGCACCGTCTCCTCCACTGTCTCG…
C64608	OYP18828.1	GCCCCAGTCGCCAAATCCACTGTGGAAGGTAGCTATTTTAGCATCCCCGCTTCGAATGAGTTCGACTCCCATGGTGTGACGGGCGGTGAGTACAAGACCCGGGAACGTATTCACCGTAGCATAGCTGATCTACGATTACTAGCGATTCCAACTTCATGTAGTCGAGTTGCAGACTACAATCCGAACTGGGAGATATTTTATAAGATTTGCTCCACGTCACCGTATTGCCGCTCTTTGTATATCCCATTGTAGCACGTGTGTAGCCCTGGACGTAAGGGCCATGATGACTTGACGTCGTCCTCACCTTCCTCCTACTTGCGTAGGCAGTCTGTTTAGAGTTCTCAGCCGAACTGTTAGCAACTAAACACGAGGGTTGCGCTCGTTGCGGGACTTAACCCA…
C34514	KWW26465.1	CAGGACTCGATAGGCGGTGAAGCCCTCTTGTCCTATCGGTCGCTCTACCTCTCACGGTGACCATCCGACGCGGCACCTAAATGCCTTTCGGGGAGTACGAGCTATCTCCAAGTTTGATTGGCCTTTCACTCCTACACTCGGCTCATCCAGAAGCTTTTCAACGCTTATTGGTGCGGACCTCCATCCCGTGTTACCGGGACTTCATCCTGGCCAAGTGTAGATCACTTGGTTTCGCGTCTACCCCCACTGACTGTGCGCCCTCTTCAGGCTCGCTTTCACTGCGGCTACGTACCTCATGG
C54374	AHJ14489.1	AGGGAAAGTTCATCTTAGAGTTGGCTTCGAGCTTAGATGCTTTCAGCTCTTATCACATCCCAACGTGGCTACCCAACGATGCTCTTGGCAGAACAATTGGTACACCAGTGGTTGGTTCATCCCGGTCCTCTCGTACTAGGGACAAATCTCTTCAACTTTCCTACGCCCACGGAAGATAGGGACCGAACTGTCTCACGACGTTCTGAACCCAGCTCGCGTACCGCTTTAAATGGCGAACAGCCATACCCTTGGGACCGACTACAGCCCCAGGATGCGATGAGCCGACATCGAGGTGCCAAACCTCCCCGTCGATGTGAGCTCTTGGGGGAGATCAGCCTGTTATCCCCGGCGTACCTTTTATCCTTTGAGCGATGGCCCTTCC
C72704	OJJ61542.1	ATCAGCTCAATCATCAGCATCTTCAAGCCTCTTCAAGCATCTCACATTCGTTTCGTCGAATAAAAGACTCTCCAAACTATCTTTCAAAATGAAGTTCACCGTTGCTACTTTTGTTGCCCTCGTTGCGGCTGCTGCTGCCATGCCTTCCTCCGAGCAGGCCCCCAAAATCTCCCAGAAGAGCCTGAAGAAGATCGAGGAGACCCAGGGCAAGTGCGGTGACGCGAACGTCAACTGCTGCGTCAAAGCCGAGGAGACCGAGGAAACCCAAGAGTACGACGGCCTCGCTGGGATTCTCAAGAACCTTCTGGCTCCAGACACCGACGCCTTCTGCACTCAGGCTTCCAGCCAGGGTACTCTCGCTCTGAACCTCCTCCCCAACCTTATCGGAGGCAACAAGGA…
C40320	EDY97039.1	GTTAGACCTCAGACAGCCAAAGGGCCGTATTTCAAGGATGGCTCCACGAAAGCTGGCGCTCCCGCTTCGAAGCCTCCGGCCTATCCTACACATCGGATGACCAAGGTCAATGCTAAGCTGTAGTAAAGGTTCACGGGGTCTTTTCGTCCCATCGCGGGTAATCGGCATCTTCACCGATACTACAATTTCACTGAGCTCATGGTTGAGACAGCGTCCGGATCATTACACCATTCGTGCAGGTCGGAACTTACCCGACAAGGAATTTCGCTACCTTAGGACCGTTATAGTTACGGCCGCCGTTTACCGGGGCTTCAATTC
C47250	EHH01436.1	CTCGCGGTCACGGACTTTAGGCGCCCCCGGCTTTCATGGCTTGACGGGCGGTGTGTACAAGGCCCGGGAACGTATTCACCGCGCCATGGCTGATGCGCGATTACTAGCGAATCCAGCTTCGTGGGGTCGGGTTGCAGACCCCAGTCCGAACTGAGACAGGCTTTAAGGATTAGATGCGCTTTGCAGAACACCATCTCTCTGTACCTGCCATTGTAACACGTGTGTAGCCCCGGACGTAAGGGCCGTGCTGATTTGACGTCATCCCCACCTTCCTCACACCTTACGGTGGCAGTGTCCCCAGAGTGCCCAGCTTGACCTGATGGCAACTAAGGAGAGGGGTTGCGCT
C62464	XP_020595050.1	CATCACTCACACTCCCATTCTCAGCCCAACCCTCCAACCACTTGCTCGCCGGCGAGACACTCAACACGAGCCGATCTCTTTATCAAGGCTTTTACAATTTTATCATCCAAGATGATTGTAATCTTGTCCTCTATTATGACACTATTTTCCCAGTGTGGGATTCAGGCACAAGCAATCAGGGTTCATACTGTTATGTCACCATGCAGAATAACGGCATCCTCGTTGTTTATGACATCAGTAATAAAGTCATATGGACTAGTAACACAAGCGGAGAAATTGGAGATTATGTTCTCATACTACAAAGGGACGGCAAGGTTGTTATATATGGTGCACCCATTTGGGCAAAGGGGACTAATATGTTTGGCTTGACTGGGGTGGTCATAGCCTCGACCCGCAATG…
C52860	OKY28099.1	TTACGCCCAGTGATTCCGAGTAACGCTTGCACCCCCCGTATTACCGCGGCTGCTGGCACGGAGTTAGCCGGTGCTTATTCATATAATACCGTCATTATCTTCTCATATAAAAGGAGTTTACGCACCGAAATGTGTCATCCTCCACGCGGCGTTGCTGCATCAGACTTTCGTCCATTGTGCAATATTCCCCACTGCTGCCTCCCGTAGGAGTCTGGACCGTGTCTCAGTTCCAGTGTGACTGATCATCCTCTCAAACCAGTTATGTGTCATAGTCTTGGTAAGCCATTACCCCACCAACTAACTGATACAATACAGGCTAATCTCTTACCAATAAATCTTTCCCTTATTAACTTCTGTTAATAAGGAGTATAAG
C72748	PKU80705.1	AAATGATGTCTTTAACAAAATTTCTAACTATCTCATCAATACTGCGGAAAGTCCAGTCCTCTAGTTATACATGGCGTAATGGACTTTACAAAATTTCTCACTCCATCAACAACAGTACTCTCCAAATCAAGCCTACCAATCCCATTTGGCATAGAAGTCTTATGAATCCTCGTCAACCATCTCCCAACCCTCCAGCAAATGCTGCCAAATATTAGCGCCCTCCCTACCTCTAGTTCATGCAACTCCAATATCCAAGAGCGAAAAACTTCTACTTAGCTCATTTACTATCTCACTTTCTTTGTTTCATCTAGTCACTCTCATGTATGGAGACCTTCCTCAACCACTTCTCTTTTCAATTTTCATTACTATATAACCTTTATAAATGATTACATCAACTAT…
C24978	XP_025511010.1	CCCGCCCCCTCACTCGTGGAACTCGTCGCACTAGCACTGGATCCACTAGCAGTAGTACTAGCCGCACTCCCCGTCGCACTCGCCGTACTAGCCGTCAACGTCGTCTTCCCACTCATCGTCTCCGTACTCGTCGGCTGCCCATTCGACCCCGTCAACGTCGTCGCGCTCTCCCACCGCGACGTAATCTCCGACGCTACATCCGACGCCTTGGATCTGATATCCGATGCCGCCGCGGATGCATCGGACCGCGCATCCGACGCCACCGACGTGCCCCAG
scaffold9165	XP_020576630.1	CTAAGATAGGATCTTTCATTGAGGCCAGCAGTGGCTTTGGTCAGTCTTCTGATAGCATTCATTGCCATCATGGCATCATGTCTGCTGAGGTTCTTGCCTATAACCTTATATTCCACTTGTTCTATAAGCTATTCAACACAACTACCCAACCAATATACTTAGTTATTCTCAAGCATCTTGTAGGTTAAAGGGCAGAATTTAACTTTATAGCCAGTATTTTTCCTGTGTGCAAATCTTAAAACGGGTTTGTTTAATTGGAAGATTTAGCATTGTTTAAATTAAATCAACCAAAATTATTAGTTGAGCCAAATAAAAGCTACTACCTATATAAACCACATATTTTCCAACTGTTTCAGGCNNNNNNNNNNNNNNNNNNNNNNNNNNNNNNNNNNNNNNNNN…
scaffold6501	WP_126708447.1	TGCCAATAAAGAAGAGCGAAGAATAAAAAAGCAGGCAAGCACTATCCTAAACAAAGAGTTTCAGGTTTCATACCTAATATATAATCATATTTCTGAAATAAGTGATAAAGAAGCTGGCGTAGTGTAATACCTCTTATCTTGCGTTAGTAAGGTTCATGAGGTTGCCAAGTTATGTAGTTCCCAGGTTAATCCAACCATTCCAATATATAGTATTAAATCTGTATCTATGTAGTGTTAATCCAGCCTCAATAGTAACCACAATAATAATCATAACTATAATTAAGTAAACAATACTAATNNNNNNNNNNNNNNNNNNNNNNNNNNNNNNNNNNNNNNNNNNNNNNNNNNNNNNCTTTGCATGAATTCCAAAGATCTCTAGAATAAAGATTAAACGCCTAG…
C41894	AWW14943.1	AGATTGAAGTTCCAGAAATCCAGGATAAGGAAGTAGAGGCAATCTCTATTGATAAGAGTAGTAAGGTTTCCCTTCAGGTTCCTGGAAAAATTGTGATTGTGGATGATACTGCTCTTTATATTGGGAAAGATCGTGTTGTTGGGACTGCAGTTAAGTTCTTTCCCCCTGATGTTTTGGCTAGTTCGTTTTATGGCCAGGAAGCTCATTTAGCTGTGTGTATTTCCTTGGCTCTTGATGGCAAGTTGATCAGGACAGTGACCAATTCCGTTTTTGGCAAAATTGTGAAGCCTAGGGGATGTAATGGTTTTGGTTTTGACCAGGTTT
C24428	EHA28421.1	AACCAATACTACACACACACCAACAACCACAATGTCCTCCACCGACTCCCCCAACAACAACTCAACCACCACCACCTCGACCCTTAAATCATACGTCGACCAAGCAACCGGCATGGTCCAACGCGCCGCTGGCTCCCTAACCGGCGACTCCTCCACCCAGTCCACCGGCTCTGCCACCCAATCCCGCGGCGAAGCTGAACACAACGCCAGCCACAACAACTTCACCAAGCTTGGACCCGTTACCGCCGACCCTGCCACAGGCGCTGCGGCCACAG
C36942	OJZ92693.1	CATCGTCATCGAAGACAAATGAACAGGAAAGAAAGAGTATAGCAGACACCGCGGTGAGACAACACGAGCGGGATAGTAACTAATAACATCCAACGAGACTGACTTTTTCCCAACAAGAAAATCCCAGTACTCTTTCCCCAATCTTCAACACACTCAGTTCAACAACCCAAGGGTAAGATCACCATGAATCTTAGCCTTCAACTGCACCTCAATATCCAAATTGAGATCAAGTCTCAACCTCAACTGCTCATCCTTGCCTTCCTTTTCATCCCCGCCGCCGCCTCCACCGAGGATCCCGCCCACAGCT
C25620	EDM87878.1	CACTTCCACAGCTTGTAGACACAGGGTTTCAGGTTCTCTTTCACTCCCCTCCCGGGGTCCTTTTCACCTTTCCTTCACAGTACTATGCGCTATCGGTCACTAAGTAGTATTTAGCCTTAGGGGGTGGTCCCCCTGATTTCCCACAAGGTTCCACGTGTCTCGTGGTACTCTGGATCCTGCTCAGTCTCATCAGCTTTCACGTACGGGGCTTTCACCCTCTCCGGCCGGCTTTCCCAAAACCGTTCTGTTAGCTTCAAAGAATCTTAAATGCAGTCCG
C64658	PKU84042.1	ATTTGAAGTTGATTATAATTGTATTTGCTCTTAAAATTTGAAGAGATTGTTTGTATGGAGTATGATGTGATGTATTTACAAATTATAATAGTTTGAATATATCTTTATTTAGAAAGAGTTAAATTTGAAACATAAAAGGTGGCTGAAGTTAATAAAAGATTATGATCCTAATGTATAATATTTTCCTGATAAGACAATTATAATTGCAGATGCATTGAGTAGGAAGTTTAGTGGGCATGTCAGTTGGATGGTACTTTTGGAAAAACTGAACTAATTCGAGATATGAAAGATCTATATTTGAAAGTTATGAAAACATAATGATTAGAGTCTTAGTATGTTATATCAGATGATTATACATCATACTTTTGAAGAAAAAATAAAATTGCATAAAAGTTAGCG…
scaffold7700	PKU61194.1	GCCATATGTTTGGCAAGAAATGATTGATTGAGACACAAGCAACCATTGATAAAGAAAAGAATAATATGTCATAATCAGAGAATAGTTGAGATGAGGCAGAAGGAATGGCAAAGCAATAAAATAAATGCAGTAAAGCAATCAAAAGTAAAATGTGAATTTTAAACCAGAATTTAAGTTCATCAGTACATAGTTCAACGTAATGCCCCTGCATTGCATCCAGCTCCACCCATTTCCTCTTTGACGGTGGAAAACGCAACCTGTTGGAGTGTAACTTCCAAATCATTGAACTTGTCTGCTGAAGACCGACTTGCATTTGNNNNNNNNNNNNNNNNNNNNNNNNNNNNNNNNNNNNNNNNNNNNNNNNNNNNNNTCAAAAGCGAAGGTTTAGAAATGCAAGCT…
scaffold9762	XP_020692958.1	GATAGGTGAAAAGCCAACTCCATTTAAGTCATTCAATATAAATATGCATTCACATGTTCATTAGACACCTGTAGGGGGCACAAATAAAGATAATGAGGAAGCCTTGGAGACAGAGAGGGACAATTTAATCCAACGCAACAGAACAGTGGAGTCATCAGAGGCTAGAGGGAGTGAGGGAGATTTAAGAGGAAGAAGAAGGGTGGTTCTATTGAAGCAGCTGAAGGGAAACATGGGAAGGCCGCCATGTTGCGATAAGCCTGGGATCAAGAAAGGTCCATGGACTCCTGAGGAAGATCTCATACTTGTGTCTTACATTCAGGAGCATGGCCCTGGCAACTGGAGATCTGTTCCTATTAACACTGGGTTGCTGAGATGCNNNNNNNNNNNNNNNNNNNNNNN…
C40294	KZV50954.1	AAATATGCATTACAGTCTTGCTAACCTTGGATTTAGTGGCTCATTATGACTAATAGCTCTATCTTCGAAAAGCTTGACAGATTTCTGATTAATGATAAATGGATAGACTACTTTAGCTCAAGTAAAATTATTCATCTTCCTAGGATCTTCTCTGATCATTCCCCACTTTTTCTCAATTGTCACACTAGCATACCTCAAACAAAAGGAGAACTCAGATTCCAAAATATGTGGATGCAATATCCAGCATCAGTATCTCCACAAAAACTAACACACACATCATTAGTAATAATATTAGATGGTTTTTTTCTTATGTTTGAA
scaffold7760	PKU73079.1	ACATATGTACTATTATCATCCAAATATACAATACTCTTTACATCATTAGCCATATCTGGTAAAATTGAATCCTCAGAAGTCTGGCCAGGAGTCAAGCTCTCAATCTTTGTACCAATTTTGCAGTGAACCAATCGGGTCCCTTCAGAAAGCCCCTGACAAAACATTCATCAAGGCATTGACGCTCTGAATTTTCCAGCTTTATATTAAAAATGCAAGCTCGCGTCTTTCAAGCATGATCTGCAAGGATGATTCTGAAAGCATAAGACTTATTGAACCCTTCAACCACATTAAATCCATCAAAGAAAATCTCTCTCTGAGATATCTGATNNNNNNNNNNNNNNNNNNNNNNNNNNNNNNNNNNNNNAACACACGAGCTTCTGCAACTTTCAGACTCTTTGA…
C46996	KRY02625.1	TGCAGATTGTCAATGTCATTTGCATCTTCGAACGCTATGCAGGGGATCCATCCTGGCGCCATACAGAAATTAATATTCCTGGAGGAGTGGTAAGCCTTTACTTACACTTCATTCATAAGAAAAAAATCTCCATGAAGATAATGACTTGTAGAATCCTTCTCCGAGTGGATGAAATGACGACGCCTTAATCTGACCTGCAACTATACATTTCATTTTGCATTTATAGTGCTTTTATAAATAGGCAATGACTTGCAGATCACAGAAGCCAGGGAGGAAGTGAGCTTGGTGGTAAGGACGGTGTCGACTCTAGGGAATTACGACTACGTCCTTGATTGGGAGTTCAAG
C39164	PKU65571.1	AGCAATTCCCATGAACTCTTATGAGCACAGCACTGGGAGACCTTCCAAAGAGGAGGAATTGGTCTATAAAAAATCTATGGGTCTGTGGGATATTTTTGTTGCTGCATCTGTGCCTGTCCTAAATGTGCTTTTGCTAACTACTGTTGGATTAGCTTATGCAACAAGCTGTGTTGGTATTCTTGGCCAAGAAACAAGGAAGCATTTGAATAATGTTGTGTTTTATATATTCAACCCAGCTCTGGTAGCAAGCAGCCTATCCCGTACCTTCTCATTGGAGAGTATGCTTTTACTGTGGTTTATGCCTGTCAATTTAG
scaffold4695	XP_020580687.1	CTCCGGTTTCACAACAGTTGCCCCCGCGCGTCGGAAAACGGAGGATTTTCAAACATCGCAGCAGTCGATCACGGGTTCCGTTCACGGAACGAACGGAGGCGCACCGTGTTCCCAAACATGCGCTTACTCTATGTGACTCCAAACTCCAGTGCTTCTCCTCTCCGATCTCCATTCTGTGCGTTCTTGCTGAGCCATCTCCATATCCTCCACAAACTTGCCAACAAAGCACTACCTCCAACCTCATCAAGTTCACACCTGATCGTCTCCCACCACATGAATTNNNNNNNNNNNNNNNNNNNNNNNNNNNNNNNNNNNNNNNNNNNNTTCTCCTTCATATCATATCATAATCACACGCTCGAAGCTAGTCTGTAGCGTTCTACTCCTTCATATCACCCTTCT…
C49186	VVA10754.1	ATAAACCTATTGATAACTCCCACTGCATAAACAATATTTGGTATTGTATTCATCATGCCATATATCAAGCTAACAACTGCAAAGTTTTAAGAAATCTTTGCCATATAATTACAGTACACTGAGTTTTTAAAATCTTGAAATAACTTGTCAAAAGTGTGCTAACTGGTTTAACATCTTCATATTGAATATTTTAAGTACCTTCTCAATTCATTCCTCTTGTGCTAGCTTCAGCTTCCTGTTTCTCATGTCTCCGCTGATTGACATTTCAAAGAGTTTATTTGCTGAGTCCAAATTCTTCATAGCGAATTCTTTTAATAGTTGTGCCTTAAGATATATAATGTCATCCATACTTGAGT
C34954	EEM76792.1	AGCACCACTATTGAATCACTTATCTGATCTTTCCCCTGCTAACCAAACCCAAAACCTAGTGTTGCATGTGACCCTTCAAGAAATCCACGAATCGATGTTATTAGAGGCATCGACCTACCGAGTCAAAATCTCTCGTGCGATTTCCACATGTTATGAGCATAGAGAAGCACGAATCAATGATGCCCTAAGGTCCAAGAGGCTCGCCTCCTTCTTGACATGCTCGAACCGAATAGCAACTATCGATGGGTAGCGTAACTTGTTAGGTATTAAAAGAAATAGGTAATAATGTGGGATTGTAATG
C27670	XP_028550044.1	CCTCAGAGCTTTGAGGATTTTGTTCCTGTTAGCATAGCCTGTAACAACCACCTTTTGAATGCTACCATCCACCTCAACCTTCTCAATTCCTTTTATTTTGGATAGGCATTTCCTTAGTCTCTTCTCATGGATAGCTACCATCTCCACCTTCAGTTCAATTGTCTCCATGCAATGCGAAACCCCCGAATCAGTGAGTTGCAGGCCTGATAATCTAACAGTCGTGTGAGAAGAAGCAATCGCATGAAAGTTAAACCAACGGACCAAATTGGAACAACAGCCGAC
C44896	XP_010037925.1	CTCTTTGAAAACCCTAACTGCTTCCACTTCTTCCTCATGGCCGCCTCCATGCCGATCTCGTCTCCGTCCAAACCCTCGACGGCGATATGGCCACCAACAGTGCCTCCTCCGTCGCTCTCCCCGACGTTCTTCGCACCTTGATTCGTCCCGACATCGTTCGCTTCGTCACGCAATTAGCGTCAGCCCTACGCCGTCTGGAGACGCGCCGACCATCAGACCATCAGGCTAGGGCTTCCCTTCTCCATGTGCTGTATCACGTATTCCCCATGTTCCTCACGCTGCAGATCGTCAATGAGTCCACTCCCATCCTGATCGGCCATCTGAAAGCACGCAACC
C65316	PKU86100.1	GAAAAGCACTTCCAAACGTTCAACATGGATGATTTAGTGGAAATAAACACAAGATGTTGTTCTATTGAAGCTGGAGATGAAAACATCATTTTGAATCCTCGCTTTGAAGATGGCCTTAGCAATTGGTCAGGTAGAGGCTGCAAGATTCTTTTGTGTGAGTCTTTGGGAAATGGCAAGGTTCTTCCATTAACTGGAAAACACTTTGCTTCCACGAGCGGACGCACACAAACCTGGAATGGAATTCAGCAAGAGATCACAGGCAGGTTTCAAAGAAAACTTGCATATGAGATCAGCGCCGTGGTTAGGATATTTGGCTCATCTGCGGCCGCCGATGTTCAAGCAACTTTGTGGGTTCAAACATCAAATGGCAAAGAGCAATACATTGTCATTACTAGAGTG…
C63954	XP_020686469.1	GTCAAAGAGAAGCAGAAGCACTCACCAACCAGAAACAGAAAAGAAGTATATCATCTTGGATACAAGAAAGAGCATCGCAGCTAACAAAGATGTTAGATTGTTGAAAATTGACCAGGAAGTCTCCAAAGTGAAGCATGAACATATGTTGAAAGACATAGAGCTTGATCATGTTTTAAGCAGTTTTAGAAGTGGAGATGATTTCAATTCTGAAGCTGATGAGCAAGCTCGTGAAATGTTGGATCCTTCTTCTGAACTAGTTCTGGAGGAGTTTTGTGTTGACAAGTTAAAGCTGCTGATCAACGACACCGAATCCCACCAGGAATGGAGCAGAAGGGTATGTGAAATTCTTTCTTCTGATGCTGTGTTGTTGCCCATCCTACATAAAAACTTGGAGGAGCT…
C40610	RWW30950.1	GTAGAACTTACCTGGCGTGAGTAATGGTCTGCATCCCTCTTCATCCCAGCCATTTCAACTCTCATTTTTTGTAATTCCGCCTGCCACATTTCATCTAAGGTAGTGATTCTCCATATATAAAAATCCACTAAAGGTACAACATGATTTCATTCATGTCACACAAGAAGTATGGAAATATGCATATAATATCAAGTTAAAGAAATTTACAGACATGATTGCGGCCTCAGCATCTAAAAGATTTTAAAGAACGCTCAACTTAATGAATAAACACACGAGCTATATATATCATAGCAAATAGTCCATAATTTGTGAAGGGGAT
C31086	PKU74231.1	ATGGTCCGTAAAACCCCTCGAGCCCAACCTCGAGGAGATGGTTCGGATCGATCGATTTTACATAGAGTGCCATTTCTTCTATCCATGACTGAAAATATTTTCATATTCAATGGTTGATGATTGAGTCATTAACTTAGAAGAAATAGTGTTCATAATCAAAAGTTAATGATTGAGTAGTTAAAGTAGAAGCAGTAGTTACCTGTAGCTTGTTGCCTGAAGGATCAGTTTTGCAGCGAGGTTCATTTATTAATTCCCATGCAAAGATAGTCGGATCATCTTTGTAAATGATG
C63584	XP_020702745.1	GTCGACCTTTACAAATGTGAACCATGGGAGCTGGCTGACAAGTCATTTCTTCCTAGTAGAGATCCGGAATGGTATTTTTTTGGACCAAGAGATCGAAAATACCCTAATGGATTCCGAACCAACCGTGCTACAAGAGCCGGATACTGGAAGTCAACAGGAAAAGACAGACGTGTTTGCTCACAAAATAGAGCAATTGGGATGAAGAAAACATTGGTCTACTATAGAGGACGAGCTCCACAAGGTATAAGGACAGACTGGGTTATGCACGAGTACCGCCTAGATGACAAGGAATGCGAAGATACAATGGGAATTCAGGATTCTTATGCACTTTGCCGGGTGTTTAAGAAAAATGTGGTGTGCACTGAAGTGGAGGAACAAGGCCAATACAGTCTATCTGTG…
C43086	WP_053180800.1	CAATATAGATAGTAAATAAACGAGTTCCAACACAATGACCCCAGCTAATAGCTTCGTAAGAACTAAGTAAAAAAAAAATACAGACCAATCCAAAGATTAGGTTCCCCACAACCACTGTATATGATAGTGCAATCAATTTAACAGCTTTCAAACAAACAAAAGAAAAGATTTGACACCTCAAAAATTATTTTAATGGAATGATTAGTATTACAGATGGATACAGATGGAAACAAAAAATCTAGCATGGGTGATAGATCATAATCAATATCAAGTAAATAATTTGAAATTTGACAAGTAGAATCGGGAGCTTAGGCTGGGCAGGTTCTGGG
C31988	PKU59295.1	AAGGGGTTAATCCAAAATTACTTTGAGGCTTTTTTCCTAATGACCTCCAACCTAGGCCTTTCTACTTATCATTAATGAGAGAGATTATACATTTATGTGCGGATCTTATTCACAAAGTAGAAGAACATATAACTGTCAATAAGGCCATTAACGCACATCAAAAAATAATTTGTGCAATCATCAAGCAAGAGAAAAAATGGATAGAAATGGGACATTTAGAAATCTCTACAAAGAAAGAAATAGCAAAGTAAAAGTCATTATTTTTGTCCCCGGCATTCTCGACTAATTCATG
C25278	XP_025540706.1	AGTAGTCCACGGCACCAAAAGCACCAATAGCGCCAGAGGCCCATCCAATCACTTCCCACGAAAGCTGCCCAGCAGCATGCTTCCGGTATGCTCCATACCCCAGACCAGCGCCAGTCAAAGCCAGAATCACAGCATTTCCGAGGTAGACAGGGTTATGCGCGTTGCTGCGAGCCGATTCAGCCTTCGCCTTGGCTTTAGCCTTAGCCTTGCTCTTCGCTTTCCGTTCTTCGTAGGCTTCCCGCTCCTCTTCTTCTCGCTCTATCCGCTCAGCCTGGG
C26246	BBD05264.1	ACCATTGTGGAGGATGCTAGGTTCAGTTTGGCTCGGACCCGCAAAAGCAATGACCTCGTCACAAATAACACTTGGTTTTAGGGAGCTGCTCTTTGGGAAAGTTGGTACGTCCTTTTTCTTCATCATCCCCAAACTCTTAACAGTCTGTGTGTCCAGGAAATCATCACGAGCTCTGCCACAAGCTTCTATAACATCATCTTGCTTCTGAAGTTTTCTTCCTGGAAGAGAATCCAAAGCTTCCAGAACCTCTCCTCTAAGCACTATCATTCCAATCCCAAC
C38320	XP_016292422.1	TGAATCATCCGGATCTAGGTGTTTCAGTCCTACGATTTTGGGAGATCATGAATTATAGTTATGCTGAACTAACCTTGGTGCAATTCATTGTACTATTGAGGACCAAAGAATAAAGGATCATGAATGTTGTTCTTTTTTTCACCATGGAGTAGAGGAAGGACCTTCAAGAAGATTGCAAAATTTGTCTCTAGCAATTAAGTCTAGGGTATCATTAGCACGTCTTTAAAGGTGTCAAATGGGTGAAGGTAATTCACCTCCAAACTCTTTGAGCAAAGTTTGCGGGAGCTCACATAAAAGACAAAAAAATCATC
C49620	BBH08023.1	AAATAGGACTATCTTAGAGCGTGCAAGGAGCATAATCTTACATGCTGGTATGCCTAAACAGTTCTCGGCTTAAGCAGGGAACACTGCCGCATATCTAATCAATAGGGGGCTTTTAGTTCCACTAGATTTTGGTTTGCTAGAGGAGGTTTGGACTTTAAAGGAGGTAAACTCATCCCATCTACATATGTTTGGTTGCATTGCTTACATGTTGAGTTGCAGGACATAGATAAGCTGGATGCTAAGTCTAGGAAGTGTGTATTCATATGTTATGCTGATGATAAGTTATGGATTCAGGTTATATGATTTGGAGAACAAGAAAGTCTACAGGAGCATTGGTGTGGTGTTTAATGAGTCTGTT
C61334	WP_117937166.1	CAGGGTTATAGTGGCATCGCAGTGATGCTACAATGGCATCTCAGTGAGAAATAGACGAGTAGGTAAGGGCTTGATTTCTCGCCATCCAGAGTCGAAAGAGGACTTGGCGCTTGTATATGGAGAAAGCCGAGGAGGTAGACTGGTTGCTGTGAGCCAATGGCTGAGAGGAAGTCCTAGGATTGTCTGTCGTAGTCTGCATTCACGTGATTGAAAGGGTGGAAGAAGTCGAAGCCGTGTCTTTCGAACTGAGAGGAGAGGAGGTCGGGCGTTTAGGAGGCCAAACGAAGGTATAGGGTAGTGCGGCATGTGCGTCTCCTTTCGTGCGAACAGAAATTGAGAGGGGGAGAGATTATGAAGTGCGTCCGAATGAGAGGGAGAGAGTGGCAGAGATTCGAAAGT…
C26418	RUS92352.1	CTCAATGATATCAACCTGTGTAGAAGAGGTTGGACCAAATCTCTTTTGGATTAGTTATGCCTAGATTAGATGTATCAATAGCTATGTATTTATTAAATGAAAAGCAAAAATATTTGGTTTATCATAGGTTGTTTATCAGAGCGGTTTGCTCGATGATATTAACTTATGTGAAATAGGCTGAGGGAGATCCATCAAGGATTTTTTACCTATCCTAGGTTGTAGCTAGAATATTTTACTCAATAACATCAACATGTATGAAAGAAGTTGCGAAAATCCATC
C28638	PKU67130.1	CGGGCGAATATCATATTTGCCTTCCAAGATGAGAAGAATGTCAAGTGGCCCCACCCATTAAAGAGTAACTCTGACAACCAAGAGTTGTACTGCTGTTTTCACCGAAGTCGGGGTCATACCACCAAAGCATGCAAATAATTGAATGAAGAGATTGAAAGATTAATACAACAGGGATACTTGGGCTGATTCTTAAAGAGTTCGTCAACTCCTATCAGCGCTCCTCCGGCTAAAGTACAGCCTCTACAGAAGCAACAACAAGAAAATGCTCAGGTGGTGGGTAAAAT
C47178	XP_020685026.1	AAAAATTTTATAGTAAAATGTATGCTTATATAAGAATCACTCAATGTTCATGCAAACACATTTACGTGCTTCCCTAACATTCTTTAGAGATATTCTCTGTTATATAGAATGCCCCTTTTCTTGACCTATAATATTCTTAACATTAACTATATGCAGATCCAATAGTCCTCTAGTTCCTCTACGACAAAGATAATGAGGCCCTCCTATTATGATCACTACTTCCATAATACCATCCGATGTCAATTCTATCATCAAATTGTTATTGTACATGGTTATATTAATTGATTTCATCTTCTGTTGGCTTGAGGGGAAACATAAACCTATTAATTTGAAGCAAACAACATTC
C48506	XP_020592859.1	TACCATTTTCAATTCGTTGCTGTATTATTTCTGTTAAAATTAAGTAAACCTGTTATATGCCTGGGTAATTTGATTGGTGATGGATTCATATCGTCAATGATAGCCCTTTTTGTTGTTTATGATATAACTTCTTGCTACAATTTCAAAATTTATCAGTTATGTGCTTTTGTGAAATTACACTAATTTTTTTATTTACAGGTATTTAAATGGTCATTTATCAAGTCTTGCAATCATTGTCATTTATGTTTAATGCGTTTATAGGTATGCTTGTCAAGGGGATTTATGAGTTATGGGGAGAGGGTACTACCCATGATGATTTAGAAAAGGCTATTAGAGGTTTCCCTGATGAGAG
C32050	GAT19712.1	CCTGATTACCTCGACATGTAGAGGGAGTCGCTAGATTCCGTTCTCGGGAATATCCGGGTGTAGAGCGAGTCGCTCGATTCGGTCCGAGGGAACATCCGTTGGTGAGCCTTGGAGATTACCCGGTCGGTGTAGACACCCTTGGCCGTGCCTCGGACAACTTCCTCAAGATATTCCCGGAAGTCGTGAGGAGCGAAGTCGGGATAAAGGTCCTTGGAGGTCAAGTAGCCCAAGTACTTGGCGTACTCAGGATTGTTGTCGCCGCGGACACCCCATGACAGTTGGTTTTCGGCGAG
C46924	XP_018020016.1	CTCCAGTATCCTTATAAAAGTCTCATTTAAGCTGTTTTTCTACCTGAGGCCTCACTACTACCATTTGGCCTTTACTGCCCTACATGGCCTCTGCTGCCACCACCTGGCTTCTGCTGCTATCACTTGACATTTGTTGCCACCACATGACTTCTGCTGTCACCACTTGGTTTCTGCTGCCACTACTTAACCTTTGTTGCCATCACTTGACTTTTGCTGCTACAATTTGACTTCTTAGCCTTTACCTATCACTAAAATTTTCCCTCAGCCTGGCCAAATCTCAAATGAAAATGCTTAACATAAAAGATACTTGCATAAATGTCGTGAATATCGATGCTTATATTGTCT
C47446	XP_020572507.1	CGGTACAAAAGGCTCCACAATGAAGGTCGTTACCGGCCCTTTACATCCCCCAATCTCCACCTCCTGCCCAAGGCGATCCTTCATAAACGAAACGACTTGATCGAGATCGAGATTAAGACCCACCAGCCCACTCTTACCGCGCTTCCCAAACAACATGTCCGGCTTCACCACCAACTTCTCCGACGAAAGCCACGGTTCGCTCGCCGCCAATTCGTTGATGTCGGTGGATTCCGTTATCTGAGCGGATCTAATGCGAAGCTCGATGCCAGAGAGTCGCTTGAGATGGTGGTTCAGGAGTCGCTTCGAATCATATTCACGGATCTTCTTCCTAGCCATTTTCTTCTATG
C30070	RVW38397.1	ATTTACTTCTGCCTCTATTTTTTCAAACTATTTTTTTTGCTCTTTTTGTTGCCTCTTGTGTTGTATTTACCTCTTTCTTTTATAGTAAGAGCTGAACTTGAATCAACATTCTCACATAATGCCCTTCTTTGAGCCTCTTCTCCTGGTGTCAGTGATACAACATCCTCGACCTTTATCTTCCCTGATCATGAGGAGTTGCTCACTATCATGATAAGCTCATTCTAGGCTTTTAACAAACTAGATAAAAAAGCAAGAGCTCATTAAAGAAAATATTCATGGACTTTAGT
C47184	WP_011819653.1	TTGCCGAACCACGTAAATCTCTGTGTTCGTATGCTGATTTCTTCATTTCCGTTGCGTGTTTGATTGCGATTCGATCCTAACATCTAAGACTGAGTTGTTTAATCCCTTCGACAACTTCCACCTAAGGTTACGCTTTCCTTTTGATCCAAAATTGGAAGAGCTATTAAACTATCTTGGTTTTGTCCTGCTTAGATTCTACCAAATTCCCTAGCAAATCCCTTGGTAGTTATATCTTATGTTTGTTTCTTGGATTTGAGGTGAGTGTCACCATCTTCTTGAACATCAACAATGTGAAGATTGATAAGTTAGAGATTATGATATTCTCGATGACTTGCATGCGCATTCT
C23950	GAA90225.1	GTATAAACGTCAACCAATACGGCGAAACACACGATAACATTGATCGCCATTTCGAGGTCAACTGGCTGGGCCAGTTCTACGTAGTAAATCTGGTGTACCCGTTGCTGAGAAAAACCTCCAAGTTACCGAATACCCCTGCGCCGAGGATTGTCTTTGAAACGTCAGAGCAGCATCGCATGGCGCCTAAGAATGTGCACTTTGCAACGCTGGAGGAGATCAACAACCCTGAGGTTGGAAACTTGGAACTATACGGTCGGACGAAGTTGGCTATCAT
C44864	XP_016191799.1	GCTCAATGTTTAACCTGTAAGCAAGCCAAAATAATCAAATAAAAATATGATCAATGTATTACTTTGCTTATTCCATATAGGTTCTGATAATATCAATCAATTTATTTTGTCTCAAGATTACCTTACACAGCTCGTGAAGATGATAGTATGTTTGTTATTATCAATAGATTCTCCAAAATGATTCATTTTTTATCATACTCTAAAATAAATGATGTCACTCGCATTGCTAGTTTATTCTTTAAAGAAGTTGTGTGCCTCGATGGCCTACCTCCATCTATTGTATTCGATTGAGATATTCGATTTTTGTGTCATATTTTTTTGGAAAGTTTTATGAAA
scaffold4694	WP_120405699.1	ATTTTTCCGTTGCGTTGTTGATTGCTATTCAATCTTAACAACTAGTTTCAGAGCAAGGTTCGTGGAATTGAATCAAGGAGAGATCTTGTGAAGATCTCCGGTGGCTGCGTGTAAAAATTCAAAAAACAAAGAAAGCAGCTGCTCTGTTTGGCGGCTGTTCTTGAAATCCAAGATACAGGAAGGAAAGAGAGATTTTTTTTTGAAGATCTTGTTGGCGGTTGGGTAGGAAAGGAGAAGACATTCGTGTGGGATCTCTGCTGTGATTGCGGCCAAGGAGATCGGCTGATATTTGNNNNNNNNNNNNNNNNNNACAAAAAGCATCGTTGCAGTTATTGCAGAAGTGTTCGGTTGCAGGTTTGGCAAAGGGAAGTTCGATCATACCTGGAGGTTGATCGGGCG…
C26818	THU72207.1	ATTTTATCTATCTCAACTATTTACTTTGTATTCTTTCTATTATCTTGAATTATTTTTTCTACATGTACATGGGGCTGAGATATTTTGCACGATCTTATAATTTTATTTGTTCTTATAATGCTTTATTTTGGAGTTCGTAGCCCTCTGCTATGTTTGTATTTAGTTCAAATGTTACTTCAAATTTATTTGTCTTTGTAGTTTTGATTCTCATGTGCATCTCATGTGTAATATGCTTATAGGGACTGTGTACAGCGATGGTGCAATGAGAAGGGAGATATAA
C27792	RVW60560.1	TGTCTTCTCATAGCTTAATATTCAATATCCCATGTCAAAAAATTCTAGCCTCATATCCAAACTTCTATTTAATATTCCACAATTCCTAAAAAAAGTTTAAAGTTACTACCTCTATCCGCATAAAAAGACAGCCTCAAAGTAAGTTAAACCCCAAAATCACTCAAATGTACATTCCATATCTATTCTCCAATAGCAAGGAAATTCTACATTTCCTTGAACATAACATTTGATGAACATGAACTTATTAAATTTTTATTCATGAACATAATCCTATTTCTCAAG
C33332	WP_087392679.1	ATGATAGCCTAGTATCAACCTCATCAAAACCAAAACTTGCATGATGAAACCAAAACTTGCATGATGAAACCAAAATCTAAATTCAATTCAGAAAACTTTGGATCATCCAACTTCCTCATGATAACGCCAACAGCACTGATGAACCACTGTTCATCAAATCACATAACTAGCAATCAATACTCCTTCACCATAAGACAATCCATTAAAAGATTTCTTGCAAGTAAAGAACTAAGAAAAACATTACTCACATACAAGATTGCAGTGCCATCATAATACCCAGAAGCAGCAGAAGCAAA
C39516	XP_022919143.1	GCTTCATCATTTTTGAGGCATACACCTCACTTGTGGAGGGTGAGGTGCACGCCCCGAATCACTATTTAATCAGAGTTACGTTGAGGCATGCCTCTCATGAACAATTTTAAACCATGGAGGGAAGACATATAAATGTCTTCTTTGTCTTTTTTTGATTGGAGACATGGAGTTGAAGCAAAGAGTTAATGTCGAAATTGAAATTCATTGTTAGAGTCGTAGTGACATTGTTGCTTGGAATCGACACGGGAAACAATTTGGAGGCTAAGATGGAAGTTCCATAGATATAGATTGCGATGCTTTCAGGAGATGTTGAGG
C37224	ATU32562.1	AAAAACAACTTGATCATCATTGAATGTTTGAGCTCTTTGATCAGAAATAGTAAAGCTTTCAGTGATTCCGTCTACAGCTGAAGAAGGAGCCAAAGATTGAGGAAACTGAATAAAGCTTCCTGGAATCAGCGGGAGCGGTGGGAGTTTGTCGATTTCGTTTCGAGAAGCATTAAGCAACCAATCTACAACCTTGCTTGGTTGATTAAGGCCAAGCTTATCTTGGAGATCGTACAGTTGAATTGCAGTAGGCACTGATAGCCTCACTCTTCTATCCCTCAATCCTCTTATGGTGCTCACTTTACTATGTC
C29142	XP_020266354.1	GCTTGGAAGATTAACAAAGGGACTTTGATTTGGCTTGTGGTAGAAAGGAAGGAACTCTATATATTTTTTAAGTAGCTATAGTAGTATTGCAATGATAGCAGCAGATATTTATTGCACTACATGATATCGTAGGCCTGATCATATGAGCGAAAGGGGGATGAAAGTAATGTATCTATGAGAAAACTATCGGGTTATCAGTTGCTGGATCTGGATTTTTTGCGAGAACTATGCTCTTGGGAAATAGAAAAAGGTCAGCTTTACAAAGGTGGCATGGATCCTGAAGAT
C31062	PRW57207.1	TGCAGATCGAGGGCTGCAGGTGTTCGGGCAGACCGTGCGTCCAAGACAAAAGGAGGTCGGCGCTGTTCGGCGTGTTTGGCTGAAGGAGTCGAAGTATTCGGCGTTCCTCAAGGAGAGTGGGAGCTCGGCTGTGAGATCAGATCTTGGGGCAGGGAGTTCGGCCTTCAAAGCAAAGGGAGTTCGGCCTCTGTTTGCGGCTGAAGAAGCAGGGAAACGGCCACCTTGGACAGAGCGGGTCGAGCGGATCGGAATCAAGAAATTAGGGCTTTTTTGCCCGGTCACTGTAGCAG
C26108	XP_025565555.1	GCTGCTTCTCACGAAGCTTCTTCAGAGGAGTACGCCTTGGCTGAGCAGCTCAAGGAGCTCACCGATCTGGTTGTCAAGACCATTGATAACGGCAAGAAGAGGATCGCAGGCATGCCTCATGCCAAGAAGAAGCTCAACCCTCTGTGGGCACTGCTCAGCGAGCCCCTCGGTCAAATTATCACTGCTGTTGGCCTGCTATTGAACGGTGTCCTCGGACTGGTCGGCCGGTTGTTGCAAGGTCTTGGTCTAGGTCCCCTGGTGAATGGATTGCTGGGCGG
C30982	GAQ37760.1	GGTATCGCTAGTCACAACACAACCGCGTCCGCTGCTATCAGTGATGCCACCGTTGGAGTCAATGCAGAACTGGGTTGCGGGAAGTCCACCACCGATGCGGTTCTGACCATCACCCAGCTGGCCAATGGTGCCAGAAGCATCACCAGAAGCTGTCAGGTGGAAGCAGCAAGAGTCGCTCCGGCCAACAAGGGCATTAGCCCCAGCAGCGAAGGCTGCAAGGGTCGCAACGTTCTTCATACTTGCAAAAGCGAAAGTAGACGACAGCTAGAAAGCAAGCGAACGGATTGGGA
C96306	XP_020583644.1	GAAATAAAATATTCAGCAGTTATGCTAAGTATCTTATTAATTCATTATTCTTTTATCATTATATATTTTATATTAGAACATCCAGAAATTTTCTGTTCTTGTTTCAGTTGATCTTACTGCAATTGAGTCTAATCTCTCCAGCAGTTCCTGTAAGAGGGCTTATATTACCCATCTTAATTATAGCTTCAGAAAAATCATTGAAGAAACTGAGACTGTTACTCGCATAGGAAGAGACTTGAAAATCAGTGAAATTCCCATTGTAGAGCTCTTGGTCAGAATGCAAAAGGCCCTCCTCGATTAGCAAATTCTTGTAGTAATAGTTGTCAAAGATGGTCGGAGTAACGGTGTCAAGAGGGGCGAGGTTGTTGTCGCCGCCGGTGAGAGAGCAGTTGGCTTTCA…
C30582	XP_020675766.1	CACTATCACGAGGGAATAAAACAAAAAGATCAGTGAAAGAACTGTATAATTATGACTTATCTCCATGTAATGAAAAGGTTCTGTTCGAAAACAAAATTTTTATTCACGGAATGCAAACACATTGAGATGAAATTCTTTACCTGAGTATATCGTATACAGATTACAGTTACAATACTTGTAAATGTTTGGGTAGTTTACATTACCTTCTCAGTTCTATCAGTGAATAATCAATCTCCTCCACAATGATGGCTTCCTCATGCTCAGTAGTTGCAATGACTTCTCCAAACTG
C26612	CZR53535.1	AGACAAAGCCCATTGGTTGGTTGGATCAAACAGACTATCATAGCTATGGTGATTCCATGGACATCAAAAATAATTTCAGTTCTAATCACACCTGAAAGGAGCTTCACCTTCAATGAGAAGAACTTGGGTTTGTCTAGTGACTCAGGGGACATCCAGTACATTATTGACTTGGTCTGCTCCTAAATATACCATCTATCGGGCAACCTACGGAAAAAGCTCAAAGGATCGACATGCAAAATGAAAAGTTTGTGGCATTGCAGTGAGATTTCACCCACGCCT
C16304	OMO85853.1	TCACAGTGTGATACTCCATTCACAAAGAGGTCTAGAAAGAAAACAAGTTCTGTGTGGTCTGAATTTACAATTGTCAAAGAAGCTAATGGGATTGAAAGAGTGCAGTGCAATCATTGTAAGCATAAATTAGTTAAGAACAAGGGTGGTGCAACTACACAGTACAAAAGACACCTTATTCATTGT
C33618	VAH30433.1	TGTCATTAATATTTTCCTATATGTAAAACATGGGACATAAGTTATTCTGAAAGGACGAGGTTATTGGACATCAGAAAAATTGTCTTGTAGAAACTCCCACCTTGTATTGCCTATTAAAATATGTTAAGATACTATAACAAGGTCTGCTTTGAAAATCTTTTCACATTTCTGTATTGAACATTATTTTGGGAATTACATCAACCTGTTTTACATCATCCTTTTTTATTTACCTAGGACCTGGTGCTACCATTGGAGGCATGTGTGCTACTCGTTGTTCTGGTTCTTTAGCTGTAAGCT
C34158	QCD79032.1	GGCACAAGTTTTCGTGTCAATGGTCACTTTGTTCAGTGGCAGAAGGTATTTCTTTATCTGTAATGTATGCATTTTTTTCTCTTCCCAATATATGCTAATCATGCCAAATCTTATTCTGAGCGTGAAAGAACCTATGTCCCATTGATTAAAGGAGAGTTATATCTCCAAGGTCATGAATTTGAGTCATAGACATCAATTTATTGCTTATCATTCCAAAAAAAAAATCTTATTCTGAGCATAATGATTTCTTTCCTTGGAGCAGTGGAACTTCCGAATTGGTTTCACTCCTAGAGAGGGG
C48314	XP_020699202.1	CTTCCACTGGCATAAAAGTGGAGACTCTCTGTTGCTCTTGAGTCGTGGAACCACCAATTCCCCCCAACGATAGAGCCGAGCCACTATTGTACTGCGTCAGTGCTTTCTTCTGCTGCCCTTCTAAGCTAGTGTTGCTGCTGCTGCTCACAATAGGTGCTGTGGTGGTGTTGGACTTGATAATACTCGAGATTTGCTTGCTGATTTTTGCTCCAGATGCAGGTTGGTTTTCTTCTTTAGCTTTGATAGTTGGAGCTATTGATGAAGATGATGAGCCACCCTTCATCGTGGGTTGAGCTTGTGGCTTCCTCCGGCGGCGATTATGCTCAGCTAAGCGCTTTCGACAGCTTCGCT
C28380	XP_003784951.1	CTAGCTTGTTGAAGCAAGATCAATGATGTCTTGTTGGGGAGTGGTTATATTTCTGATTCATATTTCTAAAAGTTTTTTTCCAAATCTTTTTGAAAGTAGTTTCTGATATTTATATTGAAGCCTATCCATCAAGAATTTGCCATTTAGACGATTTAAACTAACTTGGTTGCCATCACTTATCATAGACATTAGAGATTTTAGATACACGCTCTTACAAAATAGTCTTCTTGTATCAGTACACCCTTTAAAATTGATGAAACCATGCATATTTATGTAGAAAGTG
C39724	XP_020701239.1	CTTATAACGACGGAAAACGACGCGCTCTCCGCGGCGAGGATTCTATGCGGGAAGCGATGGGCGGTGCGGCGGCTGGCGGCGATTTCGGCGGTGAGCTTCGGCGTCGGAATGGTTTACTACGGCATGCCATTAAACCTCGGTAACCTCAGCTCCGATCTATACCTCAGCACGGCGCTGAACGCGGTCGCCGAGCTGCCCTCATCTCTTGCCGCGTACTTGATCGCGCGGTGGGTGAAGCGGCGGGATGCCATAATCGCGTTCGCCGCAGTTAGCGGACTGTGCAGCGCTGTTTGTGTGGTGATGGCGGGAGGGGGAT
C44292	XP_029382997.1	TGATACTTCAGGTTGGAAAACTTTTAGGTGAGGTCACCTGTTTAAACTTTAAAGTTATGTCGAGTGAGAAATTTGTTTAGGTTTCAGCCTTTTAGGAAAACCTAGATTCTATGACATCATAAGTTAGTACGTGCAGAAATGAATAAAGTCAAAGGAAGTGCTAAAGAGAGTAAAGAGGGTGGTGAAAGGATCTTTAATCTTTAAATAATATCTATTTGGGATGCTATCGAGTTAAAGCGTCTCTTGCTTTGGGGAGATGTACATACATACCACGCAAGGCCTTCCCTATTACGTACCTAATACCTAACCTTCAAAAATATAACAAAATTACCA
C24216	XP_020593343.1	GTAGCTCTCCTTTGAATTCGGCACAAATTCAGCAGCATAAGATATATCCCATCCTAACACTCGAAGCTCCCAAACCAGAAGGCATGACTGCAAAGAAAAGAAGAAATTCAATTCCAAATAACAAACAAATAGGTAGTTCGGGTTTTTCATACATGTAAATCTTTGAAAAATATAGAGCACTTCACCTCTGCAACCGGAACTTCTATGATCTCCTTTGTAGAAGGCTTAATAATAATTTCAGTTGCAGTATCAGAAATGGTGAAATCAGGGTTAT
C32460	RVW19900.1	ACTATGCATATTAGAAGACCTTCAGTATAGTGCTCTTTTTCTTTGCATTATTTATTACTAATTAATAGAATGAACAATAATACTTTGAAGAAGCATTATAGCTTGAGAATAGGAAAGAGTGAGAGTGTGACATAGATGATGAGATGGATTCTCACTCATCTAATGAGATTTGAGAAGTAGTTGAATTACCCAAGGGAAAGAGAGATTTACACAACAAGTGAGTCTATAAAATCAAGAAAGAATCTGATGGAATTAAGCGATGCAAGGCAAGGTTAGTACTCAAAAAATTTAAAC
C10524	PKU75324.1	ACTTATGTTAATGCTTTAAAGAGTCTTTGTTCGAGCTCTTGATTTAGGAAAGCTTGCGCGTTGTCTGTATTGTGCGGTCTGGATTGTGGAGTTGGATTAGGTAGCCCCATACTGCTAGATGTCGTGCCGCTCCGTCATTCGAGATGTAAGAGAAGGTTTTGGGAGCTTGTCAAGACGTGG
C30494	PKI42375.1	ATGAAGTATAATTAATACTAGATGTTGTTACTGTGATATTGCACTAGTTGCCTGAATAAATATATAGAGTTCATTCCTTTCTATCACAAGTTAAAATCAAAGCTCAGCTGCTCATCTTTCAAGCATATGAAGTAAATGAATTAACCACTCTTGAAAACTGACATACTGAGATATGATTCTGTTTTAGATTAGACATTTGTTTATTATATTTCAGCTTCAGAACTGTCCCATCAAACTGAGTGATCTGCACATCTCCTTTTTCAACTATGCTGTAAGATTCATCTCTCG
C33170	PKU72524.1	GTTCAGAATGTTAATGACCCAAAGAGAGTCAACCTCCACCTGAATATTATTAATACCAACCACCTTGCAAAGGGTTATGCCATATAAAACAGCAAGCAGCTCAGCCATCAAAGGGGAAGTTGCAGCAGCACCAGCTGAAAAAGCCCAACTGATATCTCCAAGGTGGTTTCTGATACAACCACCACACCCAGCTTTAGGAAAGGAGAAGGCACCATCTACATTGAGCTTGAGAGTCTGCATGCCTGGTTTCTGCCAAATAACAGGAAGAAGGAAATGTTTGCTGGATGGATGAGGAA
C37886	PKU70170.1	CGGGAGCACTCCAAGGAGATGTACTTGGCTTGATAAAACCCTTCTCAGTCAGTTTTGATAATTGGTTCTTTAATTCATGCAATTCCTTAGGAGCCATCCTTTAAGAGATTTTGACAATATGTGTGGTTTTTTAATGAACTTCTATGATAAATTCAATCTCTCTACTTGGTGGTAACCCATCAAAATCTTTTGAATATAAATGTGTTATGAATTCTAATATATAACTTAGATTCGTTTCCGAAACACTCACTTCTAGAAAACTAGCTTCTTAATATAAATGTGTTATGAATTCTAATATATAACTTCTGCC
C46162	AAF19226.1	GTTAAAATTGCCTTTTTCTACGACTCCTTAGAAGAGAAAATTTATATGTCACAACCTGAATGATACACTATTGGAGATACTTCCAATAAAGTGTGTACACTGAAGAAATCCTTATATGGCCTAAAACAATCATCTAGACAGTGCTATCTTAGATTTGATAATTTTATCACTAGCATAGGATTTTTTAAAAACAAGCATAACTAGTGTGTGTACATAAAAGTTGTATCTTCCGATTACATTTACTTGCTTTTGTATGTAGATGATATGTTGATTGTAGGAAAGAGCAAATATGAGATTAACAATGCCAAGAATGTTTTAACATCTGAATTCGACATGAAGGAC
C33598	PYR65491.1	TAAATAAAACTTGAAGAGTCTCTAACCAGATATTAGAAGAATTTTTTCTAAATTTATTAGTTATGAATAAAGATCAGCCATTATACATGTATTTCTTGCTTCCATCCATACCCTGTATCTTCTAAAGTTTGGACAAAACAATATGAGGGACTTTCTATATTCTCGAGTTCATAGATCAATAAATAAAAATGTCTTAACTTCACTATTTCTGATAAGATAACTATATCAGAATCAACTTGAACAAAGACTACTTGATGAAGATAATATCAATAAACTTTCAAATGTAGTAAAGGCATA
C34948	WP_138457982.1	TTTTTTCATACTCACCAAAGGGAAATGTTGAGAAGGGTTTTATGTCCCACCATAACTAAACAGGAGTGCATGAGTCTCTTGGCTCGTGCCACTTCAGTTCCACCACACCTAAATAGGTGTGCATGGGTATTTTGTACCTGCACAAAGGAGACAGCATGAAAAATAGGTTTAAGCATTTCTCAAAATTCTTTTCAGTAGTACTTTTTCTTATACTCACTAAAGGGGAAGTCTATCAGAGTATTTTATCCCATCACACCTAAACAGATGTTCATAGGTCTCTTGTCTTGTGTGATTCTGGCCC
C49324	XP_020571989.1	CAACTCCAGTTGATGGTGGTTGTGGTCAGCTTCTTCTTCTGCAACCAGGACTATTGCTGGATTCGTGCTTCTAATCACACTCATTAGATCCCTTAGAGACCCTCCAGTGTCATCATTGAGTGTCTTGTGCAGTTGAAGGACACAATTTACAGCTAAGCATTCGCCCTCTTTCACATGAAGCATCCAAAGCCTGACATCCTCCAATTGGTCGACAACCGCATGAAACTGGAAAGGAAGATTCAAGGAATCTGCAAGCCCTGCAAGTCTTGTTCCCGTACTTTGTAGCTCAGGCTTTGAATCTCCAATCCCTGTGACCCTCAGATGTTTTGGTGGATTGGGTCTGGAAGCTAAGCTCT
C27800	OJV87108.1	ACTGGATTCTCTCCATTTGAGCGTCAGCACCCTTAAGACCACCTTGAGACTGAGTCCAATCCTATCGAATGGAGCCACATCATGACTCCCTCCAAACTGAGCTTCAGTAGGACTCCTACTCGATGGAGTCACAATAGAATTTTTTTCCAAATGGTGCCCTAACCAATTATTTCCAGTTTGAGTCACAGCCACATCAGAACCACATACAATATAGGTCAGAACAAATTCCTCTCTAGTCAGAGTCTATGATCCAACGAAGCCAGTTTTAGATCGAGTTTTAGC
C38856	WP_094920309.1	GTCCTTACTTGAGCAATTGCCTAGAAGCAGGCAACTACTTCTTGGAAGAAGATTTGATTGCTCCTCAAGAAGATTTGATGGCACTGAGGAAGCAAAGAAAGCCGGATGCGACTACATGGGTGGTGTAATATAGGATCAAAAAGGAAACCATGACCTGAGATTGTGCAGCACGAGATTATAGATCTTGTCAAGGAACAAATCGACCTAGCGGCAAGGGAAGAGGCATTCACAATAACTGCATAATCAAGCTTCTTGCCGGTTTTGTTAGAGTTGCAAGGATTGTTGAATGAGGAATGTGTTAAGATTGGAGCAG
C40526	XP_028556944.1	CCCTTGTTTAAGTCTCTTATATTGATGTGATAAGCTTTGAGAGAGCTTTTACTTAGGTATTTTGTTGTCAAAGTATATGCACAATTTGGTCTATCTTGATGTGAGAAAGAAGTAACTTCACCAAGTAATGATATCGAGCCTATTGTGGATTGTAGACATCAAAATCTCCCTCATCTTGGGAAGCCACAAGCTGAGAATTGATATGGACTACCAGGTTTTGAACTTTACAATCAATAGCAAGCTTTAGCCTTACAATGAGTGCTCCATATTCAACATAATTATTTGTAGTGAAAAAGTTCAAGTGTAGTTCATATTCAAG
C14132	SJX65252.1	GCAGTAGTTATGCAAAGATATAGGGACTCAGGTTCTTCTGATAAGATGAACTCAGTTGCAGAACAGGAGCCATGGGAAGAATACCAAATAGATACTTATTGTTGTCGGAGAAACTAGCTCTGGGAAGACTACACAGCTACCACAATATCTTCATGAAGCCGGCTATTCAAAGAATGGGAAG
C31852	XP_029298589.1	CGCGGGATTTTCTACAGCCGCTCGCTCGATAGCTGTAGTCGTTTTTCTCCAGCGAGATTTCAGTTTTCTCCATGCTATCCAGCGGCGCCATTGTCGTATGCTTGCCTGTTTCCTCTCGTTTCTTTCCTCTGCTCTATATAAGCGATGGTATGCGAAACATTCTTCACATAAGCAGCTGTCTCTTCTCCTCCCTCTGCCTCTGTGGTAATCTGCTGAGCTCGATTTCTCTCTTCACCTACTCCTCCCTATATATTTTTGTGGTGATCTTCTGTGAGAAGAAGGTGTGAGCTTG
C33400	WP_039610836.1	CTCGATTGCTACTCCTTCACGCAAGAAGGCCCTCTCCAACAACTGCATTCGAGTCTCTCCCTCGCTGTTCGCTCTCTTTGTTGGATGTGCTCAGCCTCACTAAAAGGCGTATTCCTTCTCATACTTCACGCCATTCGACTGTCACGCGAACTCCCTAAGCCAAACTGCTTCCTGCTCTCGGCATTCTCCCTCTCTCTCGGACTCCCTGTTTTGAAACACGCAGGAGCCGAACTCCTCGATCTTTCGTCGATCTCTGCTCGCAGACAAGGAAACCGACGCCCTTTCCTTTTTTTTTT
CL647Contig1	PYM63749.1	GCTGGGGCTGTTTCCCGGGATGCTCCGAAAGCCGGGCCAATCCACTAAGGCCCGACAACACCTCGCATCCGTCACCTCCAGCAGGCCCGGGACTGTTCGCCCGGTTCCCATCGACTACGGCTCTCGCCCTCGCCTTAGGGGCCGGCTCACCCCGCGCGGATGAACCTTGCGCGGGAACCCTTGGACTTCCGGCGACGGGGACTCTCGCCCCGTTTGTCGCTACTCATGTCAGCATTCGCACTCCCGGTACCTCCAGGGACGGTCACCCGTGCCCCTTCGACGGCCTGCGGGACGCTCCGCTACCACCGGCGGAACCGCTTGGGTCCCGACGATCCGCGGCTTCGGCACGTGGCTTCAGACCCGTTACATCTTCGGCGCGGGGTCTCTGTTAGACCAGTG…
C31008	WP_121462678.1	TTTTAATTTGATTGCAAAGTATGAAATTTTGATATTGTTTGGTTGGGTACTGTGAGGTGAACCCTTGACATATACAAGTCGCTTGTTACATATTGCTAATTGATTGGCAGTTATGGGGAAAGGTATTTAAAGATTTTCTTCAGCATACCATTTTTTGATATTAGTTTACTTCTATTGAGATGCTGTGAACTTGTTTCATGATATTATTCATAATTTTAATTGTAGGCTATCCTGCAATGTCTAGGAAAGTAATTAATAATACTAAAAGATGAGATAAATGGCTTTGGCTT
C66294	GAQ33812.1	GACATGATACCTGTCTGCCATGATACACTCAATGATACAATCCGCCCTTACAACAGGGACTCCTCCTGGTACTTCAGCTCACCGTTGTCGTTGGTGATGTGCTCGGCCAGGTTGACATCGGCATCAAACTGCTCGCCCTCGGAGTTGGAGAGCTTGGCTCTCAGAACGGGAACATTGTCCTCGCCCTCGATGGAGAAGCTGATCTCTTCGGCGCTGCCAGCGAAGTCGTTGCCGCCCCACAGGAAGCGACCCTCGTCGTTTCCGATGCACGAGTTAAGGTCGAACTCAGAATCCACCATCTCTCCCTCTTCGTTGGCGACCTTGGCGACCAGGATGTGGTCGTCCTTGAGGCTGATGTCCTCGGCGGTACGGTAGAAGCTCATTGTGAAGGTGTTGTGA…
C24552	PKU60325.1	CGCCTGGTCACCCAACCGCCATAGTTGCCAGCAAAGAACAGAACCTTCATATTGTTTGCTTTGAGGTTCGTGCACAGAACAATGAGTTGGTTTTTGTTGCCGGGAAGAACAATATATTGAGTGAGATGGAGAAGGAAGCGAAGGAGTTGGCGTTTGGAGTGCCCTCGAAAATGGCGGATGAGGTGTTGAGAGGGCAGGAGGAGGAGGCGTTTATGGCTGGGCCATGGCCATTAATGGACTCTGTTGTGGAACTTGTTGAAGTGTTTTGAGAAGGC
C26092	BAT98918.1	GGGACATTTGCAAGTTAGCAGAGTGATCACCCACAGGCACTGGGTGAACTTGCACTTTCAATTCTATACTAGATTAGTCATGTGCATCTACAGCCTCTGCATGTCTCTTTATAACTTCTTCAGAGTCACACTTGATCCCCTTTGGGGATTTCTTCTTGGCGGCATGTTGGCGACCTAGGAAAGGTCGGTGGTGGTGGAGGAGGAGTGATGTTGGAGGTGATTGGATGGCTAGAGGTCTAAGAGTAGGTGAGTGGGTGTTATGGTTGGATAGGGGTTGG
C27188	PKU82338.1	CCCTTCAAACTTCTTGAAGCATCTTTTTTGGTCGGCATTGGTTTTGTATGAATTGGTAGCCTTGCTGAATTTTTGTTTAACCTCTTGTACCATGTTGTTGAAATTTTGGACCAGAATTGTGGTTGCCTTGTTCTTAGGTTTTGGTAGGACGGCTACATCCACTGTGTGGTTTGGATCTTTGTGTATGTGATTTGAAAATGGCTTTTACCAGTGGATCTATTTTGCATGGTGCTATACGTGAATTTTTGCTTGGCATAATGAATCATTCCACTAACAGAGGT
C46668	OAY66014.1	AGAACAAAATGTAGATTTTGTCATTCCAGTTTAAATGATGAAAGAAAATAGGGCACTGCCTGTTTCTTTTGAAGTTAGTGGTTTTGGTCTTTTAGTTTAGCAACTTCAGCTTTGTGCTCCATTGTATAAGCCAAATGGAAATAGAAAAGATAATAAGTAAACTACAAGTTACATGAATTCAAATCACATCCACTATGCAACTACTAACTACTTTGCTAAGTCAACAAGATGATCAATCATGCATTTTCCTTTATAGATAAATGAGATGTAGATCCATCCAGCTTATCTTGAGAAAGTAACAAGATTAGATCATAACAAACACATAATTCAAACCAAAAATACCA
C33792	OUC13684.1	CGTAGGAAGAAAGCCGCAGGATGGGAAAGCCAGACAGTCATTGATATGGTGATCTCGCGAGCACCGAAAGTGACTCCAATCCTGAGTACAATTGAAAGGATATTTTATTTACCTGCTGAAGTTAAGTGTATCAGGTGAACTAGTAATGGCTCTTTATATATTGGGCATGGTTTATACACTCTTCTACCACTTCTCGAGTAGCCTACTAAAGATACTCAAATATCCCACATACTAAATGAAGAAGTTGACACGATGCTGGAAAGATACATCCACGATTGGATAAGTAGCTATTGTTTC
C28712	TEY61049.1	GAGAGTTGGTTTTTGATGGATCTCAAAATGTTTCTACAACAAGAAAGGCCTTTGGAACAATCATTTAATGTGTTGATAACCTCAAGGGAATCTAGTTCCACCCAAAGGTTGTGGAAGTAAAGAGCTACGGAGATATCTAAACCAATTTTAAGAGCAATCAATTTAACAAGAAGTGGTGAAGAGGCTGCAATATGAGAAGATAATGCTAGCAGAAGTTGTCACTTATGATTTCTTAAGCAGCCCCAAACCCACTGGCATTAGAAGCAAAAGAGCCATATGTGCTA
C28190	WP_005525985.1	CACGAAACTAAAAAAGAATTTAAATCATTGATCAATATGTTTACAAATACACCACCTTCATTAAACTATGAAAATAGCCATTGGGAAGCATCATTACATTAGTTAATCTGCACCTAACAAGGTAACACTGAAATAAAGTAAATCAGCTAAATAATTTCAGAATAAGCAGATTTTTTGCATGAATCCAGATTTGAGAATTACCTGAAAAGCCGAAGCAGAATCAAACACTGGGCATACAATCTATATTGTTAAAATGGATCCCAAAAAGGGTACATACTAATAA
C30694	WP_060799016.1	TGTATAGTTTAGCAGCTAGTCAGCATGAATCAGTAAAACCTAGTTATTGGTGCTGCCAAAAATCAGTTCAACATATACCACCGGCAATTTATTAGATAACAAGCTGTCTTCAAGCATAGCTACACCACGTACACGTCCAGCATAATGAGCAATAGAAAAAATATAAGATATTTGACAAACGGAAAATTCTGAGCTTAGCATGAAATAGTGAATTACTTTTCAACTTAATAGCAACTTTTCCATCCATTTCCATTTTTCAGTTGTACCCTCCACACAAAAGAACTTACCC
C30744	XP_028547918.1	ATTGATGAGCATGAATATGCCTATCATGATCATTTGCCAAAAGTTGTTGCTCCCGCTGTGGATAATCAACTACCACTGCTTCCACAATCGAGTAACAGCTGTTAATAGCTTAAGCTTACATGATGGATCCTATGAGAAAGGTAACATTTTCATTGTTTCTGATGATTAAGTTTTGTTTTTTTTCCCCATTCTGGTCAGATGGACGAGCACCATACAATGAACATGAAACTGGGGCCAGGGAAACTGGCCATTTGATTTCCCCACAGAGAAGCTATTATCCAAGTTCATC
C37766	CAN63640.1	CCAAGATTGAGGGACTAATTTAAGCCATTAATATACTTGATTGGACTCAGTTGGTAGGAAATTGGAACAAATGATGATTGAAAATTTTGATTTTGTGAAGATGGAATCTCCCCAATCCTTTTCTTTGTCTCTCCCTGATATGAATTAGGACAATAATTCTTGTTTCAACAAATGTTACATCAACTGAGACAAGGAAACATTATGTTGGAAGATGACAATGTTCATACCCATTTTGTGTAGGAATAATCAACAAACATACAGTTAAGAACCCTTGGACCAAGTTTCCCACCCAAAAACCATCCGAATTAG
C42364	PNF38323.1	TGATGATTCAATAAACAAATATGAAAAATAAGAATTTGGGTTTTCCCAAAATAATACATTGATCTGGATGAAGATATGGTTGCTGGAATTGTTGAAAATAGGAAGGATTAGCTTGGTTGGGACCACCCTAGGTCGGCAATGGTCGGGACTGGTCATAGGGAGGTTGGGAAACTGACAGGTGGTCTTGGAGTTGCTGATGGGCTGGGCAGCAGGACGAAGGTTCCTTGCAGCAATTCTGTGAGATTTTAGAGGGGTAGGAGGTGTGCCGGAAGAAGCTAAAGGATAGGTTAAGATCCACCACAGTTTTTTTGTAGGGATATAGTCGT
C12368	VAI10779.1	CCCTGCGATCTTTCACTGTACAAACTATGGAGTCCAGTTTGCTTTCAAGATTTCGAATTTTGATCGCACAATCCTCTTGACTAGAGACTCCTGCGTTGATTCAAACTCGCGGTGCCATTTTCGAGCATCCCAGAAATCTTGTCCCATCTCCCCACAGTAATGCCCAACGCTAAATCTAGT
C25726	WP_145070524.1	GGATTTACTTATGGATTTAACCATAAATCCTTACCAAACAGTTTTATGGCTGTTAAGATTTACGTGAGAAAATAACGACTCCTTAATTTCTCAATTTCATCTATTTATGTTCCCCACCGAACGAAATAGGGTTTATTAAATCCCGTCGTTCGGTGGATTTATCCCGGGAAACACGAATCCAACTCAGGTCTTTCAGACGCTAGTACGAATTGATTGGATTTTAAAAACCGCAGTTCCACGCAGTGCCGAGCTACCCTTGAGAAAAGTTTCTCACTGC
C28142	XP_020580781.1	AAGGGCGTCAGGGCTATCCTTGGTGTAATCGAAATTTAAACTTCTTAACATCTGTAGTGGCTCCTCAACAATTCTGCTCATCCTCCTTTGGTAGGTAGTCTCGTGTGGTGCTCCCCGTGTGACCTTTTAGAGCTCGGCGATCACTTCCTCCAGCTCCTTCACTGCTTTGTCGACCTTCCCGTCTCAGACACAATCATCTTGATTCTTCGTCGTCCGCTAGCCAAATGTAGATAACGATAGTCCAACATAAGAGGCTGAGGAGAACAACGCTGTGCTTCTCCTT
C25564	XP_030533769.1	GGCCTGGCATATCAGATATCTCTATTACCATCTACAGGAGATGATGGCAGCATATAAGTTAATAACTGATTGAAAAAGCTATGACATTGTAATGTTGAAAAATATCAGCTTTTTCATCCATATCGACATTGAAAATTTTACCAATGGACATCCATTCACGCTCCTCCCGATGCTGGTAGAGCAGCTCAAGAGCCACTCAATAAAAGAACCAAAAGAATGTCCGCTCAATTAGATTAAGCTATAAAGCACAGTGTGCTTTAATTCCAATTTTTATGGA
C17632	XP_020691931.1	AAACGATCAACAGCACTGGGATACATAAAGCTTATCTGTTCACTACCTTGAAGATATTCCTCTAACATTTTTGGATGATACTCTAAAATCTGTTCGCTCTCGATAAATCAATTCTCTTACAACATCTTTATTCAACTTCAACCTTTCAAAATCAAACTCAAGCTTTGATATGGCATGGGTTGAAGGT
C32090	XP_028556322.1	CCTTAAAGACATTTTCATCGTAAACCGAAGGCGATTTCTGCAGCGCCTGCCACCCGCCGTCGTTGAAGGCCCAGGTCCGAGCGACGGTGAGGCCGACCGACGCCGCATCCTGAAACGTTTGGCTGACCTTCCCCCTCGTCGAAGGATCGACGGCGAGGGCCATGAGCCAATAGGTGTTGAACCCGTTCACATGAAAAGGCTTCCCTCTCGCTGCAAACTGACCGCCGAGCTTCTCAACCATGGCCGGCCCAACTTCTTCTCCAACCTCACGCCTCCGGCGATGATTGGTTTCG
C27524	XP_004709138.1	TCCTCTCTTTTTTTTCTCTAAAAAGTGAGCGAGCAACCCCTCTTAGCACCAAATAAAGTTATTAGTGTGTGTTCACCTTTCCAGCCTTCTTATCGTCACTATTATCGACATCCTTCATACACATAGGTGTAATTCTAAAATCATAAATTAAGTACTCGTGACACAGGAAAAAATTGCTTGGATTGTTATATGAACTACTTTTTAAGATACTAAAGACCCCATAGACAACTTTGTTAGTGTGGTGAGCGAGTCCAAACTATTTGACTACTCATAGGTACAAG
scaffold10721	XP_025483148.1	CAGACATCAAGCATCTACTACTACTACGAATACAACTCTCGCAACCACTCTACCAATCGCAACTACATCTAACACTACTACTATCATAACAAATCTACCTACCACAATGTCTCTCTTCCGAACCATCCCTACTGCTGGCGACTTCGCCCCTCTCTTCCGCCTGCTGGACGACTATGATCTCCACCGCTCCGGCCAAGGCTCCTCGGTGACTTCTGCTCGCACCTTTGCGCCTCGCTTCGACGTCCGCGAGACCTCGGATGGCTACCACCTCGATGGTGAGCTGCCCGGCATCGCCCAGAAGGACGTCGACATTGAGTTTTCCGACCCTCAGACTCTCGTGATCAAGGGCCGCACCGAGCGCGAATACCACTCCTCGGACAATGACGAGGCCCAGAACAC…
C25888	WP_149602804.1	CGGCGGCAGCCTGAAATGAATTTCTTAAAAATGATACGCTGAACTGCGGCTAGGGCACCTCAAATCAGACGCTGGGTTTAGGTTCAGCGGTTGCCAATTTGCCATCACAGCTGTTAAAATCACCCTCTTATATGGTCTCGCACTCGCAGACTCGCATTTCGTTGTGTTGCCCTAGCCCCCTTCCCGAAACCCGACTCCCTTCCAGCCTCCCGAAACCCGACTCCCTTCCAGCTCGCAGTAGCAGGGCTACAAGCCTGCAAGCTTAGCAATCGCATCGC
C23938	OAL42543.1	CACTACTAAAGCCATAAAACTACAATCAACATCTACTGGGTTAGTTAGCTTAGTTCTGAGTTCAATGAAGTTGTTTTTTAATTTTTTTTAAGGTTTAGTTTGGAAGCACGGGGGAGCACCGTTCGTTCGCCAGGCGAAAGCAGGAGACACCGGAGGGTTGTTTGGAAACCCTCCGAGAAGCAACCGACGGGGGCAACTGCTACGAAACCGGAGTTTTCCCGCTGAAGAGGAGGGCCTCCGTTCTCCGTCCCGGCCGGAGCAGGCTGCAACGGAG
C35150	RVW88937.1	CCACTGAAATGAGATTTTCCAAGAACGCAGGCCTCACAGAAGTCTAGGTCCAGTGGCTAACAACCAGGTAGTTTTCCCTTTGAAAGCATTAACTGCATTCCTTTCTTGTTCTTGTGACCCAATATGTAATGCCATGCACTGCAATCTGTGCCTGAAGCTGTCACTGCGATCCTGCTATAACTGCCTGACGAAACATACAATGTCCCCTCCTTCCTGCCACGAGCCAGAGTCAAGACTCCTCTGCTCATCTTCCAGGCATTTGAACTAAATGAGGTAATCACACATTCCTCTGATTGCTGAC
C30708	WP_100174532.1	TCCTTCTCCACGCCAAAAAAAAAAAACTCATGCAGATTCAAGCAAGTCTCTCGGTTCCTCCTGTTCGCACGCAGTAAGGCTGATCTCCTCTCTGTTCGGACGTTCACGCAATGGGCTTCTCCCTGTTCTCGGCTCCAGCGATTCCTCCTCTGCATTTGCCGCTCGAATTCTCTCCTGCGACTACTCATAGGCGGCCGAACTCACTGCGACAGATCCCCAACTTCCTTGCTCTAGACAACCCACGCTGAAACAAGCCGTGGTCGACTTCCCTGTTCCACGTGCTTTGATC
C30864	RVW50098.1	AGGAAAAAATTTCAGTATAGACAATACCTGATTTTTGCTCAAACTTCTTGATTACTAACCTTGTCTTATAGCGCATGTTTTTATCAGATTTTTAATTGACTCTATAGACCCACTTGTTGTGTAGAGTTCTATTTCTCTTGGGCAAATTAACTAGCTCCCACGTCTGGTTAGATGAGTATCTATCTTATCATTCATGATAGTGTGCTCTCACTCTTTTCTGGCCTTCATATAGTGCTTTTTCAAAGCACTCTGATTTATCGTTGCCAGTAAGCAATAAATAATGCTAAGA
scaffold10243	EDU61869.1	CGACCGATTCGACCGGTCTGAGCGCACCTTCGTACTCCTCCGTTACTCTTTGGGAGGAGACCGCCCCAGTCAAACTACCCACCATACACTGTCCTCGATCCGGATAACGGACCTGAGTTAGAACCTCAAAGTTGCCAGGGTGGTATTTCAAGGATGGCTCCATGAGAACTGGCGTCCCCACTTCAAAGCCTCCCACCTATCCTACACAAGCAAATTCAAAGTCCAGTGCAAAGCTATAGTAAAGGTTCACGGGGTCTTTCCGTCTAGCCGCGGATACACTGCATCTTCACAGCGATTTCAATTTCACTGAGTCTCGGGTGGAGACAGCGCCGCCATCGTTACGCCATTCGTGCAGGTCGGAACTTACCCGACAAGGAATTTCGCTACCTTAGGACCGTT…
C26884	QBK89528.1	CATGGGCTTCGTTTAACTATGCCAAAGCTTGTGTGCCTTTATGGTTAGTGCGCATAACTCTTATTCTACTATTCTTTTCAGCTTTATTAATTGTATTGAGAGTCAAATGATTTCAGAAGTTTGGTTTGGTTTGAGTTTAAGAAGTAGAGATAAAATAGTACATTTAACTAGATGCAAAAGTTTTGATATGTCTCAGACTCTTAATTGTAATCACAAAACCTTTTGAAAGTAACTAGTCATTGGTCCTAGCAAAAATGGAAGCTCAAAGTTTTACTCTGCA
C29676	XP_019912515.1	AAGTTAGCTAATCCACCCAAGTTAATCATCCAAGTCAGACTAATCAGATCAGTTCGTGCTCAAGTCAACAAGTTATGTTTGACCATATAAGAATATTTTTATCCACATCAACCATTTTACTCAAGATAGTTTACATCCATCTCCACTCTTTTAATCATATAATTCCACCTTTCCCAAACAAAGAGAAAAAGTGGAGCTTTGTAATATTACATTACATTATGGATCGAATTCAAGGGGCTATGCCCCATAGTTTTTTTCCTCTTCAAATGTTTTTCCACATAAAAAT
C34396	RVW23021.1	TCTTCAAAGTCACCATTTTAAAAAGAATTATTTACATTGAGTTGATGTAACAACCAGTCTTTATTTGCCACAAGTGAAGTATTCTGATGGTATTGAATTTGGATATCGAAGTAAAAAATTGTTTGGTAATCAATATAATAGAATTGTGAGAACCCTTTTGCTATGAGACGTGCTTTTAATCTCTCAAGTGTGCTATCTACTTTGTATTTGACCTTGAAAATCCATGTACAGCTGATTGCTTTCTTTATCCTTGGTAGACCAAAAAAATTTCATGTACCATTCTTTTGTATAGCTTGTAC
C15408	PKA66896.1	TAAAATCCTCAAAAACAGCATCTGGGTTTGCGGCTTTGAAAGCAGACATATCTGAAGATAATATATCTCTTTCTAGTTGACCCGAGAAGCTCTGCTATTATTACCCAGAGAGTCTTTAGAGAGCATATTATGAGACTGATCACATAGATCATGCAAATCAACCTTATTGACAGTAGAAGCAA
C8382	XP_018508451.1	CGTCGAATTTCCACACCAAGATTCACACCGAAGCCATTCTTGAGAAAGGGAAAATATTGATGCTGCGTGCTGAGCATAGTTTGGAAATCCTGATTTTCTTCCAGCCAAGACATCCATCAAGGTAGTTTTCCCTGCACCCCTAACACCCATCAATGCTGTTAGCACCCCTGGACGGAATG
C24558	PKU75766.1	GGAGCAATCTAGGCACCTGATAAAGCCCATCAATGTGAGGACCTTGAAGTAGAGTGTGATTTGTTCTCAAATCCTTTATGACATATCCAGTAGGTAAAAACATAATAGATCAGTTATTGTCAGTCACTAAACGATACACAGATAATAAATGATGAGCTAAAGTGGGAACATGTAAAATATTATTCAAAACCAACTTATGGGACGGTGTATGTAGAACTCTATTTCCAGAATTTGTAATAGGAAGATGAGAACCATCCCCCAAGGTTACCTATTCA
C30168	KCW51344.1	TTTAGGCCTAATCCCTACTAAAACCCTAGTTGATTGACCCCTTCTACCTCCATCTCACCACAAAACTCAAACTCCTACCACTTCTCTCATCAAAAACAAACCCACCTATCCAAACTCTCCAAAGCCAAGACCCCCTCCCCACTTGCAAAGACCAATTTTCACCATGCCACCAAGAAGATTTTCGCCTCTAAAAAAATTTGTTCATACTGATGAAGCTCTGTATCGAGAGATCCAATGCTTATAAGAATCGAAGACCGAGAGAGCTCGAAATCAGAGAAATCAAGGCCC
C89538	GAA84934.1	TGAACAATCACATCAAGTCAAATCTTTGACAACAAAACCAAAAATCTCATCTTTTCGAGTCAATCTCTTTTCTTCCACTACAACAATCAAAATGTTCTTCAAGACCATCCTCACTGCCGCTCTGGCCACCGCTGCCACGGCTCTTCCCCACTCCTTCAGCAACAACATGGTTCGTCGCAACGGTACCTCTTCTGGCTCCGGCGGCGTCTCCATCTCCAACAACATGAGCAACACTACCGTCTACGCGTGGTCTGTTTCTGATAGAGTCAGTAACATGCATACCCTTTCTGCGGGCGGTGGTAGCTACTCCGAGTCCTGGCAATCCAACGACAACGGTGGTGGTATCTCCATCAAGCTGTCCACCACTGAGAGCCAGTCCGATGTCCTCCAGTTCGAGTA…
C19562	XP_020580536.1	TAAGTGGGAAGTCGTTGATATGATATTGCCTTTGTTCATTGAAAGTTTAGAAGAGGGTGATGCTTCATCTCCATGTTTACTGCGTCTACGAGTATGGAACCTTGCCTTCTCACAATCTACTGGATGCAATATCTCACATAACCTGCTTGGGTTTCGAGAAATCTTACCGGGAAACAGTTGTTTTGATGACACGGAGCTATTTGGATA
C33294	EXB75222.1	ATATACTTGGTGTGATTATGTTGAATAGAATTGTGAGTTATACTTACAGCAATTTTATTATTGCATAAGAGCTTCATATGACAATTAGTCTCTTGTTGTAATAATTTCATCACTCGGTATAGCCATTATTAATTCACATACTTCATGAACCATGGTATGAAATTTTACTTTAGCTCTACTACTAGCAACCACATTTTATTTCTTACTCTATCCATGTTATTTTTTCACACAAAAAAGTATAATAATTTGAAGTTGATCTTCTATCTTTTGTTGCACCCGCCCAATCTGCATTAGTG
C33992	TCL32734.1	GAAGAAGCATCGTGAATGTTCGGCTTCTACGTGGACTTCTTAGAACGAAGGAGATGGAAAGATGCCAAACAAGAAGATCAATAGTGTGCCTCTCTTCTTTGCGTCTAAGCCAGAGAAGAGGAACTTGGGTCGAGGGAGATCGAGCTTTAGAGAAATCGAACGAAGCTTGTGAGTCCTAAAGTCTAAAGGCGATCGTCTTCTTTGATTCGAACTGAGAAGTGTGAGGGAGAGTAGTTCGAAGCCTTGGAATGCAAAGAGCAAAGGAGAGTTCGGCGTTTGCTGCTACCGTGCATCGAAC
C26846	CDD22974.1	CAGCAACCTAACACTAAATGATGACATATGACTAATCGGTTCAAGTCATTCTAAATTTGTTGTTGGCCCATCATCAAATAGAATCTCTTAGCTTTTCAAAGACTGGTAAGGGTTGAAACCTCCCTAAAAATAAAAAAATATCATCTGAATTTATTCAGAATTTGTAGGAAAGCATTTAATAAGCCTACACCTGATGGAATCCTATAACACATCTAATTGTTTCTTGCATCAAATTCCTTAATTTTCAGGGACCCTATCTTGAGGATTGGATTGCACTGGG
C75396	XP_025544782.1	CCTCCTCCTCTTCTCTTTCTCTTTCTTTCATCATGTCTGATCAGTCCAAGCAGCCTGAGTCTTCTTCTACCAATAACCCTTCCCAAGAAGGAGAGAACAATACCTCGTCCCCTTCCTCCCCTCAACAAGAGAACCCTCCTACTGGTGATCAGGAAGAACAAGAACAGAAGCCTGAGGATAACACCGACGACGACAACAACAACGACACAGAAGACAAACCCAAGGAAGAGGACAAAGAAGAAGACCCTCAACCTAAACAAGAACCTCAAGAAGAAGAAGAACAAGACACCCAACCCAAACAAGAAGAGAAAGAACAAGAAGACACCAAACCTCCCAAACAAGAACCCCAATCCTCCGACTCCGAAGCAGAACCCGAAGCAGAACCAGAACAACGCGCCC…
C19104	PKU66357.1	AAAAACCATATAGTTTCTTTTGGATCTCTGGGACAGTATCCTGCCGTGTCTGTCTAATAGTCAAAAACTTCTGAAATTCTTGCTGTAACCTGCAATCCAACAGGAAATCACCTTTGCTTCTGTAACAGAAGCTGCTCTAGTGCCTTCACTTCTATCTTATCAAATGTAGAGAACACTTTAATCCAATGTTTTACCCTCTC
C27056	XP_020690604.1	TGCCCTTTTAAATGATGAAAATGATATTATTGGGATTAATCACTATCATCTGACCTTTTTAGAGGCTTTGGCAATTTGAGATTTTATTCATCTTGAATTTCGAATAAAATCGTAGCACAATGTGTATTGAGTGGAGCTTCTCTTCATGAGTCTCACACTTTTTATGAGCATTAATAGTCTTCAGTAGGAACTTATCCTTCTACATAATGAATTAAGTTAGCATATGAGCGTATTGTGTCCCGCATCAATGAGGAATAAAATGGACCAGGATAGAACCCTC
CL1853Contig1	XP_020591442.1	TAGAAGATCAGCTGTCCTGAGGACTGACGAATTGGAGATTGCATTTTTGGAGATGGTTAAGCAAGATAACAGACGCCTCTTGAGTGCTAGGATGTTTTGCTGTATTTGGAAAGAAATAATTGCCTGAGCAGACCTGAAAAATAATGTTATAGGGAGTGGAGAATATCATTGCTGAGAAGGTTGAGCAGCTTGAGCAGGACGTATCAGAATTGAGGCAAGCTCTAACGGATAAACAGGAGCAAGAACATGCCATGCTTCAGGTCTTGAT
C14910	XP_020585880.1	TCAGACCAGCATCATTTATTGCAGCTACCCAGTCTTTGACTTTGGCACTACTTTTTACCCTCAGATTAATCGTTCGGCTTCCGCTAGAAACTGTAAACCCAAACCGCAAGGGATTTGGTTCTTTAGTCTCTTTAGCTAGAAGAATTCGGCCCTCTTCATTTCCATCAGAAGGAGGTAGTACA
C8962	XP_020585648.1	CGGAAACTTGTGACCCGAATCTTGGTGTCTTGAGGGAGTTTTTCTTAACATTGGTTCTTACCTTCTGGATGTACTTCTTGTGTGAATCTGGGAATGTGCTTGTTAACTGCAGCTGTATCATTTCCATCACTGAAGCCACCACCTTGCAACATACAAGGCATTGATCCTGCCAGAAACTG
C27162	WP_028607814.1	CCGCTTCAATTTGAGCCACAATGAGATTTCCCCAGATGGATCCAGAGCCAAATCCCTTCCAACACGACCCCAAGTCACATCCGAATCCCCTCTAGTTTGAACTATAGTGGGACTTCCCTTAGATGGAGCCCTAGTCAGATCCACTCCAGCTCAAACCTCAGTGACATTTGGACCTCCTCCAGTCTGAATAGCAGTAGGACTCCCTACAGATGAAACCCCAACTAGATTCCTTTCAACATGAGTCCCCACTCCAACGAGACCATTTTAGAGTGAGTTTCAG
C31578	XP_024041854.1	GCACAATTTTACGGGAAAATATGTAATTTGATCATTGATGGAGGTAGTTGCGAGATTGTGGCTTCTACCCAAATGGTGAAAAAGTTGGATTTATCCACATAGTGACATATACAACTGTATTATTTATTTGGGCTCAAGAACGACAACAAGATCTCCGTGGACAAGAAGCGTCTTGTGGGGCTCACTATTAGAAACAAATTGAGGGAGCAAGTTTGGTGTAATGTGGTCTCCATGGATGCTTGTATAAATTGCTTGGGTGATTGTGACAGTTCGTCAGGTAGACAATACATG
C22500	XP_020691708.1	AATAAATGAGATTAAGCTTGCAGGTTTTCTCACCGACTTTTTTGTAAACATGCATGACACAGACAGGCCACTCTTTGACCATCTCTGCCTGGTAAAGCAGTCCTTTTCTCTTCCATACAAAGCTGAGTGTGCCTTTTTCTTGACTTCTCTTTGGCTCCACTTTGTGCAGAACTTGACGCATGGCCAAAGGGTTGCGGTGAAGAAGGTTGTCAGCAAATGAGAGCCTCCTCTCCTTGAGAACGTTCTGCTGTGTTTTACT
C24762	WP_031309695.1	CAATATTATAACTAAAAAATATTATTATTAACTTATAACACAATGTGGATGGAAGAGGGGAGAAGGGAGAGGAGAGGATTTGCGGGGGATGAGAAGGGAGAGCATACAAAATTTATATATAGGAAATCAACGATTACATTAAGGAGGGTTATGAAGAGGGAAAAATTGGGAGGTAATAAGAAAAGAGATCGGTTGGGCTAGGGGTGTAAACGAGTCGAGTCGAGTCGAGAATGAGCTAAGCTTGATTATAGTATACCTCGAGCTCGAGCTTGCCT
C29408	TVU35137.1	GCGTGGCAGTTATTGCAATACTGGCTGCACTCGTAGCCTCCAGCCCAACTAAAGGATGGAGTGGGCGAAGCATAAGCCTACTTGACCCGTTTATCAAAGAAATGAGGAAATCAATCTATTAGGCACAAGTGGTACAACCAAATATGCCGATTCAACTATTTATCTCTTTGATGGATGGCCATTCTCCATCAGATTAGGACTTATGCAAGCAAGTACATACCCATCATTGCTAGTGTTAGTGAACATCAGCCACCTACGTGGCCTTCGTATTTCATGGACATTAATA
C6046	PKU70419.1	AATGCGTGAGGCACAGGTTAATGCGCAGAAGCAAAAAGGACAGGTGATCAATTCATCATCTGCCCAGAAAGCAATCGATATCTTAAAGGCAGCTGGTGGAGTAACTCCTTCATCCATAGATAGATCCATGAATGCAGCCCTGGTTGGGGAGGGCTTCCCTCGAGGTAGAGGGGTCGA
C28958	WP_094846905.1	ATGAGAAGATGTCAAGACCGAAGAAAAGTTTAAGATCGATATCAGAATGAAGTGAGACAGAATTGAAGGATCTTAAAGCTCTAATACCATGTTTTTCAAAAGATTGAAATAATTCACTTTGCTTCCAATTAGGTAGACATTAGGGAATATAATTACAAATAAGAAGAGGCGTTATTCCTACCTCAATTGAAAATAAATAAACTACTTAGTTAGGGAGGATAAATTATCTCCCATGAATTTATGGGCAATCAATCAACATAAATACTATTCTAAAATATATTTAAG
C29328	XP_020697035.1	CTTAATAGAAGATTTGAACTAATTTCTTTTTCACTTTTTTCTTAATGAAATTAATTTTAATAACAGATGCTTTGCTCGAATTGTTTCATTTTATAATCAATTTTAATTGACTCCATTACGAAGGAATGACATTTATGGGACTGATGTTAAGTTCATTTGCTGCTAGTAATTTATTCTTTATTTTTTTTTTCAAGCAGGATCAAATTAATATTGATGAGATCAAGAATCCCATTGACTCTTTCAAGACATTTAATGAATTCTTCATAAGAGAGCTAAAGCCTGAAGC
C34054	TDF69133.1	CAAAAAAGGAGATATGACAAAACGCTAACTCACATGTTTGCTGCCAAAAAAACTTATACTAACTCAAGTGATGAGGAGTACTTCCCTCCTCTATGCATCCGAGGGGAATCCTATTTGGGTAATGCCTTTTTGCAAGAAATTAGTGAAACTTAACTACCATAAACGTTCAAGTTGCCAAGTTTGGAGTATTTGAGAGGAAGTTCGAACCTTGCTGACTACTTATTATATTTTGAATCAACAACCGCCTTTATAGATATCAACTACATTTTAAAGTGTTGACTGCTTTTGACAATTTTAA
C17494	XP_020698383.2	ATTCACTTCCAGAGAGGCTCTGTTGATATTGTCACCTTTAAAGGGCCAAAGTTAGAAAAGATAGCAGCACTTTGGATTGGCCTTGAATCTGATCAGGTTCCTGGAGAGTGGATGAAGTTGGTCTAAAAGTTATTAATGCCCAGGCAACTTCATCATTAACTGGAGGCAAAGAGAGCTGTTTTACAG
C23806	NP_199936.2	CAAGGATTGTAACGTATGTGATTTTCTAGTATGCCCAATCTTGCTTTTGGTTTTTCCTCAGTTACAATTTTTTGTGGCCATTGGGTAACTAAAATGCGATATGCAGGTTATGTTATGCCATACCTTTAGTGTTTTTCCTTTATAGAGACCGATTCATTGATGAACACCTATGCGAATTTTGTAGGTTGAGATCTGGCAATGTCCTCTTTAACTATAGGTACTATAACAACAAACTGCAAAAAACAGAAGTTACTGAGGATTTCTCCTGTCCAT
C64760	XP_025539686.1	GCGACAACCGCGCCCGTCACGAAGCCATGGGCGGCGCTCACGGCCCCCACGACTCTAGCATGGCCAACAAGATGGACCCCCGCGTCGACAGTGACCGTGACAACCGTGCCAACCCCACCGGCGGTATGGGCGGCTCCGGTGCCGGCTACTCCTCCGGTGGCTACTCTTCCGGTCCTCACGAGACCGGTATGGCCAACAAGATGGACCCCCGTGTCGACAGTGACCGCGACAACCGTGCCCGTCACCAGGCCATGGGCGGTGCTCACGGCCCTCACGACTCCAGCATGGCGAACAAGATGGACCCCCGCGTTGACAGTGACAGAGACAACCGTGCCGCTGGCGGCTACTCTGGCACCCACACCACCGGCGCAGGCTACGGCGGCGCAGGTACTGGTGCAG…
C31984	PKU83411.1	AGCGTCAAACTGCTAACAAATTGTCTGAAGAGCAAGGCGTCCACACCTCCTGTGTTACCGCATGTCGCCTTAAACTGTGCCAAATGTTGCTTTGGGTTCCCATCTCCCTTGAACATATTAAACTTAGGCACAGAATACCCTTTCGGATATGGCACCTGGTCATACTCAGCAGGATAAGGACGACCTTTACCTACCAACTTATCAGCTTGATCTGCTGCTATCACAGCTTTGATCTTTTCACTGATGATATCCTCAAGCTGTATTGGTGTTATTGGCTCGGGCAATGGTGCTG
CL824Contig1	PKA51336.1	GAATCAGAGGCTGGGATTTCTGAGGAGCCTGCAAAGAGGCAGAAGCTGGGACAGTTTGATGCTGTCAAGTCAAAATCAGAGATTGGGGATGCTATATCTTATGTGTACATCAACCTTGGTGGGAGATGTTGATTGAAAGATTTGGAAAATTTGGCACGCCTGCTACAACAGTAATTTGCAT
C10614	XP_019707012.1	CAAGAACCCCTTCTTTTGTTGCTAGGCCAACATTCCTTAAACCAGATATAGTACTAACGCTCTCTTCTTGCCTTGAGGAATCAGTTATACCAACATGACATTTATGGAAGGAAAGTAGTGGTTGGCCGCTTAATTCATTAAAAAATTGATGCCCCAACTGCTTCTTAGCAACCTGCGTGA
C11228	XP_028552127.1	TCAGGAATCTTATACTTATCAATCCCCCGCTAACAAAAGAGCATGCAAAGTTGCCGCCAAACCTGTCAATGTTCAGTACCTTCTTGCTGGGATCCTCTTAGAGCCAGTGACAAAGCTCTGACCAGCTGTGGCCCATATAAGATGGAGGAGGAAGATGCAATGGTTTATAGAAGGCCATAT
C7364	XP_020588463.1	TTCCTCTTCTTGTTCTTGTTCATTTTCTTCATCCTTGGTATGAGTATCTCTTGAGGAATCATCTTGTTTGACAATTGGTAGACTCTTCCTGGTAAAGCAACCATGTGCAGATAGCTAGTAAAAGGCAAATCTGCAAAACCAGCTTCAATTTGAATGCCCCCTTTGATCTCTGGTTTCT
C16282	XP_028556906.1	TAAAGGTGGAAGTGAGCTTCGTGAGAGCTCGCATGTGGTGGGGGTATCTTCCTCGGTACTTAAAAGACTCTCAGTGACAGCTGGTTCACTATTGCATATGTCACTCCACTTTTGGCATTCAACCTTGGATTGCATGTTTCATCTCTTAAAGTTCTTCTTCATGGAGGCCAAGAATCTTTGAA
C9812	XP_018684817.1	TTCCCAGGGAATCTTGACTACGCTTTCACAAACAAATGGAAGATACAAGTATGATTATGCTACAGTTCCCTTTCTTGCAGAAATCTTCAAGGTAAAAGGTTGTGGAGAAGCGTCATGTGATTCTCTCTTTTCAGCACCTATACAAGGCTATGTGCTGGGAATCTTGTCTGCTTGTCTTTC
C9404	ACU17386.1	CTTCCTTTACCGAGGAGAATTAACTTATCAAATCTGTGAAAGAGTCTGCTGGATGGCTGATGTATTGTAGTTATGACCGTCTTTCCTGCCTCTGCTATATCATGAAGAACCTGAATAATTCGTAATGCTGTTGTTGAATCTAAACCAGAAGTTGGCTCATCAAGAAATAACAAGGAAGG
C14244	PLY98851.1	GGTGTTATGGCTGGCAAGGCTGCTGGAATGGTGGTGGTTGCTGCACCATCACTTCCTAAACAAGCTGGTATTTGCAATTCTGCTGACGAGGGATTGACGGTACTCTGCCAATTGAACCATGGTACATTGGAGGACCTGTTGTAAAGGGTTTTGGTCGTGGTTCAAAGGTACTTGGCATACC
C14098	XP_020596538.1	TATCTTAAGTATTCTAACTCAGAAGCTCTCTGCGCTTTTGGTGGAGGTGGCTGCAACGATGTCCTCAACAGCGATTATTCAAATGTCTTCGCAATCGAGGAAAAAATTATTCTTTGGATTTGGTGAAAGTGATGTTCGTTTTCTTTTATTGGGGACAACTACTTCAATGGCAACAGCAAGC
C57946	CDG40808.1	CAACCCTAAGGCCTTCATCACTCACGCGGCATGGCTGGATCAGGCTTGCGCCCATTGTCCAATATTCCCCACTGCTGCCTCCCGTAGGAGTCTGGGCCGTGTCTCAGTCCCAGTGTGGCTGATCACCCTCTCAGACCAGCTACCGATCGTCGCCTTGGTGGGCCGTTACCCCGCCAACGAGCTAATCGGGCGCGGGGCCCTCACACGGCGGCTTGCGCCTTTGGCCCAGGGTCTCACCCCGGGGCATCATGCGGTATTAGCCGCGGTTTCCCGCGGTTATCCCCCACCGAACGACAGGTCCCCACGCGTTCCTCACCCGTCCGCCACTCGCGGGCCGAAGCCCGCCCGTGCGACTTGCATGTGTTAGGCATGCCGCCAGCGTTCGCTCTGAGCCAGGAT…
CL212Contig1	TFH29752.1	CCAAAAGTTTTCCCTCACCCAACTCTACCGCTTAGTCACGGAGCTCTGACTTGATCTTACTCTGCCGGTTCCAAAAAAAATTATGTCCCATCAAAAAGAAAGAAAAAAAAACTCAACGTTCACAAAGGTAAAAAAAAAGCACATAGCTCACGTCAAGCAGCGTGTTAGGGTTCACAACGATTTCATGATGAGTG
C11612	XP_020587560.1	CGCACCAGATGCAGTAAAAGCTTGCTACCGCCAATATTAATCTCAACGATTTGTCTGCATTCGTTATAATGGAACCTCCATGCTTCACTCTCAAACAAATGATCGAGAAAAAAATGCGACAAAGAACCAGCGGCCACGAGACAGAAGCACTGCCTCCTACTCAAAGCAACCCCCGAAACT
C16076	XP_020590803.1	CACTCTCAGGACATGTTACATCAGACCAGAACTTTGCAAAAAGGGAAAACATCTTGACAGACGGTAAAACATTCAAAGCCTCCTCATAAATCTCTTTCATCCGACCATGCCGTCTCTCTCTGCAGAACTCCAAGTACTGAAACCAGAGTCCTAAGTCACCTTTATATCTCATCACTGACATC
C18134	PKU78379.1	GGCAAGAGCCCAGCCACAAGAAGGAACTAATTCACTAGTTGCTGAATGTTCTAATTTTGACATCTCAACAAATACTATATTCTTGGAAGCCTGCCACCACCAATAGAGTATTTAAACATGGAGAAAGTATAGACAAATGCTTTACAGCTGGAACAAGAAGATTTGGCAGCCGTCTAGCGAGATATGGAAC
C11764	XP_020674337.1	TTACACGGACGACGACGGGATGATTTTTCTCTTGGTTTTGCTTTAGTTGATCAGGAGAGAGACTCAAGGACTTCCATCATTAGCTGTCGAGATACAAATGAAAACCAATTGGAGCCTTTCTTAAATACTGATACTAATATGTTGTCAGAGAATGAATCTGAAGCTCTCGAGTCTGTTATG
C16018	XP_018817925.1	CTATGATGTTGGCCTTCGCTGCACTATAATATCATCAGCAGAGTAGTAGTCTGCAATTAGACGGTACATATATGAAGGACTGTGCCCGCCCCTTGTGACTGCCAGCGACCACCACAAAAGGGACAGCATGCCTTTGAGCAGCAAGGGCAACCATATTTATTCCAACAGGTGCTATTACACCA
C109080	XP_020686402.1	GAAGCCTGTAGTTGTGTAAGAAGAAAGAAATGCTAGTGTTTGTTGACTTGGAAGGTATTGGAGAGGAGTTGCTTAAGAAATGGAGACAGACAAGAGTGACTGTAGTTGCGCCGTTGATGAGAGTTTTAGTATTGATTTGCATGATAATGACTGTGATGGTTCTTATGGAGAAGTTGTTTGTGGGATTGGTTTCTTTTGTTGTGAGGATATTCAAATTGAAGCCTGAGAAGCGTTATAGATGGGAACCAATGAGTCCCGAGACATCAGATCTGGAGTTTGGCGTCCAATCTTATCCAATGGTTCTTGTACAGATCCCAATGTACAATGAGAAGGAGGTGTACAAGCTTTCGATAGAAGCAGCGTGTAATTTGGATTGGCCATCAGACAGGATGATAATCC…
C15828	XP_028555425.1	TTGGCAGTCCACAAGTAGAAAGAGCAGCAACCAATGCTGATGGCCCAGGTATAGGAATAACAGCAATGTTCTCACGAATACATAACTTTACCGTAATGTGATATCCTCAAGATTACCAATAGGTGTTGCTACTAGATATAATCCAGATCTCAAGGAACACTTCTTTGAAGAGTTAGCATGGT
C77002	XP_020685114.1	CAGCCCCTTCACCACATCACCTCCCTTACACTCCAACTCTTCTTACTTCCTTCTAAACCATGGTGTCTCGCGCGGCAGCTGCGGCGGTTGTTGCCGCGACACTCTTTTTCTCTGCGGTAGTCCTATTGCCTTCAACCGAGGCATCGCTTTCATGTTCGGACGTGTTTGAGAACCTGATGCCGTGTCTCGGCTACCTTCGCGGGGGCCGCAACTCGACACCGCCGGGCTTGTGCTGTAATGGCATTAGCCGTTTGATGGCGTCGGCGAATGTGAAAGCGGATCGCCAAACCGCTTGCCGCTGCCTGAAGACGGCGGCGACCAGCATTTCTGGCATTAACTTCAATCTCGCCGGAGCTTTACCGAAGAGGTGCGGTGTGGATATCCCGTATAAGATCAGCC…
scaffold9404	XP_025483539.1	GTCATAAACATTATTTTTCACCCCGACCGCGGTCAATTTACCGCACGGTGTATCCTCCGTCAATGATCAAATCGGCACCCGTCGTGTATGTGCTGGCATCACTGGCGAGATAGACATATGCACCCTTCAGCTCCTTGGCATCACCGTTCCGTCCCATGGGAATCATGGACATCCATAGATCCTGAGTCTTCTTCTCCACAAAGTCTGACAATCCCGTGTCGATGTAACCCGGGGAGATGCTGTTCACGCGGGCAAAATCCCTCCACTCGTTGGCCAATGACCGGGCCATGTGGATGCAGCCTGCCTTGGCCACGTTGTACGAAGTCTGCTCCTGAGGGAAGTTCGCAATGTGACCCGACATNNNNNNNNNNNNNNNNNNNNNNNNNNNNNNNNNNNNNN…
C32646	EPS74494.1	CGTCGAATTAAACCACATGCTCCACCGCTTGTGCGGGTCCCCGTCTATTCCTTTGAGTTTTAATCTTGCGACCGTACTCCCCAGGCGGTACACTTAATGTGTTAACTGCATTACTGCAAGATCAAGTCTCACAACAACTAGTGTACATCGTTTAGGGCGTGGACTACCAGGGTATCTAATCCTGTTTGCTCCCCACGCTTTCGCATCTCAGCGTCAATAATGTTCCAGTAGATCGCCTTCGCAATCGGTATTCCTTCTGATCTCTACGGATTTTACCCCTACACCAGAAATTCC
C76832	XP_020692216.1	ATCACTTTCGTGAGTTTCCTCCGTTCCAATGGAGGAATCCACAGACAACTCCTCCAAAAGAGATCTTTATTCAGCCTCAGCTACCTCTGAGGAGAGTGGCTGGACCTTATACTTTGATGACTTTCTTGCTTCCCGGAATGAAGCCGCCCAGCAAGAGCTCAACCCATCATCTTCCTTTATCTCCATAGCCTCCGCAGCATCTCTGATCTCTGATGCTGCTTCTCATGTTGCAAGACAATCTACAGCGAAAGCAGAGCTGCGCATGAAGAAAAGAAACGCCAAAGGAGTCTCCTTTTTGGAAGACGACTCTTTGGAAGACACTGCTTGCTCACCAATTAATAGCCCAAAGGCTGACAAAGGTGTTTCGCAGATGAACGAGGTTAATTGAATATTTATACT…
C74978	WP_149853421.1	TATATATTCAACATAGCGAACAGTTTATTTCAACGCACCAAACACAAGAAAATTCTTCCCCAGGCAGTCCATGCTCCACTCAAAGGCCCCTTTGCAGCTGGCTGCCATCCTGATGGCTTCGTGCCTCCCATGCAAGGAAAAACGTACAAAAGGCATTCACGTAGAGAAATCTCTCCCAGTTTTCTTTTCTGTGAAAGTGCCTTTGAGGTCCCCTCTCTGAACCCTTTATGTTTCTCCCAGATATGCGCAGAACAAGCTGGAAGCTCCTTTCTTCTATCTCCAGCAAACCCTAATGGATCGCAATGAGCACACTGCTTGTTTATTTGTACTGAAGCCCTCTTGGTAATGTTTCTGCAGGTGAGCTAATTAATTAAAAATTCCGCCACTGGAGCTAACAGA…
C75422	XP_020578624.1	GAAGTGAACAATGGATGATGTAGAGGGCCATTAGGTACTCTCCTCTTGCTCACATGAAAGAGCTCCATTGTGTTCCTACCGTTGCTCATTTGTCTCTCCCCCGACATTGCCGGAGAGCCCTCGAGCCTCGCCGACGGCGGCCGGAGAGCCGGGGCGCCACATTCTACAGATAAGGAGAGAAGGAGACCAATGCAAAGGAAGAACGCCATTGCACAAAGAAAGAACCTTAGGAGCTTGACACAGCAATACGTTTCTTCTCTCATCTTCTTAATCTTCTTCTTCAACTTGAGCTTTCCCCTTTCTTCTCCTAACTCTTGTCTTAGCTCTCGCTCTGTTGCTATCCTTGCAGTAGGCGTTTGGGTTCAATGAGATGGAAGTGTGAACGTGAAGATGCCATTT…
C52914	RVW76056.1	AGAACTTTCTAGAGAATGTTACATATAGAAATATTCTAGAGAACCCTAGAGGGCTAAAGAAAGTCTTGAAGCATGACATTCTCCCACACTTAATCTTGCGATGTCCTCATCGCATCTTCTTGGTAAAGTTTGATCTTATCCTTGAACTGCCATAGGGAATCTTCTGTTTCCCAGCTAGCCTCTGAATCTGGTAATCCTTTCCATTTGATGAGATATTCCTTATAGTTAGGAACTCCTCGTCGTCGTATTGTTCTTTCAGCTAGTACTTCGTCTACTTCTTTATCAAAAGAGGTGATCACTGCTGTTGGTGCTCTCATGGAGACTCCTCTTGATGGCTCATCTGCATCCTTATTATAGGGTTTAAGCATGCTAAC
C85234	XP_025373624.1	CCCACCTGTATTCACTTTCATTACGCTCATGGGTTTGCCACCCAAAAACTCGCACACATGTTAGACTCCTTGGTCCGTGTTACAAGACGGGCCACTTAAAGCCATTACGCCAGCATCCTAAGTGTGAAGGTGTCCGAAGACCCGCCCAGAGGGCACACTGCGTTCCTTGATCCAGGTCGTCGTATCCTGCATAAGGCTATAACACGTCCGGAGACGCTACATTCCCTATGCGCTTCTCCGACGACCCAAACCAATGCTGGCTTGCCACCGAGAAATACACCAAGCCCAAAGGCCAGGCTGAGTCTCAAGCAGCATGGCTGACTTCAAGTGCTTCCCTTTCGACAATTTCACGTACTTTTAACTCTCTTTCCAAAGTGCTTTTCATCTTTCCCTCACGGT…
C69372	PKU66828.1	TTTATATAGTCTATATGAAAACTCAAGCTCTGACTTTCCCTTCTCCATTCATATCTTCACAAAGAAGGTTATGCATCTATCTTCCTTGAGTAACTCATTAAAGCTGCGTTTTCTTTATTATTTCTTCATCAAGTCAGTTTGAAATCTTTGTCAGGAGAAATATCAATGGAATTCTGTGGCTTATTGGAGATTATGAAGAGCAAATGTAAGCAAAAACTGGAGATCAGATGGATGCTTAAGAGAAAGAAGAGTTGATCGATAGAGTTAACAGGAGTATATATACATATATATAGGCAAGTCTGATTCTTGGCTTTGGTATTGATCTTGAATGTATCTTCCTTCTTCTTTTTCTTCTTCATCTTCTTCTCTTCTTCATCTTTTTCTCTTCTTCATCTTCTT…
C71574	RMT29295.1	TCAATGAAATCGAGTAGGACGGAGCACGAGAAACTTTGTCTGAATATGGGGGGACCATCCTCCAAGGCTAAATACTACTGACTGACCGATAGTGAACCAGTACCGTGAGGGAAAGGCGAAAAGAACCCCGGAGAGGGGAGTGAAATAGAACCTGAAACCGTATGCGTACAAGCAGTGGGAGCCTACTTTGTTAGGTGACTGCGTACCTTTTGTATAATGGGTCAGCGACTTATATTCAGTGGCGAGCTTAACCGAATAGGGGAGGCGTAGCGAAAGCGAGTCTTAATAGGGCGTTTAGTCGCTGGGTATAGACCCGAAACCGGGCGATCTATCCATGGGCAGGTTGAAGGTTAGGTAACACTGACTGGAGGACCGAACCGACTACCGTTGAAAAGTTAG…
C51598	GAQ34080.1	CGCAACCAATTTAAGCACCTCCCTCCCGCTTCGCATATTCCTCCTCCATTCTCTCTTCGTATAATCTCTCCGCTTCCTCCTTGCTCAAAGGCCTGAGATCCTCCGAGCCCGTGGACAAGTATTCGGGTATCGTGCCACTGTTCTGGTCCATGCCTGTGCCAAAGGCGGACGCGCCGAGGGTATTTCCCGTTGTTGCGAGACGGTTGACGGAAGAATCCGAGGTACCGTGTGTGCCGTTGGGCAAGGAGTTGGTGTCTTTGTGTGGCATTTTCAGAGGTATTGGATAATGTTTTGGTATCACTTTCTATTAGAAAGACAGATGGGAGGAACGAAAGATTTTGTTTGGATTATGATAGACAGGTAGTAG
C61572	OJI84662.1	CAATACTAACAACAAACGGTTCAACGCCTTAGTCATATCAATCCATCATGGAAGAAATACGATTGTGTCTTCCAAAAAGCAAGAGAAAGTCTTCACTGCACATCCACACGCGTCACCATCACCACGTCCGTTTCCACCTTGGGCAACTTGATGTTCAACACTCCGTTTTCCATCTCAGCCGTGATGCCTTCGACATGCACCTCCACGGGCTGGAACACACTGCCCAACCGCACCTGGCGATCGAAAGTCCCCACGCGACGTTCATCCAGCGCCAATGTCTTCAGTAGTTCCTCATCACCAGGCCGCTCAATGGTTCCACTAATATTCAGCTCGAACTTCTTCGGGTCCCACTTCACTTCCACCGCTTCTTTCTTCGCTCCGGGCAGCGAAACATGCACC…
C80092	XP_020691737.1	TTTCTCTTTCGTTTTACTTCCTCCCATGCGGTGGGTTCCTTCTGCTGATGACTTGTCAGAGAGGATTCAAAGATTTCTTTTTAGTTTCCAGCCATGGATCTGTCTTCTTCCCAGCTCAGTGGAGATCCAGAGTTTTGCAGCAGCAGCGAGTCTGGATGGACCATGTACCTTGCATCCCCCATGCATGATGGTAGCAATGGCGATGATGATGATGATGATGATAATGGTGATGATGATGGGGAGGTGGATGGTAACAGCGGCACCAATGGCCACCGGGGCAGTGGGGATGAAGATCGCGGTAAGAAGGAGGACGACGACGACTCCATGGCATCCGATGCGTCCTCAGGCACTCCATATAAGCAGTGGCATCATGATGCCAACCTTCATGCCAAGTATGGT…
C105208	XP_028548580.1	ATAAAGTTATAGCTATAGATGCTGCAACAGAGGCTTATTGAAGGAGGAGGTCTTCTTCTTCCTCCTTTTTCTCTTCCAAAACTGGAAGAAAAACACAGAACAGAGCCATGAGAAGGTGCAACGAGTTAGGTTCAGTTGAAACCATCTATGAAGTAGATCATGAGGAAGAAGGTGAAGAAGATGAAGAAGATGAAAATACTTTGTCCAATGCTGCTTCTTCCTTCACCATCTCACCTGTAACCTTTTCACCAGTTAATCCTTCTTCAACTCATTGTAGTTTGCCTTCATGCTCTCCTGATCTGCAAACCACTGTAGATGAATGGTCAAAGGCTGTGGGATGTAATTGTGATGTAGTAATTCGAGTGTATGGAGATTGCTTTCTTCTTCATAGGGAACCGA…
C55648	RQO86136.1	CCCCTGCAAGCTTATCAGAACTTCTACAAGAGCACATCAAACAAAGAAGCACAAGCACAACACATAAACACACTTGCAGAGAGAAGAGAGAGAGAGAGAGAGAGAGAGAGAGAGAGAGAGAGAGATCTAGAGATAGAGAGAGAATGCTTGGCTCCTCGCATGCCACCCGGGATGGCCAATCTCTTAGCATGGATAGGTCCACACGTGTGGCATACAGGGAGCCAGGCATTGCTTGTTTCACCTCTTCAATATCACTTCATTGAGAGAGAGAGAGAGATAGAGAGAGAGATAGAGAGAGAAAGAGAGAGAGAGAGCTCCGCCATGCATGTTCTTCTTGAATGCTGCTAAACGCTGAAAAACATCATATTTAGAGAGAGAAAGGAAGTGGGG
scaffold7639	OJI86870.1	ACCTTCGGCATCATGTCCGCCCGCTCTGGCTCCCCCATCCACCTCCTCCCCTTGAACGCCAACAGCGGTGGTTTCTACCTGGGCGGAAACACCTCTTCTTACTGCCCTATCTCTTCCGGCTGCCCCGCTGGTACTGAGACCGTTTTTGCTGGTGATGGCTCTTCTTTGGACGTCGAAGTCCCCGGCGGCCAACAAGTCTACGTCGCCCCCAGCGGTGCCCTGACCTTCACCGTCCCCCACTCGGCCTACATCCCCGCGGGCTCTTCCACCGGCCCCTTCAAGTACACCCCCGGCAAGCCCTTCGGCACCTGGACTTTCACCGGTGCCGGTGCCACGGGCTTCATGGCTTGCCCGGACGAGGGTAACAAGTGGCAGGTGTTCGCTGCTACTAAGAATGCT…
scaffold10473	XP_020690719.1	TGAGCACAGGACTCCCAATTTGGTCTTATTCTCTTAGATATATCTCATAGTGAGATTAATTTGTTTCAGTATGCCTCATCTTATGAGAGTGCACTATAGCTTTGACACGGGGAGCAATAACGGATGTAACAACAATTGGGCTCCTCACAAGATATTTACCAGAATTCCATGATAATTGTCCTTCTGAAACTTCACCTTCAGGCATGGGAACACTCTTATAGCTTAGTGTGATGTTAAAAGTCTTTTTCTCCCCTACTTCTTTGAAGTTAAGGATAGTCGGTGAAACAACGATATTCACACCTTTGGGCTCTTCAAAATCTACAGTGTAGGTGGTGCTGGCATCTCCAACATTTGTTACCGTCCTACTTACAGTTTTTATATCCAAGTTAATACCAAGAG…
scaffold8692	RVX02121.1	AATTTGAGAAAGATCAAAATATTTTTAATGTTTCTCTTAAGAAAAGTATAAGAATTCGCTCCAAATAGAAGATCAATCATAATATTTCCTACAAAAAATTACCTCTCAAGTTCTACGTATTTTGGAAATATTAAGAAGTTGTAACTTGGAGAACTACTAAAGTGAAATTTAGAAACATGGCTCATGAGATTTGTAAAGGAAAGTGGCTTAAACATCTTCTCAAAGATTTAAATCTTTCCACTACAAAATCTATGATAATGAAGTGTGAGAAACAAGCTATTACAAAAATTACTAAGAACCCAATCCATCATGAATGAACTAGTAATGTTGAAATAAGCNNNNNNNNNNNNNNNNNNNNNNNNNNATTTCTAGCTTGAGAGTTAATGCGGAAATCCTAAT…
C67352	GAQ42643.1	TCCCATCATTACATCATTTATTTCTTGATACCCTTCTCACGCAAGCGCTGCTCATCCTCAGCCTGCAATTCGGCATCGATCTGAGCACCCTTGGAAGGCTGGTTGCCGTGCACCTTGGCCGGCTTAGTAGGATCCTGCTTGCTGAGCTCAGCCTCAGGGTCCTTATCGAAGTTGTGGTGGTGGTCGCTCTCGGGCTTGCGTTCTTGTGCAGCAAGCTTGTTGCCAATGGAACGCTGGTCCTTCGAGTCCAGGGTCTTGTGGCTGTTCTTCTGACCCTCTGCGTAGCGGTTCTGCTCGTTGATCTCAGACTGGGGCACGTTGCGCTGGTCACCGGCTTCGTAGAGGGTGCGGCTGCCGACGCTAGATTGGCCTGCTCCGGAGGAAGACATTGTGTATGTT…
scaffold10594	XP_020691955.2	AAATCCACCTCCTAAGCATAGCCAAGCATTGCTTAGGCTTGTACTCTGGTGCTGTGTGACCTGCTCCCTTCACAGTTGCAAACGTTAAACTATTGCTATAGGACTCTGTGTATCCTGCAACTTGGCCGCCAACTTTCCATGATCTCCACTCGTCCACGACTGAGGAGTTCAGGGATTTAATCCACTGTTTGGTTCCCACAAATGGAATTACTGAATCATGATCCCCGCTGTAAACCAATGCTCGGTAACCCTTATTCGTAAGATTAATTTGATACTCAATATTGCTGTTCAAATCGGGTATGAATTGCAAACTTTTATTGCACCTCAGCCACTCTACCACTGTTCCCTTTTTGATGTGGAGAGCCTCCCTGGTGACATTATTGTTTGCCCAATAGTACA…
C63000	XP_025477313.1	ATAGACAATTCGCTGGTATCAATCAATCATCTCAGGCCCAGTCTCTTTTGTCTCCTGGCCCCGCATACATATGTCATCATGGATAATCATCATCAGCAAAGCTGCTGCTCTAATAAACATCATCCCTTAGCTCAACCAAGCCCTCAAAACCCCCGCTGGGTGCCAAGGGTCCCGCGGTTATCTAGGTCCGAGTCGACGCGGGGGTCGAGCTTGTTAGCCATGTTGGAGCTGTGAGGGCCGGCGGTGGTGCTCTGGCCGGTAGTGTTGTAGCTGCTGCTGGCCATTCCCTGGTGACGGGCGCGGTTGTCCATGTCCGAGTCAACGCGGGGATCCATCTTGTTGGCCATGTTGGAGCCGTGAGGGCCCGCGTTGCTGCTGCCACCGTAGCCGCTGCTGGTG…
scaffold1680	XP_020680038.1	GCACTTCTCCATTAAGCTGCTTCTCTTCTTCATCTTCCTCTCCCGGCCACCTATCTCCTCCTCTCCCAGTCTCTGCTCATCCTCTAGCTCCAATGGGTTACGAGAAGCCCCAACCTAGCCATAGAGAATATATGATAGTAAGGCCGGACAAGATAGGATGGTTTAGTCTCTTAAGCCTCTTAACTTTCAGAAGAGACCTTACGAGCTATAACTTTGTGGAGACAGACTCAGTGGGGGATGGCATTCCTACGGATATAATCACTGGGCTGACTCTAATTATTCAAAAGTTGCTCGCAACAATTAGAACACCATTGAAGATTATAGGAATAGTTATTGAGTTCTTCTTGAACTTCTGGTCACTTAACGGTGGACTATTAGGACTGATCAAGCGCATTTTCA…
scaffold8386	PKU78281.1	AACAATATGCGATTCATGTCCTTTTTTAAGGTAAAAAAATTTATTTGTTAAAATGAAAGTCGTATATTTAAGCCACTAACAATATTGTTCTTATATAGGACTATGTATGTGCAATAGATGGGACGCACATTAAAGCTAGAGTACCCAAGGATATTGAAAGTGCTTTTAGGGGGAGGAAGCCATTTCCAAGCCAGAATGTGCTTGCAGCAGTTTATTTTGATATAAAATTTACATATGTCTTAGCTGAATGGGAAGGGTCAGCACATGATGCCACTGTCCTAAGAAAAGCCTTAGAAAGACCTGATGGTCTATGTGTTCCATCAAGTACTTNNNNNNNNNNNNNNNNNNNNNNNNNNNNNNNNNNNNNNNNNNNNNNNNNTTTAGTTGATGGGGGTTATT…
scaffold7863	XP_020597285.1	CTACTACTCCGAACGAATGCTCATCAAAAGTCTAGTGAGCAGGTCTCTCAGATCATAAAGACCATAAGCCAAGTTCTGCGTGCTCGTTTATTCAAGGAAAATGCTAACGGGGAGAACGGAAAGGAGAGCTCGTCCATCAGCTCAGCCCATATATGATGACTTCAAGCCGCCAGAGGAATTGATCGATGAACCCTCCAACTACATCCTCCGTTTATATCTTCCCCAAGTATTCAAAAAGGAGGACTTGAATATCATCTATGACCAAAGTGGGAAGATAGTGACCAGGGGAAGAAAGCAGATGGGTGACAACAGATTTGCANNNNNNNNNNNNNNNNNNNNNNNNNNNNNNTGAAAAAATTAGCGGAAAATTAGAGAACAATATACTTGCCTTAACCATCC…
C54622	XP_020583782.1	AGAGAACCGAGCATCACTTGAGCAGAACCAGTTGTTGCTGTGCGCTTTCTTCTTCCGCAAAACCTGAAGACAGCGACGCTTTGTTTTTTTCGTTATCAAGCGAGAAACCTCGCCGGAGAAGAACACTAAATAACTTGGCAATCTACCATGGGAGAGAAGAAACCTTATATTGCCATCATAGTCATCCAATTGATCTACACTGGTTTGTATGTGATCTCAAAGGCTGCGTTGAATGAAGGATTGAGCACATTCACCTTCATTTTCTACCGACAATTGGCTGCAACAACCTTACTTGTTCCACTAGCTATCATTTTTGAAAGGAAAACCACCGCACGGCTTTCATTTTGCCTCTCGATGAAGATATTCATGCATGCGTTGATAGG
C90546	XP_025480545.1	AATCCAATCAACTCAATTATCACACGAACACTATACTAGCCATCAACAAACCCTTTGCACGACTTTCCTCCCTTCAATTGCTCTTCCTGCCACTGTTTGCCCGCCTTTGTTTCCGGTAGCATCGTGGTGACGTCATCTGCCCTCACCTCACACGACACTCTTCAACTCACTTCATCTCAACTTCCTCTCCTTATCTTCCCATCGTCTCTAGCAACTTCATTGAAAGAAAGAAACTAGACCGTTCTTCCATCTTTGTCTCTAAATCACTACAAACAAACACACTACACACCACCAACATGCCTCGCCACAACGATCCCACCTCCAAGATGTTCTACAAGGGTGCCTCCGACGACTTCATCGTCTTCGTTGATGACCACGACGCCCTGAACAGATGGCGCG…
scaffold5806	WP_126109246.1	ATATATCTGTTAGTGAACGCAGGATCCAACACAGGCTAGCATGCATTGCATGCAAATCATGGTTATTGCCTTACTTAAGCTATGAAATCTTTTAGAACGGGAGGTTTAGAATATTTTTAAATTTAGTTAATTTAAATGATGTATATCATAAATTATTTATAATAATATACAATAATAAGTTAAAGAAGGTTTATATTTCAATATCAATTGAAACTTCTAATCAATTCCGTTTCCTATAAATCCAACTTCTCATCAGGAACTTGTTAGAGAATGATGGAGGCATGATCACATGCACTTATCCGACTGCCTAGTCTAATCAGATTTTTACGGTCATGAATTAAATAAATGAAAATTTTAATCCAAATATTCTTAACGAAGGGAAATAGAATTTTACCATTA…
scaffold10350	PKA48202.1	ATGTTAGCAGGTTTAGTAGCAAATTATACCTAAATTATATTTCTTGAGGGTGGCAAATGTCTCCTTTAGATCTTGGATGTTGTCGACGGGCAATATCAAAGTGTAGTTTCCATGGTTTCACAATTTTTATACAATCATTTGTTGAACTAAGCTTTTTCCAAATAGTTGGAGGTATTTAAATGCTCGTTGGGCATCTTGTACTCAACATATAACAGCAACTCTACTCGTGAGAAAGAAAAGGATTTGGCCTATTGTTGATGATGATGTGTTTTTGAGTGCTCATAGGACCGAAGGCAAGATGTCAACCCATTGACCATTGTCTTCTTCCATCCTCTTCTTCAGCAAGGTTAAAATTTTTACGTTCATTACATCAACCTAACCGTTGATCAACGGCTGATG…
C75984	XP_025539216.1	ATCCAATCAAGTTTAACAATAATCAATTCCACGCACTTTCACGCAAAGAAAACTTCATTCCACAAAGCTGAAATACCACCATACCAATCAATATGTCTTCTGACCCTCACCGCGGCGGACGTCTCGAGGACATGGCTCCCGAGGGCACTCGCATTCCCAATGATGCAGGCATCATGAACACAATTCCTTCCGTTCCTCGCCCTGATCAGCGCTCCGAAGATTCTCAGTTCGATAACTACGGTATCGCTCACCCGACCTCCGCCTTTGCCGCCGACAACGCCACCGATATGCCTCGCAGCACAAGAGACATGGCTCCCTCAGGCGAAGTCATCACCGGAACTGGTGATAGTTTCCCGGCCGAAGGCGAGTCCAAGAGGACCCTGATCGGCACCAATCACC…
C86886	XP_020599612.1	ACGGTGAACTAGTTATAGTGGGCCTGTGATCTTCTTCCTATAAATCAAGCTTCAAAAGAGCTCCAAAACACTAAGCCAGCTGATCAAAACAAGTGAGAAATGGCAAGAGAAAGTCTGACTCACCTCTGCGTATTCCTGCTGCTGATCTTCTTCTTCTTCTTCTTCTTCACATCCACTGCCGCCGTTGAGAAGAAGGAGAAGGAATGTCTGGACAAGCAAGAAGGGAGTGTTCTGATCCCTGGAATCGGCCGCTACATGCCCGGAAGCAATTTTCAAGCCGGCCATGGCCATCCCAGCATAGCCGGGTTGGACCACAGCGGGCCGGCGGCGGCCCATCCGCGATACATTCCGGGCAACGACGATACTTTCGTGCCCAACCCGGGCTATGAAGTTCCTAAT…
C98040	XP_020697132.1	GCGGAGGCGGAGTTCTGGCGGTTAGCGGAAGGGCGGAGTGCCGGACTTCGGGGGTTGAGCGCTCGGTGGTGGAGTCATTGCCGCTTTTCCGGTTCGGCTCGCTGATGGGGGAGAAGGATGGGATCGAGTGTGCAGTCTGCTTGGGCCGGTTCGAGCCGGAGGAGCTCCTCCGTCTTCTTCCTAAATGTCGCCACGCGTTCCACGTGGACTGCGTGGACGCCTGGCTCGACTCTCACTGCACGTGCCCCCTCTGCCGCTCTCGCGTTCATGCGGAGGACGTTCTGCTCCTCCTCCGGCCCGATCCGACGCCTCCGGAGCCGCCTCAGGAAGCGCCGGCACACCCCGCGCGGAGAGTTTCCGGCAGGCACTCTTCGGCGGGAGAGAAGACGAGCGGGTGCG…
scaffold6811	PKU72391.1	AAATGGCCAATAAGTCAACCACAATACAAAATATAAATTTAAGATAGATCAAATACAATACAAAATTTATTATAAAAATTAAGATAGAATGAAATAAGAAATACCAGAGAAATTATAAATAAGCCAGAACCTCCAATGAAGAAATTCAACAGATTTAATGATTCAAAATGAACTGTTATGCCACTCTTTCTTCTTTTCTTTAATTTTTTGGCAATAAATTAATGTTCATACATTCTAGTGAGAAAGAAATCAAACCACCCCTAATGATCAATAAACAAGATTGCTCCAGTTTTCTCTAAAACNNNNNNNNNNNNNNNNNNNNNNNNNNNNNNNNNNNNNNNNNNNNNNNNNNNNNNNNNNNNNNNNNNNNNNNTAAAACAAAAATAGTCCATCAATACA…
scaffold5565	XP_020686947.2	TGTAGTTACTAAGACACAAGTGTTAGAATTGTACAAGGGGGCTCTAAACAAATCAATCCATACATCCGCCCTCCACACATCATCTAAAACAAGAAAAAAGGTCTGACCTGAAATAAGAGAATTTCTAAGAATGAGTTGCAGCTCTGATTTAGTATTAGCATCCCCGTAGTTCCCCTTAACTCCTCTTATTACTTGCTTCAACAACTCAGTTTCTTCTGAGTAAGTTTGAGAAATGCAAATCCATACGTTTATGTTGAAATAGGTTTGCACTTTTGGGTGGTTAAAGATTATTTGAGCTAGAGTTGTTTTTCCTATCCCACCCATGCCAGTAACAGCAATAATACGGCTTTTTTCTTCAAGCTTCCCCACAATCAAAAGATCAACCAACTCATTTGCAGC…
C68528	EHA19048.1	GTTGCTTTTAATCTCTCATAAGGGTTTCATTATATCATACATAGCGTGTTTAAGGAGCCAGTCCCTCACGCTTCAAATCCTGGATACCCAAAGTATCTTGATCACCAGGGCGACGCTCAGACTCCAGCTTCACCTTGTCCTCAGGGCCACCAGGGCCGTTGTACTGTCCAGCCTTTGCGAGCCGGCCGCGATCATCACGACTGCCTCCCTCATCTTCTGGGATGGGCTTGCGGTCGCTGCCGGAAGCGCCTGCTTCTCTGCCAGTACGAATGCCTGTCTCGAACTTCCTGTCCACCATCTCGTTCACTCCAGACTCAAGGGTGGAATCGCTCTTGGGACCAAGGCCCTGCTTGGCCTGGTAAGAGTTGAGGTCCTTTTCGGCATCGTAAGCGATGCGAA…
scaffold6128	XP_020700020.1	CTCAGCCACTTTCACCCTTTCAGATGGCGAGGACGATCTCCGGCATCGGCTGGCTGGCTTTCTCCCGGCTCTCCCACAGCGTCCGCTCGCCGGAGCTCTCCCCGCCGGCCACCAGACCCGACGCCGGCCCCCTCGCGCTGAGCTCCTGAATTCTGACCCGAGTGTTAAAGTACTCGCGCAACTTAGTGATGATCCCGCCCTCGACAACCCAAGCGTGAACCCAGTAAACATCGTCCAGGTCCTCCCACCCCTCCGCAACCACCCACTTCTCCAGATCGACAACACGCAGCGGCTTGAAATGGCATTCGCCTTCCATTCCCGTCAGCACTCGCCGCATGTGATCCCGGCCCGGGGGACCATGAAACCGCCATTCAAGATCCGGCGCTAAGAGCCCAGCGA…
C48402	PKU72727.1	AAAATTTTGGAGTTGACTTGCTCTTCATCCGAGTGTGAAGGCAACTGACATACATATAATCAAGTGTACACAAGAAGGAGAAATCATTTATCTAACCTAAAATTGAACTCTTTACTATACATTATGCACAATAAGATGCTGAAATATAAAAATTTGAAGAAAAATTTTGTTAAGCTGATGAGGATTATTTAGTAAGCACTGATATGCCCTCAGATGATGAATGATTGGTAGATAATGTGGAGGTTACACCATCTAATTTATTGCAACTGCAAGAAGACTTTAATATTGATTTTTTTGATTTTAATTCTAGTACAACTTAACTATATATATTAGGAAGCTATTCCAAAAAATT
scaffold8875	XP_020681033.1	AAAAAAAAAAAAAAAAAAAACTTCTTGCTCTCAGACTATGATAATGAGGCATCGAGAAGAAGCCAAAGCAGGAAGAAGGCGGCAGGCTAGCGGCGACGAGGAGGAAGAAGAAGCGATCAAGTACTCAGAGACTACTTGTTCATGCAACTCTTGTGCGGCGGCTACGCTCGCTGACATCATAGCAGTTAGCTGTTGCCCCTGCGCAGTGTTCAACTTGTTGGTTTTGGCCTTCTTCAAGGTTCCCTATGCTGCGGGAAGGAGATGCATTCGAATTGTGAAGGGGAGGAGGGGGTCTTTGGAAGATGATGGTGGGAGAGTGATGAAAAGTGCAGGGTTGGAGGATNNNNNNNNNNNNNNNNNNNNNNNNNNNNNNNNNNNNTAGAGTTGAGGTTGGAGAGT…
C72742	XP_025388637.1	CTCACATAAACAAAAGACGAATTTTTATTAATCTAGAACACATAACTTACACCTCTCAATACCTTCCACCCATTACAATAATCCCACCGCTACCCATCATGGCCGACCAACCCCCCATGGGCCGCGACTTCATCGACGCAAAGAACGTTGACCCTATCGACCACAATGACCAAACCGACCCCGAAGACTCCGCCAGTCAGCCTCGTTTCCCGGGCCCCGGTTCGAGCACGACTGCCCCTTCTACCTCGAAGCCGCATTCAAACAAGTTGTTAAACAAGCTGGATCCGCGATACGACAGTGATGTTTTGGAGTCGGAGAAGCAGGAGAAGGAGAAGGTGCAGCGGAGGGGATGGGATTAATCCTGCTTTAATACTTGATATATCGAGATAGATGGGAGGG…
C73450	PHT39135.1	GTTGAGGGTTGTTTTTTTGAGTTATTAGACTTTACAAAATCAAATTAATTAAGTTTAACAATTTTCCTTCTAATCAACTCATATAGAATTTATCAACTCACCTAAGGCATACTTTATATCCTTCAGTACACATGTCCAAACTACAAAATTCTATTTTCAATCAAACTATCTTCAATAGATATTAGTCTAATGTTTTTCCTTTAATATAACCATTCTTTAATTTATACTTCATAGTACTGCCACACCCATCTTGATATTTTCATTTTTGGCACAATCAACATAGATAATAATATTTTTTTCAGTCCAACATTTATATTCATACAACACTGCCATCCAAATTGCAGTTTTACAAACATTACCTTTAAACCTCCATAATATCCTCTTATCATGAAAACTCTC…
scaffold934	EJY66653.1	CACCTACAGAAACCTTGTTACGACTTTTACTTCCTCTAAATGACCAAGTTTGCCTAAGTTTTCGGCTGCCTGCTACCGTTGCCGGTACAAGCTGCCAATCCCAAAGGCTCACTAAGCCATTCAATCGGTAGTAGCGACGGGCGGTGTGTACAAAGGGCAGGGACGTAATCAACGCGAGCTGATGACTCACGCTTACTAGGAATTCCTCGTTGAAGAGCAATAATTGCAATGCTCTATCCCCAGCACGACGAAGTTTCACAAGATTACCCAGTCCTTCCGGACAAGGAAAAGACTCGTTGGCTCCGTCAGTGTAGCGCGCGTGCGGCCCAGAACATCTAAGGGCATCACAGACCTGTTATTGCCTCAAACTTCCATTGGCTAAACGCCAATAGTCCCTCT…
scaffold7442	XP_020671754.2	ATCCTGTTAACTTTTCCCCCATGAATATCGTAACATTTCTCATAGTTTTCTTCTTCCTTAGTATTCCTCGTTTACAAACAATTCATGGACAACTTCCACAGCCAATTGTTGACACCATCAACACTAAACATCATCAGGTCTATATAATTCATGTTCAAAAGTCAAACATCAAAAAGTTTCATCTATTCAAGCATAGAAAATCTTGGTATCAATCTTTATTGCCTAACAACACCCTTTTTTCTGGAGAGCCACGCTTGGTCTATGCTTATCACCAAGTTATCACTGGATTTGCGGCTTGGCTTACAAAAGAAGAGTTGAAGGCCATGGAATTGATGGATGGGTTTCTCTTAGCTCGCCAAGATGTCGCCCTCAAACACCGTACAACATACACCCCTGAAC…
C35488	XP_025566780.1	ATCAACACAATAACTGACTCAGCATATCTGATTGTCTACAACTATCACAATTCAAATTCTCTATCTACAATTCTAACTTCAATTTCGAAACAAATCACACATACAATTGCCCATCATGTCCGGACTTATGCACAAGGTTAAGGATGCCGTGACTGGCCACCACAAGGAGTCCAGCAACACCTCTTCCTCCAACACCTCTTCCTCCAACGCTGGTCCCCACTCCTCCAACATGGCCAACAAGATGGACCCCCGCGTCGACAGCGACCGCGACAACCGCGCCCGTCACGAAGCCATGGGCGGCG
C67672	XP_020700317.2	CCCCCTCCTCCCTCATACAGAGAGCCTGCACCCATGCTCCATCGTACCTACAAACTCTTTGCATCTCCTCTCTCTCCTCCCAACCCTTATCCTCCAATGCTCATCTTCGCCAACTCTCCATCATTGTCATCCGCATCGCCGCCGATAATGCTTCCCAAACCGCCACCTATCTCTCTACCCAACTAGCATCTTTCATTGATCCCATGCTTTATCAATGTGTCAGTGATTGCATGAATCTCTATGTTGATGTTGTTGAGCAACTAGATACGACAACGGTCGCTGTCGATGATGGGGCTGATGGGGATGCGATAATGTGGCTGGACGCAGCGATGGCTGATGTGATCTCTTGCGAGAAAGGGTGTGGTGTGGCGGCAACATATGAGATTCAGAGAATGAATG…
scaffold6837	XP_026631555.1	GGGTACCGTCAGGACCACTCTCCGCAGTCTTACGCTGGAAGCCACCCTGCGCCAAGCGACCGGGGTCATTCTCGCTACCGATATCAGTAGTCCAGCTAGCGTTCGGTGCATCATCAGGAATATCTCCTTCCTTCAGGTTGACACCCTTGGGCTTGCTGTCACTCAAGCTACCAGTCACATCGTGAACGTAAGACGGCGCAGCTCCAGCATTGTACTGGCTGCTGTAGCCGCTGCCACTAGCCTGAGCGGGCTGCTGCTGCTGCTGCTGCGGCTGCTGGGAGTAGCTAGCACCACCGCTTCTTCNNNNNNNNNNNNNNNNNNNNNNNNNNNNNNNNNNNNNNNNNNNNNNNNNNNNTCCTCCAGAGGACTGTTGCTGCTGAGACAGCTTCTGAGAAGCAG…
scaffold6006	XP_016445555.1	GTGAAAATATAGAGTCCCACATCGACTCAAAATGAAATTTATTACGCTTATATTAACTAAAACACAAACACATTCAATTAGCTTTTGTAGTGTAAAAGAATCGCCATTAAATGCAATATGAAGGTTTAGAACTATGCTTGCTCGAAACAAATGCTCCCAGATATCACCGCCATTATTTAGCTGCAAGAAGGATGACCCGAAGAACCGCCGTGTTTTTAAAAAAAATTGGAGCTTTTGTAGCAATTTTAATGACTAATATAGAGCTTTAGTGGAGATTAAAACCGTCACTAAACAATTACTATAACTGTTGTTGTGAAAAATATAATCCTAATNNNNNNNNNNNNNNNNNNTTAAAATCGTTGTTATAAGATTTTTTTATGGATAAAATTGCCATGAAAG…
C85294	PKU69930.1	GTTCCTCTCAGCATAAATAGGTAGCACTGCCTCTCAACTATAACATCTCCATCTCTCTCACTTGTCTCCTAACTCACTTTCTCATGCAGTGCAGCCACAGTTCCATGTCTTCCTCCTCCCGCCGCCGGTATAGCGATTCGTTTGAGCTTGATGTCTTCGATGCGTCACGATACTTTTCCGGCCTCATCGATGGCGTGGGCTTAGGCTACAACAGCACCAACACCGCCATATCCTCTCATAGGCCTCTTGTCATGAAGAAGAGTTTGGAGATGATGGCTTCCCTTCCATGCCAAGAGGTTGAAAGCACTATCAAGGAGGAGAAGAAATTCAAGCAGCCTGTCTCACCTAGAAGAAAACTTGCCACCTTTCTCAACTCCTTATTTCAACAAATACCTTCTA…
scaffold6276	XP_020683444.1	ATCCCTCTTTCTATTTTCTTGGCCAACCAACGCAACTCTTCCGAAATCGGAGTCAACCGTCTCTCCTATGATCTCTATATATTACATAAAATAGGGCCTTTTCATTATGGGACGAACAAGCAAAACTCCTCACACACATAACTCCCCTCCTTGAGCTTCATGAAAGTCAAAACCACCGATCCATCTCTTCCTTTCACACGCATGCAGCGACGTTGTAACTCCACTCACGAAACCAGCGCAAAATGTCGTAAGCCCTACTCCGCTATACCACAATGAAGCTCTCTTTTCCTTTCTGTGTCAACAACGGCATGCAGTTCATGGTCCTTCGACCTCCTCTGCTACTTTATTTTCCTCTCCATCAGAGATCCTTCACCATCTACGAGGCTCTGCCAAAGCCAA…
C66968	XP_028557331.1	CTGATATGCTGTCTGCAGGTCCCGTTGTTCCAGCATATGGATGAACTAGTCCTGGAGAACATTTGTGATAGGGTGAAGTCGCTCATCTTCCCCAAAGGAGAAACAGTAAGAAACCGCTAATCCCCACCATCTAATTCAGATAACAAGAGAAGGAGATCCAGTTCAAAGAATGATCTTTATAGTTCGAGGACACCTCCAAGGCAGCAGTTACTTCGCGACGGCGTGAAAAGCTGCTGCATGCTTGGCCCCGGAAACTTCACCGGCGACGAGCTTCTCTCATGGTGTCTCCGGTGACTGTTTGTGGAGTGGCTTCTGCCATCTTCGTCCACGCTGGTGACGCTGGGGGCGACGGAAGCTTTCGGCATCCGAAGTTCGGGCCGACGAGTCCCTAGCCCTGGC…
C70294	RYZ11915.1	GCAAAGATGCCTACGTCCACGGCTGCAGGGATCTTTGTTGCTTGAGAGGGAGGGAGAAAGAACTTGGAGGCTAGAGTTACAAGAGGAGACACACATGACATCACAACAGAAGGGAAAACCTAAGAGGCTATTTATATCTTCTTTCCCTCCTAAACCTAAATAAAGCCCTAATACCCAAATTAGGGCGGGCCACACTGACGCGGGCCCAAATTTGGGCTCCACAACATAAATAAAACAAAAACCCAAAACTGAGTTCCTTCAATCCTCCTTCTTCATGATACCCTAACTTCAAAAAGACTAATAAGAAGAATAATTGAAGATGTGTTCATATCCTGAAGGTGCACTCACGTGACTCACAACCCCAAATGGTACTCTTGCTTGGGCGAGTGAAAAGACTCA…
C78638	GAQ41902.1	CCCCTAGCGACACTCTTGACCGTCTCCACAGCCCGTCCAATAACCCCCTTCCTCGAAACCGCATACACCGCGGTCTTCGCCTCCAGCTTAATCACCCCGATCCGCGGATCCTCGGGCCCACCATCATGCACTCCATCGCCCAAATCACCCAACCACGCCTGCAACGCCGGCGAATAATACTTCTTGACGGTCTCCTTATCAGCCACGATACTCGCCGTGCCGGAGATCGACGCCCAGGACCCGCTGATGGGGTCGAGGAAGGACATGTTGGTCTCTGTGGGGTGGGCGGTTAGGTCCATGGTCTTGTGGCTGAAGAGGTTCGTGTGGAAGATTAGGGTCGTGTCGCCTTTTTCCTTCCCAGCAAGAGCCATACACCGACTCGTGAGCAGATCATCCTCC…
C76198	QDF82449.1	CTGCAGAGCGTGCGCCCCGGTGAGCCAGACGGCAGCCAAAGAAGCGTATGCTCTCGCCGGCGCCGTCGCCGAGCCGACGGAGAACGATCGAGTTAGCGACACCACATAGAACCACTCCGCGTCGTCACCGTCACTAACAGCGTCGCCGACGGAAGTCCCGGCAGCGGCTGCGCGCTTCCTTTCCTCGTCCCGTGTGCCGCGAAAATGTCCGTCGGCGAAGCAGAGGAAAGTGGGATCACAAGAAGCTCGCCAGAATATGGCGTAAGTCCACCATTCAGGGCGGGAGTGGAGCAGTCGCTGAATCCGGTACTGAAGCGCGGACGGAGGTGGCGGCTGTTGAGGTTCAGGCGAGGTAACGACGGAGAAAAACGGGGGCAGAGGCGGGTGGTGCTGCGGGGA…
scaffold5397	PKU66044.1	CTTTGAGGGAAAGCAATGTGGTCTTTGAGTGTTCTGCACTTGCTCATATTGAGTATTTTCTCTATCCTTCTGAGTTACCAACTAAATTTTGGTCATTTGATTCTCATGTTGACTGAATCTTTTGATTTTTTAGCCAAGTGTTCAGATAGACTCTTTTATATCAAGAGGCCATACTAATGCTGGTGCTTCATTGAAAAATTTTAAGGTCTCTGAAGATCAGGTTTTAACCCTTAAGGCAAAGATTTAAAACTTTACAAAAACAAATATTTCAGAGAGAGGTTTTAACNNNNNNNNNNNNNNNNNNNNNNNNNNNNNNNNNNNATCATATGGTTTCAAGACTATTTTTAGAGATTTTGTGGAGAAGGCTCAAACTTATATTTTTGATGTAGAGCTGAATGA…
scaffold5996	GAU10529.1	GCTACAGGTACACTCACGAGCTTTGTTAGTAACTTAAATAGCAATAAAAAATGTTAAATTGATAGGTTTAAAACTACATAGAGGATTGCTTGATTCTCTGTTATATTTGACAGTGACTAGATTTGACCTATATTTGCAGTATGATTACGTGCTAACTTTAAAGTGAGTTTTAAGAAATCCCATTTGATTGCAATAAATAAAATTTTTAAATACTTGATTGTCACACCAAAAATAAGTATATAATACCTTAAGAAATATTACATTTGACATGATAGAATATTCAAATATTAATTATGATGGATTCCCTATTAATANNNCAATTTTTTATGTTTATTGCTAGTTTATGATATAGTAGGAGGCAATATACTATTGTTATGCCACTAGCATGTAGTTGTGTTG…
scaffold8980	XP_021975029.1	GCCCATGCAGCTGATCTAGCAAGTCATCCAATCGTGATATGGAAAAAATGTATTTGATGGTACTTTTGTTAAAGGCTCTACTATCAATGCACATCCTTCAGAAGCCATCTTTCTTGGAGACTATCGATGCATGAACGACACTCGAATTGGTACTCTCCTGAACTAAACCCTGGGAGATCCATTCTATCACTTGCCTCTAAAACTCCTCATACGCAGTGGGTCATAGGTGGTATGAGTGTTTGTTCGGCAACACTAGTCTAGGCGATCGATGACATGTTGAATGACTCTCAGAGGAGGTAAGCCTATAAGTAGTAAGTCAATCATGACATTTATGAACTCTTCCAGTAGTTGTATGATCGTCTCNNNNNNNNNNNNNNNNNNNNNNNNNNNNNNNNNNNN…
scaffold1725	XP_002484510.1	CCCTTAGAGCCAATCCTTTTCCCGAAGTTACGGATCTATTTTGCCGACTTCCCTTATCTACATTGTTCTATCAACTAGAGGCTGTTCACCTAGGAGACCTGCTGCGGTTATGAGTACGACCAGGTGTGAAAATTATTCGTTCCCTTGGATTTTCAAGGATTGTCGAGAACGCACCGGACCCAACAGAGGTGTTGAGCTCTACCAGCCATTGAACCCTAGCTCCGGACAAACCGATTTCAGGGTGGTAGACTGTTAAGGAGAAAAGATAACTCTTCCCGGGGCCCCCGCCAACGTCTCCAAGTTCATTTACGTTGCCGTCAAAAATCCACATCCTGGTTCCGGAATATTAACCGGATTCCCTTTCGATAGGCGACACGAAGAATCGTGTACTTTGAAACG…
C36104	XP_020682428.1	GCAAACTTCCGCGGCAAAGGCGTCGCCTTTGCGGCGGCGGGAAGGCCGCGCACGGCAATGATGGCCGAAGTTCCGCCGGAGAAGGAGCTGCGCTCGCCGGAAATGGAGAAAGATGAGGACTTTGAGCCGGAGGTGGAAAGATTGACGGAGGAGGAATTGGAGAAGATCGAACAAGCGATGATGGAGGGGAAGGACGATGGTCGTGCGCCGTTGGATTATGATCGGAGGGCTAGGATTTTCTATGAGAGTTCGAGAGTGTTTAGGGATACTAATAAGGAATTTTGATGGATTAAGCTTTGTCTGC
C58036	PVH95822.1	CTCAATTTGGAGGGGGTTATGTTGGGGATCAATTTAAAGGGAGTCCTACTGGGGCTCACTCTAAAGAGGGACTTGTCGGGGCTCCATCTTAAGAGAGTTTTGCTAGGACTCAATCTGAAGGGAGTCCCTACTAACATATCTCTCTCATCTATTGATAGCTAGTACACAACAATCTACTTTGCATGCTCTACAGACTCGCCACAGTCCATCTCTTCTAATAACATGATAAGATGGCGCAAATGGTAAAGCATCAAGAACCTATCTTGCATGTAACATGCAAGTAACTACTTATTCTCCATCTCCTTCTTCATTCATCCCTGCTACAAATCATGGTTCTCCCTTCTCTATTTCAAGTTTTCTTCAAGTTTTCCCATAAGAGCACTTCTCTTTTTTTTAAAA…
scaffold6893	XP_020687328.1	TTGGAAGGAAAGGTTTCTATTCAGGGATTGATCAGATCACATCCTCTCATAGATGAGTTTATACCAACAATTGAAGGTGAAGATGGCATCTGTTACACACATCCTGAGAAGCTCCCAGGTGTGACAAGAGATGGTTTGAGCAAGCACTTCTTCCACCGACCATCAAAGGCTTACACCACTGGGACAAGGAAGAGAAGGAAGATTCAGACTGAGACCGATATGCTTCGAGGCGAGACACGATGGCACAAGACAGGGAAGACGAGGGCGGTCATGGTGAATGGAAAACAAAAAGGATGCAAAAAGATACTTGTGCTTTACACCAACTTTGGAAAGCACCGAAAGCCGGAGAAGACGAATTGGGTAATGCACCAGTATCATCTTGGTGAGATGGAGGAGGAG…
C72924	XP_020593122.1	CAAGACCCTGATTGAACTTCTGAGCATACTGAGCATTAGCGTTTATATAACCATCTGTTGGCCAACCAATCTCACCAACTATGATTGATATGTTGCCAAATCCATTCTTCTTTAGAGCCCAAACAAGGGTGTCATGGTTAGCATCCAAGGTGTTTGTATATGTTGTCGATCCGTCGATGATGGAGGATGATGAGCCATCAAAGAAGGCATAATCTAATGGGAAGTTTGGGTCATTGAGAAGGCTGATGAAAGGGTATATATTGACTGTAAAAGGGGAAGTGTTGTCATTTAAGAATTTGGCAATTGAGAGCATGAGGTCTTTGATGTCGGCCCGAAAGTCACCGTCAGAAGGCTTGCCAGTTGTTGACTCGTAGACATCAGCATTGAGGGGGATTGTCA…
C47200	PKU80975.1	CATACATCTAAATATATTATATGAAAAGACAAGCTACAATTAATTGAAAGAGGAAAAGAGAGTTTGCGTCTTGTAGTTGTATTACACTCGTTACAAAAGATAGATTTACTAGGGATATGCATGTTAAATTGAGCTCTAAAGATTGCTTAGAGGATAGATTATTGTGGGTGGCCGTGTTTGAGTTGCCAGAGTCTAGAGCAGAAGTTTATGGAAGTTAGCACTATTGTGGATGTGGTAGGTTACCAGATTGGATAGAGGCTTTATGAGGGGCCATGAAGTAGATTGGTTTTCATGTCTTTAATGATGTAGCTGGAGGCATTAAAGTGAATAAAACAAGAGCTGTCAA
scaffold10118	PKU83651.1	TGCACCTTTATTTCTCTGATCACATAAGTGATCTTATCTGATCACTTGATTTTTTTTTTTTTGTCATTTACTTCAGATAGGCCCTATATTTAAGATAGGTGACCTCACTTGATCACCTGGTTTTTTTATCATTTATTTCAGAGAGGCCCTATATTCAAGATAGACGATATTTCTTGATTATTTTGGTAATCTAGCTATTTACTTCATACATGCCTTGCATTTAAGATAGACAACATCTCTTGATCATTTGGTTCTCTATTCATTTGCTTCTGATAAGCCCTATATTGTAGTTAAAAATATATGATCTCTTTTGACAAGATGCATAAAAATTTTCAACCTTCTCCTCAATGTAATGGCACAGTGTCAATAATAACCAACGATGATTTGATGATCANNNNN…
C78394	XP_025384073.1	GGATCATTTCATGCAGGTCGTCAAGCGTGTGTTAGGTGTCTCCATCCGAGGCCTTGTCTAAAACCGTCCAGCAGTTTCCTTGGCCTTGCCCTTGACCTCTCCGGCGGCTTCCTGTGCTTTGCCCTTGACCTCTCCAGCAGCTTCCTGTGCCTTGCCCTTAGCAGTACCGAGTGTCTCTTCAGCCTTGCCCTTGCCCTGGCCGGCCACTTGGGATGCTTCACCAGACAATTCGTCGGTCTTGGCCTTGGCCTCAGAGGCGGTGCTGCTAACGGTGCCCTTGACCTTCTCGGCGGCGTTTTCTCCAACTTCAATGCCCTTCACAGCGGCATCCGAAACCTTGCGGTCAGCCTTCTTCAGGGTCTCCTTGGTGGCATCGATAGGTCCCTTGTCTCGACGGGC…
scaffold7267	PKU81398.1	AAGGGGTTGTTTGGCAACGGATTTACTAAAAGACATCAGGATTTACGTCAACATTCTAAATCCCCCGTTACTCTCGATTGGAAGCCACGAAGGATTTAATAAATTCCGTTGGTAGTTCGGATTTAGCGGGTAGCAATTTTTCTCCCGCACGATCGGCTTCCAGCGACCCTCCTCCATCACTCGCTTCGAGCGTCCCTCCTCCCTCACTGGCTTTACGGCAAGAATGGGCCATTGTTGAATGGAATATAAGATCCGGCACCCATGTTCCTTCTGCTGCTATTAGCAGACAGAGGTACCGTTTCAGAGCTCCAACCCTTATGATATCCCATTGTTCCGGTTCCATGTCGGTAATTAGGTGTTCCAGGGNNNNNNNNNNNNNNNNNNNNNNNNNNNNNNNNN…
scaffold7640	PKU81200.1	TGATAGTATTTTCTTAGGTTATTCAAATAATAAAAGAGTTTTTAGAGTATTTAATAAGAGAAGATTAGTTGTAGAAGAATCTATTCATGTCATATTTGATAAGATTTTAGTTCCTAAAAAGTGTGATCCAATAGAAGAAGAGCTAAATATTCTTAAGTTACCTTCCTTACAAGAAAATTTAGTTGATGATCCTTTACCAAGATAATGGAGATATAAGAAGAGTCATCCTCAGGAGCAGATCTTAGGAGATCCATCTCAAGGAGTTATGACTAGGAGATCCATTAGAGATGAGATAGAGCATTCAATTTTCTATTTNNNNNNNNNNNNNNNNNNNNNNNNNNNNNNNNNNNNNNNNNNNNNNNNNNNNNNNNNNNNNNNNNNNNNNTAAATCAATTTGTT…
C74218	XP_020693776.1	TTCTCATGGTGAGGAAAAAACCTTTTGAATCTTCTAAATAAAAAGGATAACTACAATACAAAAATATAACTAGACTATTCAAAAACTCTTCCCATCAGACTGCTAACAACACACATACTAACTCTCTCTCTCTCTCTCTCTCTCTACTTCCATTACTTTTCATCTGTCATCATCTTCTATTAATCTGTTTTATCTCATCCATGACAAACACAACGGTATCGATACGCGCTGTTCATAGGATCATTGGTATCAACGGGCACTTGCTCGGCTCTACATTTAAACCTGCAGCCTCTACACTCGTTGTAGGTACAATGGGGCGCCATAGAACCAATCATCAGCCTTCTTCCCATACTGCCAATCTTCTCCTTCAATTTCAAACTATGTATTGTGCTTTTGTTA…
C68612	ARI48344.1	GGGATGGGGAGGGCCTGCCGGAGGAGGGTGAGGATGGCCCGGTGCCAGGCGGAGGGATGCGGCGCCGATCTCACCGGAGCGAAGCATTATCACCGGCGGCACAAGGTCTGCGAGTTCCACTCCAAGGCTTCGATCGTCATCGCCGCCGGACTCTCTCAGCGTTTCTGCCAGCAATGCAGCAGGTTTCACGTTCTCTCCGAGTTCGATCAGGGAAAGCGCAGCTGCCGGAAGCGTTTGGCCGACCACAATCGCCGGAGAAGAAAGTCGCAGGATCTGACCACCATCAACACTCTAACCAGCAACAATCATGGTAACAGCAATGGCGCCGCCTCGACCGTAAACGGCAACGGGAGCGCGGCGCCGCTTCACTTCGAGTCGAGCAGCAGCAGCAACAACAAC…
C75180	GAA82389.1	ATACTGCATCGTCAGTCTGATTATTAAAAAAAATCATACTTTCCATTCAAAATATTATTTCCTTCCTCCAATAACTTCCTCACTGAAATAGCTTTGCTGCCGCGATATCGACGTCATGTCTTCTGGCAACGATAACAACAACAACCCGAACCTCCTTGGAGGCGTCGGCGATACCCTAGGAAAGACCGTTGGCGGACTCGGAGACACTGTCGGAAGCACTGTAGGAGGACTCGGAGACACTGTGGGAAACACTGTGGGAGGACTCGGTCAGACTGCCGGCGGTGCGACTCAGGGTCTTGGAAAGACTGTTGGCGGTGCCACTGAAGGCCTGGGCAACACAACCCGGGGCGTCGGACAGTCGACTGGAGACATCCTTAGCAGCATCAATGGCGACAGATC…
C71386	XP_025382858.1	AGCAATACAATAATAATCCAATTCATCAATGCCACAATCGATACAATTTATCCTCATACTTGACTAATAATACATCCAATTCATATCACATAAAAACTATTCCCCAACAAGGCCGATCATAATGTCATGGTACTTAGTATGAGTAGATTTACTCCTCCGGCATATCGCCCCCAGTTCTCGATCCTCCCTTCCGACCAGCCTCTCTAGCCCGAGGATCTCCAGGCTCGAAGCTCCCCCCAGATGACATTCCTCCCTTGTGGCCGGCTTCCCGGGCCCGTTCTTCGCCGGGCTGGAAGCTTCCACTGGAGGCTTGGCCGCCCATGGAGGCGATGTTGCGCTGCTTGTCCTCGTCCATGGAGGCGAATCCGCCCGAGTGGCTGGACTGGCCACCCTTGCGGG…
C39482	CEM38460.1	TTCAATGTTAATTAGAAAGGATTTTATGATTTCTTAGTTGCCATCTAGTCGGATTGCACAAAATAGCAGCAGATGAATGCTCATTATTTTTTTCCTTAAAAGAAGTAGTATTCATCTGCTGCCATTTTGTGCAGTCAACCTTTATAATTATTGCTTTTAATCTAGCTAGCGTTTATGTTAGATGTTTATTGTTATGTGAATTTAAATGAAAAGAATACTATCTATGTTGGGATTTTCTTCCCACATCAGAAGTGACATCCTTCACACTAGGAATTACCTTGTCAAGTGTAAGAAGGTTGGTCTTTTTTATTTTGG
C82152	THU57986.1	AGGTTCATTTATCAATTCCCATCCAAAGATTGTTGGATCATCTTTGTAAGTGATGCTTGTTAAGGTGTTGACTCTATTGAGAATCGTCTGATCATGCAAACAAACTATCACGCCTTTTTCATGTTGTTAATGTTTTTTATTGCAACAATATATAACATATAAATGTTGAAGCATGAGATACAATTTATATTTCTAATTATTGGAAGATAGTATGGTAAGTTTATATATGATGCATTTTGAGTGATTTTTTGTTGGCTTCATTATTTGTTTGGGGCCTAAATTTTTCAATATTTTCTTAAAAATTTTAGAAAAAAAAATATTTTTTCAGATCTCAACCATACAGCAACTTCCTGGCATAGCAGTTTCTTCAAATAGCTGCAACCACCCAGAACGTAACCT…
C46960	XP_024928806.1	TTTTTCCTCTGGCTGATCCACCTAAGGAGCTGGACCCAAATGAACTTGTTTACCAAATTAGATTCACAAAAGAGATATTTCGGGATTATCAGTATCCTTTTATGTGCAATAACTCTGATTGCAACTATTTCCTTGACATTGTTGTATGATGTAAAGCCTGTGTTGTATAGCCATGTCGTTAGCTGCTTTGAATTTTTTTTTCATGAAAAGTTACTGATTTTATGTGGGCGTTGTGTTTCTTTTACTGGAGCTAGAGAATACTTAAACCGATTAAATCTTTACCGCCAAAGATTATGGACTTGTAAAGTTACAGGAAAAATTAATTTGACATTTGAAGAAGCTTTG
C45862	RVW67713.1	ATAATATGAAATCTCATCTTAGTGAGTCAGTCAAACGGAAGAGTGATTACCTCATTCACTTCAAATGTTTAGAAATGAGCAAGAAAGTCTTAATTTTGGCTCGTGGTAGGAATGAAGGACACTGTATGTTAATTCAAATAGCTATTACAGTAGCATCACAGTGATAACATCAGACCTTGATTATATTACATGGTATCGCATGCTGGGTCACATGAGCGAGAGGGGGATGAAAGTAATGCAACCAATGGGAATTGTCGGGCTGTTAGGTGTTGGATTTGAATTGTTGTGAGGACTATGCTCTTGAGAAGTGGAAGAATATCAACTTTTAAAAGTGACAAGG
C60174	XP_025518843.1	CCCAAACTTATCTATCCCCACTTACTTTTCTATTACACAAAAGAATCAAGAATTCTTCTTGACTTCAAAGATATAAAGCAAACTACAATCATGCCTCTTGTCGTCCCCGGAATCAACAACACCTCTGGTGGTGCCAGCCAAGAGGAGTGGCTCAACAAGCTGGCGGGGAAGAAGCTCACTGAGTCTTCGAGTGATGTGACTTCATTCGCGAAAAAGGACCTCCCCCAGCAACATCGTGTGCTTAAACCTGGGGATGCCATGACCATGGATATGAGGCCAGAACGGATGAACATCCATTTGGGCGATGATGGTACTGTTCACAATGTGACCTTTGGTTAGAGGGTGGCGGTATATTATGGCTAGATGACCGATTATGAAGATGCGATGTGACTTGTTACG…
C77290	XP_025391581.1	ATAGTACACATAAAGATAGGCCGTAGTCAATACGCCCTCCCCAACATTAACTCATAACATCCATTTTACCGGTAAAGAGCATCCCGGGGCAGACCTTCAAGGTTATCCTTGCCCTGGCGTCCAACACCACTCATGGGTTGCGTGTTCTTGTGGTATTCCTCTCCAGATACCCGGACACTGCTGCTTGCAGTTGCGGGTTCTCTCAAAGCGCTGTTGTTCTCGCCCGAAACGGGTCCTTCGCGACCACCCGAACCGACGTTGACAGTTCTCTGGTCCATAGAGTTCCAGTCGCTAGCACGAGGGGGATCCTCGGGCAATGGCAGGTTGGACTGGGCCTTATCGATCTGAGCCTGCTTGTCGGTGTTCTCATCGATGATGGACTTCATGGCGGAGACGTTA…
C77398	PKU85248.1	CCCCAGCCACATCTCTTTCCACATCATGGAATCCCAATGATAGGAAAGAAAGGAAACAGATAGATCAACGGCGGCAGCCCGAACCTGTTGTCCGCCGGCGGCGGAACCTCCGGCCGCGGCGATCTCCTATTGGGCGACTTCTCTTCTCCCGAAGCAGCTTCTTCAGCCATTTCCTTGCATGAGGAGAAGAAGGCCAGTGGAGTTTGATTAGTACAATAACTGTTTGATGATTTGTCCAAGTCATTAATGGTGATGACTTTGGAGATGATGGATCTTTTGAAGCCGCAGAGCTGAGTTTTTCCACCAAGCAGATTAATGGAGCAATCGGATGGAAGGGGAGAGGGCTTTGAGAGTACTGAGATCTCAAATTGACCTTTGGTGTTGGTCAACGCGTAGGAT…
C53664	WP_065256142.1	TTTTGATATAAATTTTTGTATGCTTTTAGAAATATTTCAATTTGGCAAACTATAGAATAAAAATAGGACAATTCACACATATGCAATCCAAAACATTTTTTATCACAAGCCTATCATCGTAAAATATCCATTCCATCGAAAATATCATTCAATAACACAAAAAAATCATCCAACATCGCCAAAATTGAGAAATCATTCCTAATGCAAGGGAGATCGTCGATTAGCTTACGTGATTGAGATGACATAGAAGTTTGTCTAATAGCACCGAAGAAAGAGAAGTTAACGTCGTATAAGAAAAAGTAACATGTGTTATTTTTGATGCTATGAAAAATTAAAGATAGGTAATTTGCTATTAATATTTTAAGGTGGTAATTTGTG
C54518	GAQ43308.1	CATTCTATACCCATTATAAACCTACCTAAAACTACCTACCTACCTACATCCTTCAAAGCAATAAAATAAAGGGATTAAAGAAATATGTCCGCCCCCAACGCCGGCCGCCAATCCCCCTCTCCGGAGCGCCAATCCGGCGCCCAGCAACAAGACCCTCCCTCGCAGGGCAAAGCCCAGCCTCAATATGCGCCTCCCGAACACGACGTCCAGGATCAGGCGGCCCAGACGGCGAATTTGTCGAGTAACCCTAAGCATCCGTTGGAGGATATAGAGAGTGCGAAGTTTTCGAAGGGGGGTGTTGCCTAACCACTTTTCTTTTTCTTTCTTTGAGATGATTAGGGATGGGGGTAAAGAATCGGAATGAAATGTATTTATGATATGGT
scaffold9407	PKU71421.1	CTCCATCTGGCCGGCGACCTTGGCTCAGGCACCGAGAACTGCATCCGCATTAGGGCAAGACACGAACTCAGCGTGGAAGCTCCCTTCCGCGCAGGCGACGTTCGCGATCTTGGCTCAGGTCGGCGACGATCTCCCTCTGGCCGGCGACCTTGGCTCAGGCACCGAGAACTGCAGCCCCGTCCGCGATCCAAACTTGCTCATGTATTTTTTTTCTCATGCCACTTAAATCATTCCGCTGTTTGAATCATTCCGCTATGTTTTGACTGCTGAAATTTGTTGATCTTGTGTTTGAATCATTCCGCTGTGTTTGAATCATTCCGCTGTTGAAACATTTTGTTAGTGTTATTGTTAATGTGATTCCCATTTTGGTTAAAGAGTTGATCTTTGATTTAGACAAGA…
scaffold5035	XP_028551817.1	ATATGATGAACCGAATGTTCAAGCTTTTTATAAATCAGTTTGCTATCATTTTCATTGATGATATTTTGATCTACTCCAAGTCTGATGAAGATCATGCTGAGCATTTGAGATTGGTGTTAGAGATGTTGAGGAAGCACCAGGTTTTTGCTATTTTTTAAATGTGAGTTCTGGCTAAGGAGTGTCGCTTTCTTAGGACACATCATCAGTGCTGAAGGTATTTTTGTAGATCATCAGAAGATCAAGGCTATATTGGAATGGTCTACTCCCATGAATGTTACAGAGGNNNNNNNNNNNNNNNNNNNNNNNNNNNNNNNNNNNNNNNNNNNNNNNNNNNNNNNNNNNNTTTTTGGCTTTGCTAGATATTACAGGAGATTTGTCAAGGGATTTTCTCAGATTATT…
C96744	XP_020702623.1	CCCCCCTTCAGCATCCCATCAGTCCATCCAAACATCATACAAACCTCCCTTCTCCCATGTCTCTCCCTTCCGTCTCCTTCCTCCTCCTCTCCCTCTCCTTCCTCATCCGGCCACCCCTCTCCATCGCCGACCACGTTCTCTACACCGACGAAATCCTCATGCCCGGCCAAAACCTCACCAACGGCCCCCACCTTCTCGCCATGCATCGCAACTGCCGCCTCGTTCTCCACAATCGCACCGAACCAACATGGAGCACGAACTCCACCGCCAACGCCAACGGCGACTGCTATCTCTCCCTGACCCAGCGGGGGGAGCTCGTCGTCCGCCGCAGCGTCCACTACGCCTTGTGGTCGAGCGGAGCCAGGGCTAAGAAAGGCAAGTACGCCCTCGTCCTCGACG…
scaffold8840	GAV89447.1	CCTGAGAGGCTTTCAGATCCGGTTCCGCAGCTTGTACTCCTGCTTTTTCAGGTCTCAAACGTCATTAAGATTTTAATGAAAAAAAATATTTGTTTAATTTTGAAGTAATTACAGAGTGAGTTAATTTATAATAAAATAAAAGAAATCTTATCATAAATGCATGAACTTGTGATTATTTAAATCATTTCATCCTCTGCTTTCATGATGATCGGCCGGGAATTTGGTTTACAGTGTTTGTAGCATCTCTTTCAATAATTGCCAGTGGTAATAGACAAGCCTGGCATCAATTGGTAAGAATATCTGACCAGAATTTTAAATTCATTAATTTATTCTACAAAAAATNNNNNNNNNNNNNNNNNNNNNNNNNNNNNNNNGAAGGAAAGCTTTAACAATTTGTTT…
C41448	WP_104320355.1	CTTCATTGTTCCCAGAGAGACAAGGAGTTCGGCTATGAGATCTGGGCTTGCGGCTCGATCATAGGCTCTTGCCGGCTGCGTGAGATAGTCGAAGGCAGAGCGGCTGTAGATCTGAAGAAGGGATCGGCTCGTAGGTGTGCGGCTGTCGATCGAAAGCTGCAGTGGAGTTCGGCGCACCTGGAAGGAGGATCCTTTCGGCTGTGAAAGGAGGAGTATCCGTCTTGCGCGGCAGAGAAGGATAAAGCAACGGCCTTTGTTTTCGTTCGGCAGAGAGGCCTGTGCGAGTTCGCCGGTTCCAGGAAACCGATAGGAGTAGAGATCG
C43792	XP_020579422.1	TCTTTTGAGGATAATCTCTAACCCAATGTGGTGCTCCACAAAAAAAATAATAATTGCAAGATCTAACCTTGATATCTTTTGGTTCTCATTTGCCATTTGAAATAGACTCACGGTGAGTTTTTTCTCTATATTGGCTCTTGTCTCCCACACTTTTTTCTTGACTACTCTTATTATTATCTCTTTGTTTGTTGAAGGACTCATTAGTATAGTCAATCAAACTTTCTGCTATGGCTATGGCAGAAACAAGATCTTGTACTCCTCTACACCTTAATTCTTACTTTACACATGCTTGAAGTCCATCCATACAATAGAAGAGTGAATCTTTATCATA
C91666	XP_020702351.1	AGATGACATATCTTGGTCATATGAATACATTGTATTTAACAGCCATTCTCTACAATGATTCCTAGCTATTGATTAAAATCTAGTATTCTAGTTAATTTGTGAGCTAATGGAGAAGGCTTAGCGTTTCAAGTTTCTTGACAGACTTCATCTTCTGTGGCGCAGGGGATGGCAGAAGTGAGTGCATGAACTTGCAATTTGGGCATGAGGGCGATGACCGGTAGAGCATGACAAGAAGGTAGCAGTTGAGGCAAACAATGGCGACCATGCCGCCTCCACTGTCAGACCCTCCCTGCTTTACTGTCTCATCTATTGTAAGAGATCTTGGTTTCTTTTCTTCTGCCGCTGGAAGATTTGATATGTTGAGATCCAAGTCAAGTTTTTGCTCCTTTGGCTTCACTC…
scaffold11584	PKU77113.1	CTACCTCTTCGTTTAAAAGCAGCGCTGTTGGTCTCGCCGTCGGCCCTCCTCTCGCTTCATTCCCCTCATTTTCCTGCCGGAGGAGGCAGTTCCATAAGCTAGAGCGAAGGAGGAGAAGCAGGAAGAAGATAATGCTGATGGGATCCTGCGCTGGATGCTGAGTTCTATGGGACTTTATGCCTTTGGTGATCAATATGACGCTTTACATTGCACGAGAGGTTGCGAAGTTATGGAAAAAGATCGCAATGGAGGCGTCTGTGGAACTACAAATTTTGTTGGAAAAATGGAAGCTTCTGCTTGCGGGGCTCATTTTTCAGTATGTTCACGGGGTTGCTGCTCATGGGATTCATTATTTACATCGACCTGGACCTGTTCTACATGATCTTGGTTTCAACCTCC…
C47812	RVX22949.1	TATGTTGATTCTCTTAAGTGGCAGGTGGTTATTGAAGAAGCTATGGATTCTCTTACAAAAAATAAAACTTAGAAGCTTGTTGATAAGCCTAGAGATAAAAGATTTATTGGTTCTAAATGGGTTTATAAAAGAAAGAATGTCATTCTAAATGCAACCCCAGATTTAAAGCAAGGTTAGTGGTTTTCTCAATAGGAAAGTATTGATTTTAATAAAAAATTTTCTCATTGGTTAAGCATAGAACTATTTGTGTTATTCTATCTTAGTACTATTCTCGCCTAACACACTTAACTGCGGAGTTCTGATGGGATCCAGTGCACTTCTGCTGGCTAATCGCACATATATATACAAC
C69450	PKU81182.1	AGGCCCGATATTGTCTATACGGTTAACAAATTGTGTCAATACATGCATTCCCCTACTATGTTGCACTATATTATGTCGAAACATCTGTTGAGATATATAAAGGGCACTTGCGATTATGGTTTACCTGTTGTCTCTTATTCCCTCCTTTTCTCTTATGCTGATGTTGATTGGGTTGGTAATTCTGATGGCCGACGCTCTACAATCGGGTATTATTCCTTTATTGGGGACACATTGATTTCCTGGTCAGTTTATAAGCAGCCAGCAATGGCCCGTTCCTCCTTTGAAGCTGAATATCGGGCTTTAGCCACTATTGTTGTTGATATTGTGTGATTATGATGTCTTTTACTTGACTTTCAGCTACCTCTTACCTCTCCTACTCCTTTATTCTGTGACAACGTC…
C95194	XP_020676972.1	TATGATAATTATGAAGAAACTTGGGGTGGAGATAACATGAAGTTTCTGAATGGGCAATCTCAGGTTTTGCTTTCGATGACCAAAGCTTCAGGTTCTGGATTTGGATCAAAGTCTAGATACGGTTCAGGATTCTTCCATATGAAGATAAAGATACCAGGAAGTAACTCAGCTGGAGTTGTCACTGCTTTCTATTTGTCCTCTGACTCAAGCAACCATGATGAACTGGATTTCGAGTTCCTGGGAAACCTCGAAGGAAAGCCCATAACTCTTCAAACAAATGTCTTCGCCAACGGGATAGGAAACAGAGAACAGAGGATCCAGTTATGGTTTGACCCTTCGGCCGACTTTCACGACTACAAAATACTGTGGAACGATGATCAAATAGTGTTTTATGTGGAT…
CL2565Contig1	XP_020700717.1	CGCAAATTGTTCGCTCGAAGAATAACGCATGTACGCATCTTTAATCCTTTTCTAGGTGGCCATAATGTTCACACATTCGTATCGGTATTCGAACCCTCTCCATACAATGGCAGCTTAACTTGGCTTTTCCCTCCGACTTTAAAAGGAGCACATGGAGGAAGGAAATGATCAGCGTTCCCAGTCGAAGCGGCTGTTGGGAGTTGTGAAGGTGGAGAGCTAAATGGCTTCAAGGCCAGGATTGCTCACAGAGTGGCCATGGCAGAGGCTTGGCAACTTCAAGTACGTGGTTCTAGCTCCAGGGGTGGCTCACAGCATCTACTTGCTCGCAACGAAGGATCTGATGGATCTCCCTCTAATCTACGTGCTGATATTTCCTTCCCTCCTGTTAAGAATGCTCCA…
scaffold8941	WP_134033784.1	GTGGTGATTCAACATGCAACGAGAGTAGCTCCAATCCTAATTGCACCTGATATGATGTTCACTTCCCCCAAGGTGAAATTGAGTTTGTCAAGTATTGTAAAATAAATTCACTCCACCTTTAACTTTGCCTGCATGCATCTACCACCTATCACACAGCTTATTAAAGAAGCTCAGAGGTTTTAATTGGAAGATGAAAGACATATCGCCATGCTCCGAGAATACAATAATAATTGAATAAGTTAGTCCAGCTTCTCCAACACAGGGAGAATAACAAGGGAGTGTCTTGAACCAGTTCCTTTGATCCAATTCAAGCGGTTCAGTCCTTTTCATTCCTAGGGACTAAGTNNNNNNNNNNNNNNNNNNNNNNNNNNNNNNNNNNNNNNNNNNNNNNNNNNNNNN…
C59200	PKU78514.1	AGAATATTTAATTCAGATAACCATGATTCATTATCTGTATTATATCAAAATATGCATACCAAAGAATTTTAAAACATAAATATTTACACACTGATACCAGAAATTTGCTAATTTTTAAAATTTCAAATAGCTGACCTGTCGATGTCGATGTCGATGTCATACATGCAACTTCTATAATAGCACTATTCTTTCGTCTTTTCCTAGATGCAACAACAGATTGTATTCTTTTTCTTTTTTTGTCTAAAGATATGCTGGCATATCGTTGCTTATTATAGTCTCTTTTTCTTTGTTCTTCCATATTTAAGTATAATATAAAACGTAACCTGATATAACCAAATGAATATAGATTTGAGCCGATTTTTTCTGCAAGATATTGCTATCCGGTGTTGACAATGATCT…
C74494	PKU61539.1	TCATATTATAATTATCATTCATTCACTCGAATTAAAGGTATCAGCAATTTCTAAGACCATGAATTCAAATCACATATTTAAAACTTTCTTCACTCAACAAACGAGCCGTAATAACTAAAACAAAGTACCATCGAGCTTCCAAAGTGAGAAGATGATTTCTACTTGTAATCTGGAGAACAAACAACACAGGCTAAGAGAAGAATAGCAGAAGAGATAGCATCATCTTCCTCACAAAAGCAGCTGCGCTTGAACTTGCAGATCTTGCCTTTGTTGCAATGGAGGCTCAAAGATTCTTGTTTAGCCCTTTTCAGCTCCCTCTCCTCATTCCTTGTCTTCTTCATTGACTCCAGTCTCCTTAGCTTTCCATAGTCCTCTTCCTTGCACACCATTTTCTCCCAA…
C53714	XP_024178444.1	AAATTAGGTTATGTACAGAATTCACAGCTGTATTTTATTGATTAGAAGTTCAACTACGCTTGATTATGGAATCCTTCATAGTTTGGATTTCAGCTTTAAGATTGCTTCAAAATTTCTTTTAAATACTTTGAATGTTAACAAAAGGAAGTTTAATTGAAATTCATAAATCCTTAGAAATACCTATGTCTCAACAGTGGAGGGTGTGAAATATGACATTTCAGGTTGCTGCACGCTTACTTGCATGTATTGTCTCACATTTTTCTACTTTCCTTATTATAGTTCTGATGTATGATGGGTGAGAGTCTAGGGTCCTAATATAACGTAAAATGTGAAATATAAGGTGGAGATATAAAAAAGGGGCATTTACATACATGCCAC
C99380	XP_020577544.1	AAATAAATTACAGAGGTTTGTCCCAATTAGTTTAGTAAACCAGTCTTTCAACCACATAGAATGCCATCACAGGAAGAAAATCTCCATCCTTCATGGAAAAGCTCTCACAAGTTTGCAGATGCTTGATTACAAGCCACATCCACTACACAGCATATACTGGAACAAATCTAGGGACAAAAAGATCTCCACAATGAGCATGTAGCGGCAATTATTCAACTTGGTTGATGTAGAAGCATTCCTTCTTTGATCATTTCAGTCCTCTCCGCCCTTCCATTCTTTATCATAAGCATCCAATAGTTCATCTTCAAATGACAGAACTGTGCGCTATTCTAGACGCACACGGGTTCACTAATGGCAGCTTGGAGTTGATTTGGCATTTCAGGTACAGCTTCTTCACAA…
C109322	BAF11554.2	GAGCAAACTAGAACGAAAGTATTAATCAATTTGAATTCAAATTTTTTATTTAGTGCATTGGTTCTTTTATGATCCTAATAAAATCCAGTAGACATACACTCTCATTACAAACCCGTTTCCTATGCAAGCAAGCCAAATCTTCTTTCATTTAACTACTTTGTTGTGACCACTGACCCACAACTAGCCTTAATCGCACGTGTGCCAAGATTGAACGCGCATTTAGTGCAATTTGTTGCAACCCTCACACATTCTTGCGAATGTTACGGCAAATCTCTTATCTATATTTTCCTCTCCTTCAACCCTTCGTCAACTCCATCTACTTGTGTGCAACCCATACAACCATCTCCTTATGCTTTTTATGTATGCTCACGCAAAAATTGCATCTACATCTTGTTATTC…
C76010	XP_020690466.1	AGCTCTCATTCTTCCCTCTCCCCCCAATCCCATTGCAGATTTGCAGTAGCCAGTGACCAAACCATTTAAAACCAAATCATAAGGTCACTGTTCAACCACAAACACACACATATGTTCTGTTTCCTCCATTCAACTTAGAGCTAATGGCGAAGGAAGAAGGCTTGTTAGAATTCGAGGACTTCCTTCCGTCCATGGCGGAGCGGCTCGGCCCCACCGGCCTCATGGAAGAGCTCTGTAAAGGGTTTCGGCTCCTGATGGACCCTGAGAAAGGCGTGATCACGCTGGAGAGCTTGAGACAGAACGCTGCAGGAATGCTGGGGCTTACAGAGCTTGGGGAAGAAGAAGCTGTGGAGATGTTGAGGGAAGGGGATTTGGATGGAGATGGAACGTTAGATCAGA…
scaffold4371	XP_020696179.2	GGAAGACTTTGGAGTATAAAGGGGAAGAAGCACTAAAAGAGCTTGAGAAGCTGACAATAAAAGCTTCAGAGGTCCAGAGGAATATCCTTACAGAAATCCTCAGAAGAAATGCAGAAACTGAGTACTTAAACAAGTATATGAACGGGTCTATTGATGTTTCAAAATATAAGAAAATGGTCCCTGTGATCACATATGAGGAAATCCATCCTTACATTCAAAGGATTGCCAATGGAGAGAGTTCCTCCATCATCACAGGTCAGCTTATCACTGAGCTCTTGNNNNNNNNNNNNNNNNNNNNNNNNNNNTCAATGACCTGACTAGCCCTGATGAAGCCATTCTCTGCACTGATGTTCACCAGTCTATGTACTGCCAGCTCCTTGCCGGCCTCATCCACCGCCA…
C104594	XP_028548686.1	AATCGATCCTTTACACCAGTTGGTATCAGAGCCAAATGACAGAGGAAGACGAATCGTCTAATTGCAATGTTGATTTTCATTAGCTATCCCTCTTCCACTAGACGACGACGCTTCATTCCATCGAACTGAATTGTAAACTAGATGAGAAGGAGAAGGAATTGGCCACCAATCTGCAACAGCAAATGTCAGCATCCCTTCGAGTGTTTCCATCTTCATCTTCCAAGTAAATGACTATCGAAACTCTAGCAAACTCAAGCAATTCATAACCCTTGAAATTAAAATGAGCTAATGTTCTCAAAGCAAGCTGAACAAGAGTAGAATCACTAATATCTAAACATTGCTGAAGATTGATGGGTAAGGAATAACACTTGGCTTTGATTGCAAGTAGGGTCTCTTTGA…
scaffold4817	XP_027156573.1	GCTCAGTAGCAGACATATTCTCCTCCAACCCTCTTTTGAAGATGACTTGCATTAGACCAATCCAAAGAGATCATGGTATATCCAGGTTTTCCTAATGTGGATCTTCAAATGAAATCACAGGTTCATCTCAATCCCGAGACTTTGTTATTTGAGGTATGGGTTTCTAAACCTAACCATACACTACTTCCATACAGCTTGTCTATTCAGTATAGCACATGCGATTGTTCTCCCCTAAAACATGTGATTACTTTGAGAATTTAAGCTTGGTGTTGAACTCTTACNNNNNNNNNNNNNNNNNNNNNNNNNNNNNNNNNNNNNNNNNNNNNNNNNNNNTGGAATGATTTTGATAAAATGAAATTTGTTGAGTTTCCATGGAGTGGCAAATCAGATGAGATCTTT…
C34986	KKU77923.1	CAGGGATGCTGTATCCTTATACCTATTTCTTTGTTCCTCCTGGGTAAGAGCTGCATATTATCCTCTCTTGTAATTGTTTGTAATTGGATGTTGATATATTTATTTCTTCCAGTAAAAGGGGTGGAAAATATAGGAGCTAAATGGTGAGGAAGACGTTGTAAGGGATAATGAATAAGAAACCAAGAAAAATGAGAGTACCTAAACCAAATAACAAAGAAGAAAACAACATAGATGTTAACAAATCTAGCAGAAATATATGTAGGGAAAGAAAAAAAACACATTTTTCAATTACAGTTCTAAG
C84644	XP_020684549.1	CAGAGTTTTATAGATGCTTCAAGTTTGACAGGCTATTGCAATTGCAGGAATTCGTTTTGTTCATGAGTTCACTAGAGTGAACCTAGAAAAGATCAGTGCTTGTTCTTGTGCTTGGGTTTCTTCACTATCATCACAGTGCAGTGTGCATGATGAGCACAGTAGTCGCTCACACTCCCCAGCACCGCCCTTTTTATTACTCCGTAGCCATGACTGCCCACAACAAGCACATCAGCATTAAACCTTTCCACAGCATCACAGAGAACGTTCCTTGCATCTCCTTCCACCACCTCAAATACAGTATCACTTACCAAATTTGCAACACAAAGCTCCCTAGCCTTCTCAATCACCCTAGCAGCAATTCTCTTCAAATCTGACTCTATATAAGGAAGGGCATTAGCA…
C34348	XP_028552628.1	CCTCCATTGATGGAGTATAATATGGAAGATTTGTTGTATTTCGATCTACTTCTCTTATAAGGCCCTCAGAAATCATATCATTCAATGCCACAGTAAAAAGCTCCAAAATGAAGGCTTCATCTTTACACTCTGGATTATTTCTTCTTCCAGAAATTGTTAGCACCATTTTTCCTCCTGCAATGAGTTCCATTGAACGTAATCTAAGAAATGTTGAGAAATCCTTTTTGAATTGATCCATGTATATGTTCATCTTCTGATCCGAGCCACTTATATCATCAACTCTTGGCACCTGTGACAAC
scaffold3608	XP_020223294.1	ATTCTACTTGTTCTTTTATGATTTTGTGAATGGTGAAAATTTATTTGATATCTTTCTCAATGTATAATTTAAGATATATGATAAATTTTCTTAGTTTTAATATGATTTTTGCTGTCTTCCAAGAGTTTTCTTCTTATTTTGCAAGGCATCAATTTAAGACAAGCGCAAAGTTATTTTCCCATGATAATTTGTTTCTAAGAAATTTCTAGTGCATCTCATACTTCAAGAAGATGTCTTACAATTTGAGTTCTATTTTATGTATCATAAAAATTTTATTACAATGTGCACTTGGCCATTCTCTGTACTAGGTCTGCTAAGGGAGCCAAAATGGGGCCATTTGAGAGATCTGCACAGAGCAATTAAGTTGTGTGAACCAGCTTTAGTTTCTAGTGATCCTAN…
C25836	RVW40843.1	CGAGGAATAAAATTTGGAAAAAAAACCCCTCTAATATATATTGGAAATATTTTTTGAAGTCGGGAGAGAGGAACACCTGGTCAAAATAAAATTGAATTTGGATACTTAATAAGTTTTGGAAAACTCCACACTCACATTCCAAAGTAATTGTTCATCCAACAAAAACTCTTTTGAAAAGAAAAGGCGGCTCTGCTGTGACCGTAATTAAAACCTGGACTCCAAAAAAATCTAATGGATATTGCACAAGAATCATGCCAATTGAATATTAGGGAAGCAAC
scaffold6590	PKU82565.1	CACATGGCCAAAAAGCTCTGGCTCACCCTGAAATCCCACCAATCCGCCGGCACCGCCTCCCGCACCTTCGGCGCCCTCGATCCCGTCCAAGTCGCCATGATGGCCAAACACCTCGACACCATCTACGTCTCCGGATGGCAATGCTCCTCCACCCACACCACCACCAACGAACCCGGCCCGGACCTCGCCGACTACCCTTACGACACCGTTCCCAACAAAGTCGAACACCTCTTCTTCGCCCAGCTCTACCACGACCGCAAGCAGCGGGAGGCTCGCACCAGCATGACGCCCGACCAGCGCGCTAGAACCCCTTACGTCGATTACTTGCGCCCCATTATCGCCGACGGCGACACCGGGTTTGGCGGGGCAACGGCTACGGTCAAGCTGTGCAAGCTGTTT…
scaffold4091	GAV72885.1	TGTATTTATCCCAGTAAGAAGGGAAAATTGTGAAGGATTACAACTTTACTGAAGAGGTTTGCTTATATAGTCTTGGATTGGTTTGTTTACATATTGTGAACGTTGTGTTTTGGAAAAACATCACATATTGAAGTTCTCTTTGGTAGTTTACAAAACCAAGGGTATTATGGGTTATATTAATTCTCACTTACGAGGTTTACGTTTTCTTAAGAAAATTCTTGTTTAAAAATGATTAAATAGAATAGGTATGCATTTAAGACAATAATGAACTCGAAAACTTAAACAACTTGAAAAGAAAAAAATCTGTTAAAAGACTAAAAATGNNNNNNNNNNNNNNNNNNNNNNNNNNNNNNNTTTCTATTTGGTAAGCAAATCTTTCTTTGCTGTTATTACATTAAA…
C44366	KAA0177391.1	GTTCATGAACAGGCTCGTTTCTGTTAGTGAAATTTGTTCGCGAACAGGCTCGATAACAGTTTGTTAATAGCTCGGTAAGGTCGAGCTCGTTAATAGCTCGACTAGGGCTCGGTAAAAGCTTGCTAAAGGCTCGACGAAGACGAGCTCTGTAATAGCTCGTTTAAAGCTCGTTAAAAACTGGGTGGGGCTCGGCTTGTTCTCCCCTTCTCTCTCCATCACGCTTCAGCAGGCAAAATTCCCTCCGTTGTCTTCTCTCTCTCTCTCGCTCTCTCCCTCTCTCTCTCTCTCTCACCCTCTCTCTCCCTCACGCTGCAGCAAGAAAATTTCCCTCCCC
C36384	PKI58172.1	GTAGGCAAACTTACCCAAGAAAGAATCAAGTTACACTATCAAGTATTCATTTCCATTAATCATTTGAGCAGATTTCACAAACAATTCATAACCTCAATGAGTATGAGCTGCTGAACTGTAGCTTTGTACCCAAATTCCTTCATAACTTTCACCAAAAATGACTCAAGAATTTCATATCCCTATTTGATGAGATGGTCTTCGGCATGTCATAAAGACGAATTATCTCCTTGAAATACATATAAATAATGTGAGACATCCATCATTTTATGACATGAAATAAAATAAGAAAAACCTGAAGAAATGAT
C48636	TKS12427.1	AATTCGTTGAAGGAAGTCCATACTTTTAAGGTTCAGATGTTGTCGTGATAGATATTTCAGAGGTTTGATTTTTTAACCATCATCGTCTTCCTTCCTTCTTCAATTCAACCCTTACGAGAGAGAAAATTACATTAAGTGATGAGAGATTTGATATTTAGACTTGAACTTGGTCATAATCATTGTGAGTCCTGTCTGGAACTCCAAGGCTCTCTCCATGGTTTTTTTGAGAATCACTGCATCATTACAATACTTCATCTTCAGATCTTGGTAATAGTCTAGTTTAAGCATTAAAACTTGATTGGCTGTGACAAATTTTGAAGATGACTATAACATATTTCATCATGAGTAGTTTG
C55516	PKU59466.1	TTAGCACTAAATTCCAAAGTACAAGAAATCTGAATGATTCAAGGAGAAACCTTCCCTGGCTTGGGTGGAGGAGTTGGTCCAGTGAAGTAAGGCATAAGAGGACTTCCATTCTCGATTGGCCCCGAGTGCACATCAACCTTCGAGCTCGGAGAAGGATCATGGCCCGGATAGTCGTCCAGATTATAACTGTTTGAATCACCTATGGTTGTAGTGTTGAATGTGGATATCATATCCTTAAGCTTCCTGTTAGATAGCGCAGCCTTAACACCTCTAGATGATGATGATCTTATAGAAGAATCTGGAATGCAGCTGCTGCAGGTTAACAGAACGAAACCCGCAAGGAAGAGAGTCCAAAAGCCCAAAGTTCTCATCTGTTTATCGTTTTCTTC
C108316	XP_020699788.1	ACACCATTGTCGACATTCTTTAACAGATAGTAATGAAATGATTCTATATAACTCAAACAAGTTCTCACTTACTCAAATTAATCAAACTTATGACTTACAAATAATTTCCTCTCATTATAATACTATTACTAAAATATCAGTTGGATCTTCCCAAAGTATCAGTTGCAGACATACTTGATCACGCCTGGTATGTGAATGTTGTAAAAGTACTCATCCCAATCTATATTCTTTGGATCAAAATCAAATATTTTGTTTTCATTGTGCTTCTTTGCCGCCATTCTCAGTCTCTCCAAGTTAAGATCATCAAAACATCCCTTGAAGAAGCAATAAGGTATGTAGAGATCAATGAGAAGCATCAAAAATTTGTATTTTCTGCTAAGCTCGTTGTATTTCTTTGAA…
C23484	XP_020688729.1	TCTTCACATCTGCTTCGTCTTCTTGCTCAGGACCCACTGGAGAATGATGCCTTATTTTCTGATAGATTCTACAGAGTACCCAGTCATCCAACTACAAAGCAATGGAAATAGAGTGAGCTAATTTTATCGAACGCCTAAACAAAACAGCAGAAGACAGAGCTAAATTTCGACTTTCTTACTCTCATAGAGCCTTCCCTAATCTTTAATTGCTTGCTTTGGCTGCCGTGAAGAGTTTCAGCAAGTCTGTACTCATGCATAATCCAATTGGTC
scaffold3954	XP_020702353.1	AATATGTACCACAATACAGGCATTATATATAAAGATATAAAGATATATTTCACTATTACAACAGCAAATCACTCGACGGCCGGCAACAGTTTATAAAAAAGCTCTTCAAACTGCTCCATCTCCTCTCCCGGCAACGCCACCAACACATTGACGCCTTCCTCGGCCCCATGGATGCTCGGAAACAGCAAGACGAAATCCCTCCGCGGGTGCGCCACGGGGCACGTGTACAGCGGCTTGCCCCAGGGATATTCCACTTCCGCAAAACCCAATCTCCACCATGAGGACACGAACATATCCCCTTTCGGAAAGCCGCGGTGCAGCGTGCCCCAATCAATCACAGATCTCACGTACTCGTCTCCCATTCTGTCCGCCCCTTCGCCCACGGCTTCCACCACCTTC…
C27234	PKU65326.1	ATTCACGTAGAAAGGCTGCCCTCTTACTGCAAATTGGCTTCCACTCTTCTCCACCATCTCCAACCCCACTTCCTCATACTCATGCCTCCTAAGAACCAGTTGAAAAAGATCATTAAAACAGACTAGCTAGCTAGCTTCCCTATGATCAAATAATATGGGGAACAAATTAATGAACCGAATGAATTGTATGTACCGGGGATGACTGGTTTCGAAAGAGCCGATTCTTGCAGCGTTTGATATAGTAACTAAGGAAGCGAAAATGGTTGAAAGTAAGAAGGCAT
C27484	WP_112710063.1	AAAGCTGAAACTTTCCCAAGTAAGAAGAAAATAACTGTAGCTTTTTACATTAACCTGCGACCAATACACTTGTCTTTGCGCTGTGTACCTGGTGACAAAAGGGTCCACATAGGACTTCATAAGAAAAAGGTCAAGTCGAAATTCGATCTAAGAAAATGGTCGCTTGAGCAGTGATTCTGTTTGGAGAGTAACCTGCTGTGATTCGTGCTAAAGGGGATCTTGGTGAGGCTGAAGCTCGAACTGACAAAAATTTGGCTGGGGCTCCATCGGGTAGGAGTTGC
C32234	XP_020594352.1	CCCACATCCAAACATATATCCCAGCTCCCTTCCATCTTCTTACGAATAATTCCTTCCACGTACGTAATTTAAAAGTCCAACAATTAATGGCTCCATCCGCTCACCATTTCCTCGCAACCTCCTCACAAAATCTATTTCTAATAATCTTCCTGATCATAATCCTCAGTCTCCACCTAAACCCATCCCAAGCAGCCAGACCACTCCCGGCTAACCGCAAAACATCGCCGACGTCGTCAACAAACAGCGCCGAGCTGTTCGTCCGAAGAGCGTGCAGCTCCACAACATACCCAGGC
C99234	XP_020699258.1	ACGTTCACAAGAAGAAGAGGGTCGCATAGAAGAGCTGGTTCCATGTATCCGGGAGGCCTGGAAGGCACCAATGGCTACAGTCGGAAGAATGCTCTGGGTTGGCTCGCTGAAGTGGGGTGAGGTCGCCACTATAGATGGAGGGGTGGCCATCCTTTCGAAGCTCAGAGAGCCGCGTAATGTCTGAAAAGTAAGCGGGCGTCCGCATGGAATTCAGCACACCGCGTATCACCTGTATCATGCGCCCCTCTTCCAAGTTGTTACTGGTATAGTTGGAGCCGCTTACTGGCGTTGTTTCCTTGTAGCAGTTTTTGGATATTGGGTCCTTCCACTCCATTGGGTTGTAATGTGTTGGCGAAAGGGACTGGAAGAAGATTCTGGTCCTTGTGCTATTAAGGTTTA…
C77534	PKU77441.1	TCCTGGAGAACTAATTTCTAGAAGGATCAGGTGTACGAAGATCTAACAATCTACTCTTATAAGTAACACGATCATGAGCATAGATAGACACCTTGCACATTCTTGTGAAAATATATGGCATTAGTCTTGCCTTATGGTCCCTGAAAAAAGACAATAAGTCCTATTATTATTATTATTGCTCGAATAGAAAGTTGAGACAAGCATACTGTATATATTGATAGTATATCAATTAATTTTGAAGGCGCAGGGAATCGTAAGCCTGCCCTCAAACTCATCTCATAAATAGTGAGATATCCCAATGGAGGAGAGCGAGCCTTGTTAGAGTTTTTTGGAACCATGACTATCAAGTCATTTGGGAAGAAGTATTTCTTGAGAATAATAATAAAAGCATCACTAATA…
C59748	WP_037572780.1	AGATGCAAAAATAATAAAAGTAATTAAAATTTTCCAATTAAAAAGCCCGAAGCTTATCGACCATTGGATACGGTGGGACCCGCCACGTGGCTGCACCGAATATGCCATGTGCAGGTGTCTGTTCGGCGCGCGACCGTACCCGCGTTCACGCGGCTCCTGCTGTGTAAATACATAAAAATGATCCGGGGCATTTACGTCAGTTTGTGAAAAGCTCGGCCAATCGTCACGTGATGCCGATCTGATTGGTTCAGCGAACCATTTTCTGATATCATAAATTAATTTAAGGTCGAATATCAGGTGAACCGAGCCGGCCTGGCTGGCCGATCAAATTAGCCGAACATGTATGTAAGGATCTTCAAACGTTGCTCAACTGAGCCGATTATGAGTTGCAGCTTGAAA…
C113656	XP_020696966.1	ATTTTTTTTTCTTTCAGAGTACTCATATAGTCTGGGTTTTAATGGGCACTCATATGATCCTCAACCTCTTCACCCTCCTTTTCCTCTTCTTATCCCCTCATCTACTTCCTCTAATCTGCTCTCAACTCCTCCCCATCATCGACGATTATGAAGGTGGCGGCATCGACCCCACCAAAACCCCGATCTATATCGTCCACGTGGAGAAGCCTCGCACCAATCCCAACCTCTCGCTCCGCTTTCGTGACCTAAAAAATTGGTACATGTCCTTCCTCCCAAATGCCACTCTCGCCTCCGGTGAGCCACGCCTGGTCTACGCCTACCGCCAAGTCATCACCGGCTTCGCCGCCCGCCTCACCGCTGAAGAAGCCGAGACTATGGAATCCCTCGACGGTTTCATCA…
C46926	RWV81521.1	GAACACCATCGGGGCCAACTTTATCAATAGCATCAGCAATCATATCTCCCACCAATTCGTCATTACCAGCTGAAATAGTAGCAACAGCTGCAGAAGAAAGGATGGTGTCTACTAGTTCAGTCCTATTCATAAATTAATAATAGTTGATACAATAATCTGAAAAAAAAAATTGTTTCGTAGAAAATGGTAGCCTGTCATAGCATACTACAACACACGGATGATAAAAGTATTTGCATTAAAATCATGACTTCAGCACCTTTAATATCACCACTCCCCTTAACAGGCCTCGACTTCTTCTCAAGTTCTTCCACCAATGCTGCAACAGTCTTATCAATACCCTTTTTG
C43720	XP_020672975.1	GATATCATTAATCGCTTTAAGCTTCTTCGGAACTATAAAGTTCAATTTATTCCTGGTTGGGATTGCCATGGCCTTCCAATAGAGTTAAAAGCGCTCCAGCTCACTCAAGAATGGGACGGCAGTGGTCTGCCGGCAAGTTCGTTTTGATCTTGAAATCTGAAAGCACTACCACGAACGGTACCACACGTGCGCTGCAGTCAGTAAGGCACCACCATGTTGTGCCATCAGCCAACTCACTCCGTTCTGCAGTCGATGGATCAAGCTACTCGAAAGGAGTTGACCCCATTAAAATTGAGGGAAAATGCTGCTAAATTCGCAAAAGAGACAGTAG
C71626	XP_020585994.1	AAGCCTCCTTTCCCTCTTCTCAGGCGAGGATCCTAACTCCGCCGATAACCTCACCAAGCTATGATTATCAATTCCTGACCGGTGGAATCATTCTCGGAATTGTGCAGGATGGCTGCTATCCTCGGCATTGCAGCCGATGACTCTGTCGTGACCAGCAGCAGCCGACGGAGCTGGATCACCGCAAGCTTCCGAGATCCCGCGGACGTATTCCGCCGGAGCACGGCGGCGGAGGAGGACGATGAAGAGAATCTCAAGTGGGCGGCACTTGAGAAGCTTCCCACTTACGATCGAATGAGAAAAGGGATTCTCCAGCAGGTAGGCGATGACGGAAAGGTCGTCAGCAGTGAGGTTGATGTTAAGAAGCTCGGTATTCAGGAGAGAAAGATTCTCGTTGATCGG…
C107654	XP_020672236.1	GCAAATCACTTATTTATAATACAAATCTGCCGCAACACCCTCCAACACAATGAAAATTAAATAAAACCCTAACCAAACTCCTTATTCCTCCTCCTAACGGCTACACAAATCTCATCCCAATAAATTTTCTATCATAACGAGCTTTCAATATTCTTGAATTTATAATAAGATTAGTTTAATTTATAAATATCACTAATCTCATAATAAATTTAAAAATAATTAGCTCGTCGTGACTGAAATTCATCAAGATATCCCCTTACCTCGTGAAATCAGCAGCTTCATCCTCCGACGCCCAGAAACTCTCCATCGTTCTCCAGATTCTCCATGGCCTCCCCGTCCAGCGTCAGCTCCGCGTCAATCCCTTTGCCCCCATCCCTCCCCGGATACAGATACATCATC…
scaffold5301	XP_020695724.1	ATCGCCCGGCGAGCGAGGGAGGGGGAGGATTTTTCGCCCAGGGATATGGTTGATGTCCTCATAGAGCTCTCGGAGGATCCCACCCTCGACGTCAAGCTCAGCCGCAGCAGCCTCAAAGGCTTCACCCAAGATCTGATCGCCGGCGGCACGGATACCTCCGCCGTGACGGTGGAATGGGCGATCTCGGAGCTCCTGAGAAAACCACACGTCATGAAGAAGGCGGCAGAAGAGCTCGACAGCGTCATCGGCAGGGAGAGGTGGGCGGAGGAGAAGGACGCTCGTGACNNNNNNNNNNNNNNNNNNNNNNNNNNNNNNNNNNNNNNNNNNNNNNNNNNNNNNNNNNNNNNNNNNNNNNTCAACACCTTCGCCATCCAGCGGGACCCGTCCATTTGGGACGAC…
C63098	XP_020587578.1	TATGATAATTATGAAGAAACTTGGGGTGGAGATAACATGAAGTTTCTGAATGGGCAATCTCAGGTTTTGCTTTCGATGACCAAAGCTTCAGAGTTGTCAGTAGCGGCGGCAGGCGATAGTGGCGGGTGGCTAAACACAATGGTGGGCGTGAAATGGTGGCAATCGGCTATCGGTCGGAGACTAGCAGCAGTGGTCGGTGGCGATAGTGGGGTAGCTGGCACTGCGTCCGCCGGTGGCGGGGCGGCTGCTGGTGGTGACAGGCAACCACCTAATAGACGCTGATGATAGTGATGGCAATGAGAGATGGTGGTGGAGAGGCGACCATAATACTAACTTCTGAATTTGTTTATCATCTATAAAGAAAGATGTGTAACTTTGAATTTACTCGTCCTCCGGCCA…
C68632	XP_020706002.1	CTCACCTACAACCTCCTACTCTCCTTCAACCACAAGCCCTCTAGACTCCAACCCACCACCTACAACTGAATCACCGCATCTGGCTGCCCCACAAACAGCTCATCACTCGATGACCACTCGCTCCATGACCTCAAACCTCAAACCCAAACAACCATACTCTCTTATCCACTCTCTCTCAAACACCTCCAATCCCACTTGTTTCTCACAAGGCATCAAATTATCTCATTGGAGGAAAGCCATGTCTTCAAAATTTGAGGCTCTTCAAACTCAAAAAACTTGGACTCTAGTGTTACTACCACCTAATCAACATGCTATAGGCTGCCGATGGACATATCGCACAAAACTCCACTCCGATGGATCCATTGCCAAACATAAAGTGAGGTTAGTTGCCCAAGGTTT…
C95450	XP_020678290.2	GAATGGATACCAACAATTTTAGTGGCAAATCAGTGTATAGTAGTAATTATAGCTGCAAAATCATACACGACTTTCTTCCAGACACTCCACATGAACACACATGAGTAATCAGCTCAGACATCTGTTTTTACAGGGGCTGATCATTGGATACGAATATCATATACCACTTGCAACTTTTCTTTGTTAACTAGTAAAGTATAGCTGGCAATACTGATTTCTGGCTGGCAGTGAAACTCATTTTTGCCAAATGTTTATTCAAAATTTCTATGGTCCGGAGCTATCCACTTATTGAAAAGAAGGAAATGTAAGAGCACGTTTAGTCCAATATATTGACCAAGGAAAAGCCATCACACATTCCCATCATAACGCACAGATCAGTGGGTTTCAACTTTTCCAGTT…
C25548	XP_020695389.1	CGGAATACTTAAATTATTATTATTTTTTTATTATACCTTTCAAAAATATTTTATATTTGATGATTTCAGTTAACATCATCAAGCATAATCTGTGTTTTAACCCTTTTGACTTGGTATTTTTCATCATGCTTTGTCTTTTGTTAAAAATTTAAAGGGCCTTGAAGATATTACTTCTATCTTTTGTTCCAGAGGTTGTTGTAAGTCCCCCTTTTGTGTTTATCCCTCTGGTGCAAAGTTTGTTGCGCTCTGATTTTCATGTTGCTGCTCAAAATTGCTG
C65906	RCV46840.1	ACATAGAAGGAGAAAAAATGTGGATGAAGTAGAAAATGAATTAAAATACATTACAAAATAAACAATCCTGTTTTAGCAAATTTTTATCAATTCACCAAGTGAGCAAAAGGTGATAGAGACAATCATGTTTTATTTATGATAGATTATGCACAATATCGTTACGGACCCATTAACAGCAAACTTGGAGCTAGGAAACATACTACACATCATACATTCAGCATAATAAAAGAGTATATCATTTAAAAATATGATGAGTGCAAGTTTGTCGAAGCTTGAGATAGTTAGCTCATTTAAAAAGCGTTTCTGTATATAACTATGTCCATGAAAATTTTTAAGGCATTTTACTTGCCACATTAATGTCATATTTGCAGTATTAAAATATTTAAATATGAAAATTTT…
C73914	PKU80877.1	TGAAGAACTATTTTCTTTCTTAATTTCAAAGTGCTTTAGTATATTTATTCAAAAGCATCAAGAAGGAAGGCTCTCCATTTATGCATTAGATGATACACAAAATCAAAACCTCATCATCCTCATCATCATCATCATGTCTTATTATCCCAACTATATGGAATCAAAAACCTCCGGTGGATCCTCTTCAACCAACAACAACTACTTACTACTGAGATCATAATCGCAGCAAGAGAAAGAAGAAAAAAGACATCAACGCAATCCTCTGCATTGAGGAGAGACCCATCCCATCATCAATCGGAGCCAGGCCAACGATCACAGCCGTTGATTGTGCAGCCTCCACCACTGGGCCGCCCGAAAAGCAACGGGCGGGCCGGCCCGAGAGAAGAGAGCGGCACAACC…
scaffold9793	CAN74532.1	CTTGGATTATGCACGAGCCACATAACGGGTATTAGTTATAACTTATTGTGAATAAAATGATATTTGATATCCCCATATTATATTTGTTCATGAAAGACAAGACTGGCACAAGGATGAATGACACTCATATTATCTTAATGATTGTGGTGGCTAAGTAGAATTCAACCTCGTCATAAGAATGCAATGCAATAATTTATTTGTCTCCTGGCCCTTAAAAATGAGGTTTTAGGTAAGATATACAATGTGGGCACTTGTAAGTGAAGCCATCTTTATTGTATGCTAGTTGGCATCAAAGAATGCATGAAGTTGAAGTGGGTGAGCTACGATGAAGAAGAATACTATGATTAATAGAATTAATAGTGTCACATAGAAAGAATAGTAGCCATTTTTCTGCATAGT…
C99578	XP_020688544.1	CTCCAACGGCTTCAGCCATGGCAGCCTTCCAAGCTTCTTCCTGCGACCCTCCTTTCCAACAACATTATGGTTCCTTGTTTTCTGCTTCGGGTGGAGCAGAGAACTCTGTCGGCGGCCGTGAAAGCAGAGTCACGGAGGAATGTGAGCTTCCGCTTATCGATTTGAAGGAGTTGCAGTGGGGAGGCGAAGAGGAGGCGAGGAGGATGGGCTGCGCTGCGGAGATAGCTAATGCTTCCGCGGAGTGGGGATTTTTTCAGGTGGTGAACCATGGAATCAGTACGGAGCTTTTGAAGGAGATAAGGAGGGAGCAGAGGAGGCTTTTCCATATGCCCTTTGAGAAGAAGATTGGATCGAAGTTTTTGAACGAGTCTTATAGATGGGGGAATCCTACTGCCACTT…
scaffold4702	PKU80028.1	CCACATGCTTTTCTTCCCTTTCATGGCACATGGCCACATACTTCCGTTGGTCGACGCCGCGAAGCTCTTCGCCGCCCACGGCGCCCGAATCACCATCCTCGCCACCCCTGCCATTGCCCCCATCATTCGGCCCGCCATTGATGAATCCATCCATCTCCATATCATCCACTTCCCCTCCGACGACTTCGGTCTTCCGGAGGGGTTCGAGAGCCGCATCTTCGTCCTCTCCGACGATCAACGAGTTTGCTTCTTCAAAGCGCTCGCCTCGCTCCGGCACCCTNNNNNNNNNNNNNNNNNNNNNNNNNNNNNNNNNNNNNNNNNNNNNNNNNNNNNNNNNNNAAAACTCAAGTCTTGGACGTATACAAATTGCAAGGAACGCCAATGCAGTTCATGTTGGAT…
scaffold10443	PKU84173.1	AATAAAGATGAGATCGTCCACATATATGAGGAAATATAGTTTGTCCTTGCCTTTATGATAAATGAGGAGAGAGGGATCTGCCACCGTATTTTGAAAGCCAAGTGAGATAAAGAAACCAGTTAAAGTACAGAACCATTGTCTTGGGGTTTGCCGAAGTCCATAAATAGCTTTCTTCAAAAAAACAAACATGGTTAGGGAAGTTTGGATCTTGGAAACCAGGGCGTTGAGACATGTATATGGTATCTCTAAGCTCACCATGAAGAAATGCGTTAGATACATCTAGTTGCATTAAAGGCCATTGGTTTTGGAAAGCCAGAAGTAGCAATATGCGAATGGTTGGGAGTTTAGCTACAGAACTATAGGTCTCATGAAAATCAACTCTAGTTTCTTGTTTAAATC…
scaffold7386	XP_020697670.1	CCTTCTTCGAACTCCTCCGAACACCCGCCATTAACCCTCGTCTCCAACTCTGCCAAGAGCTCCTTCACCGCCACCTCCCTCTCCCCCCTATTCCTCAACAACACTTCTCCAACCTCCGCCGCTGTCATAACAGCTCCATTCCTCACGCACCTCTCCGCTGCCTCCATCATCTCCTCCTCCTCCCCACCAACATATCTCTCCACCATCTCCCTCATCACTTGAGCCCCGCAGGCTCCAAGCTGCAAATGCACATCCATTCTTCCCGGCCTCAACAACGCCCTATCCACCCTTCCCTTATAATTCGTCGTGAAAACCACAATCTTCTCCTCCCCACAACATGACCACAACCCGTCCGTAAAATTTAACAGCCCGGACAACGTCACCCTCTCCCCTCCCTCC…
scaffold5262	XP_020595317.1	GGAACATTCCACACAACTGCCCCGCATCCTATATAACACCAATTCCGTGTCCGATCCCCTCGCTGTTACAGTAATCGAATGCCGATCGCCGCCATTTAAACCGGACGAAACCTTCTCAGGCCGAATGTTCCCACCCTCCTCATCCTCTGCTCCATCGCCATTGCCGGCTTTTCTTCGCCACCCTCTTTCCTGCCCCACCTCTCGTCCTCCGGTGAACGACATTGCCAACTCATGGATCCTCGAGTTTGTCCTTCGCCAACCAATCCCTAACTGCCTCGCTCACCAAATCTTCTTCTCTCTCCCTTTCTCTTCCTCCTTCCATCCTCATCTCCGCAAGACCCTCCTCCTTCAACGCCTCGCCTCCGAAATCCGCTCTTGTTCTGTATCGGAACGCACTCT…
C65248	WP_087025386.1	GTTTTCCTCCTATGCATGTCTTTTGAGTCCCTCTTGTAAACCCTAGCCTCCAAGTTTCTCCCTCCCTCTCAAGCAACAAAGATCCCTGCAGTCGTGGACGTAGGCATCTTTGCCGAACCACGTAAATCTCTGTGTTCATATGCTGATTTCTTCGTTTCCGTTGCGTGTTTGATTGCGATTCGATCCTAACAACTGGTATCAGAGCGAGGTTTCGCGGGGAGAAGTTTTGAATCGAATCAAGGAGAGATCTTGAAGATCTCTGGTAGCTGCGTGTAGGAAAAGTGGTGGTTTTCTGGAGACAGAACAAGGCAGATTGCAAGGATCGGCTCTGTTCTTGATCAGATCGAAGGTTTGTCGATGAAAAAGAAGTTTGGGTTCGGTTGTAGCGGCTGAAATTCT…
C98630	XP_020682464.1	ATTTAGATAAAATTTCATATATGACATCTATTCAAAATGGACATAAATGGAGATGAGAGCTATTACATGGTCTCCCAAATAAATTTCATAATATATTTTGAATGTTACAACAAATATTTAAAAATTTGTTGACAATGCTTGAAACTTATGAATTTCATGGTTCTAAAAGACCAAGTAGCATTGAAATTCTTGCTATGAGAGTATACATACTGACTCATAATGAATCAATTAGAGAAACTTATGAACAGTTTCAACATTCAACAGAGACTGTGAGTAGATATTTTAATAAAGGATCTGTATCATTAATTAAGCTATCAATGGATATTATTACGCCAATAGATAGAGAATTTCATGAAATTATAACAGATATTTTGAATGATGTACACTACATTCCATACT…
scaffold11398	XP_020695449.1	GGATGATCTACGCCATCTACGCGATCACCGTTGACAATTCCGAAAGGGGCCGGCGGGATTATTACGAGCCGATCGTCGCATAGGTTAGACGATGCTCGTTCTTCGATCCTCATATGTTGTGGAGTTTTTATTTCTTTCCCTTCTCTGTTTTCTTGCATTGTTGCGATCTGCTGTTGTTTGTTGTTTATTAATTGAATTTGGGATAACAGCTTGCGGTTGTCGTTGACACGGTTGAGTGGAATGTTGTATTGCGTTTTGATGCGAAGTATGTGATTTATGTTTTGTTATTTGTGAGGATAGGGTAATCTGTAAATTTAATTTGACATTCTATGCCTTTTGCTACAATGTCACGCGCGAACTGAGGTACTGGTTTTGTGAGGATTTCAGAAGTAGAGAATT…
C48294	WP_120063622.1	CTCGAGGCTGCCTTTGGTGGTTTCCACTGTGGCGAAGGTACTTTCCGGTCTCTTATTTCCTTCACACTTTTACAATGTCTCGCTTTCGTGCTTCATATTGTGGTAACAGTGATAGAATGCTTCTGAACAAATATTGAACTCTTTTTGTAAGTCGTTGAACTCAAAGCTTGAAATGAGGTTAAATGAATACTGGACAAGCAAATTGTTAATAAATTATTGTATTTCTTGGACTGTGTTTACTGATGTTGAAGGTTTGAGAACTCTGGCATTTTATTGGCTTCGAACATCGTTAGCTGTGGCGAATCATATTCATCACCATCATTGTTGGCCTCAATGCCAACTATTTGGCGC
C80570	XP_020675354.2	CGGCGACGTGGGTGCCGTGGCCGTCGTTGTCGATGGGCGACTTATCCCCATTGGCGGTGAAGACTTTGGCGCCGATGAGCTTGTTCGAGCAGACGGCGGGGAGCTCGCATTTGCCGCGCCACTTGAGAGGAGGGGGAGGGAGTCCCTGGAGGATGGGGTCAGCGAAGGAGGGGTGGTCGGGAGTGATACCGGTGTCAATGACGCCGATGATAATTCCTTCGCCTTGGTTGGATTGTTGCCAAAAGCTGTTGTATTGATTGAGGCCCAAGAGAGTGGGGGTGTAAGTGGTGCGGAGGCGGAGGGGTTTGTCAATGTGTGCAAAGAGAAAACCAGGCATGGATTCCATGAGCCTGACCTCGTCCGCTGTGAGGCGGGCGGCAAATCCAGACATGGCGGCCG…
C95312	PKU85896.1	CAGGTCTTTCCTGAAGGAACCCTAACAGCCGATGAGCTCTCTGAAACCTTTCTCAGCTCTTGCTTCCTTCACCCGACGAGCCAACGAATGTATATATAGCATTCAACACTCGGCAACCAATCTCAGCCATCCAATGAATCAGACGCCTGAAAATAAGAGTACAGAAAAGGAAATAAAACTAATACCAAATGATAAAGCCTAAATTACAGTACTGCCCTTAATAAAAGCAACACAATCCCTCCTCGAAGCAAGTATCCCGTGTGAGCAAACCACCAAATCTCTCTTTACGGCGGAATTCCGGTGATGGCGACGGCGGCTTAACGGCGGCTTGGACGGTGATTGGACGGCGGCTTGGAGGTGGTCGGCGGGCTGGACGTGGCCGGACGACGACGGCTGCTG…
C113410	XP_020672363.1	CACTATACAGATAAGGCATTAAAAAAACTATCAAATCGAAGGGGAAAAAAACCAAGAGAAAAAAAGAACATTTTCATAACCTTATGATCCATTTAAACCAAAATGAAATACATAGGCCGTTCCTCGTTAAAAAACCTGGAACAAGCTCCACTGCGCAATAGAAGCCATTAGCCAGCAGTTCTACTTCTGAGCAAAACCACTCTTTACTATTTCCAATCTCATGAAAACTAACATGCAATAAACCAAAACTCACTGCTTTGATCAGCTGAAGGAAAGTTAGGCATGGACGCCATTTCCATTTGCATAATAAGTTCCATTTGACAGATGCTTTGCATGTCCATTATGGTAACCTTTTGCGACGGAGGGACCGCTGCTTGTGACCATTTTTGTTGGCAGCAA…
CL80Contig2	XP_020682451.1	CCGAACTATCAGAAAAAAAACACAGAGAGATATATAGCTCAAAACCAAACAAAGTTACAATGCTCCCTTGCTTCCCTTCTCCACTTAAAAATGCCTTCTTACTTTCAACCATTTTCGCTTCCTTAGTTACTATATCAAACGCTGCAAGAATCGGCTCTTTCGAAACCAGTCATCCCCGGAGGCATGAGTATGAGGAAGTGGGGTTGGAGATGGTGGAGAAGAGTGGAAGCCAATTTGCAGTAAGAGGGCAGCCTTTCTACGTGAATGGGTTCAACACCTATTGGCTCATGGCCCTCGCCGTCGATCCTTCGACGAGGGGAAAGGTCACCCAAACTTTTGCAGATGCGGCGTCGGTCGGCCTCACCGTCGCTCGAACCTGGGCCTTCAACGACGGCGGGT…
C101192	XP_020685729.1	CGCCCACTTAAATTTCCATCTCCCGAGTCGCAGCAGAAAGAAGCCGCGATTTGAGGTAGACGAGAGGTGCACCGAGGAGAGGGAGAGAGAGCGAAAAGTAGGAGAAGGCGCTGTCGGAGCATCGCCGCCGGTGCAGAGAGTAATGGGAGAGGAGGGGAAAAAAGCAGAGGAGAAGAAGGCTGAGGAAGAAAAGAAACCAGAAGCCAAGGTTGAGGGGGAGAAGGCTAAGGTGGAAGAAGGGAAGAAAGATTGCTGCGGTGATGGAGGAGAAGGCGGCGGTGACGCTGGAAAGAAGGAAGGCGGCGAAGACGGCAAGACTGATTCAGTTCCGCCGCCGCCTCCACCGCCTCCAGAGGAGATTCTATTGAGGGTCTACATGCATTGTGAGGGTTGCGCTCG…
C100504	XP_020588727.1	CCCCCCTATTTCAAATTCAATTCTCTCCTGGGACTAGCACCTCAGCAATTTTCATCCTTTTTCCCTCACCAAATAATTGTAGAACTCCTGTACATTTTAAGTATGCGAAATACTCATAAATGAGCAATTTGCCCTTTGATCAAAAGTCCATTTCGTTCTGAAAGCTCCCTTCTGGCAGCAATTTATGTTCACTGCATTCCTGGGTGAGAATTCAGCTGCAACTGCTGATTGAAGAAAGGTTGAGATATGTCAAACTGGTTGTAAAACTGCGAAAAAATGTTCGAATTCCTGAGCTTCTTGGAAGGGTTCAATAGAACTTCATAATCATCAAAATAGCAATTATCCACCATTCTTGGTCGCTTCAGGCTTTGTTCAGAAACCACAACCGTAGATTGTGAT…
C47968	XP_020698277.1	CCTCCTCATCATCCTCGCCCTTCGCCCTAAAAAACCCCAGTTCGATCTCCAGCGCGTCGCCGTCCAATACCTTCTCGTCGCCCCCACCGCTCCGTCCGACGACGGCTTCCCCTACTCCCCCTCCTCTCCGGCGGCCTACCTTTCCCTCAACACGACGCTGCTCTTCACCGCCGTCAATCCCAACAAGGTCGGCATCAAGTACGCCGCCGCGGATCTCTACGTCCTCTACCGTGGCGTGCCGCTTGGGATCGCGGCGGTGCCGGGTTTTGAGCAGCCGGAGCACAGCACTCGGCTGGTGGAGTCGAGGGTCAGCGTCAACAGATTCAATGTGCTGCAAGCCGATGCGGAGG
C110738	PKU77062.1	CAAAGATCAACACATGGAATCCCACCGCCGCCGTCTCCTCTCGCTCTTCCTCCTCTCCCTCACCTTCCCCTCGCCAACAACTCCCCATTCTCCAATAAAAGCCTACATCTTCGACACCCCGCCGCCGCCGGCGCCACCTCCGCCAACTCCGGCGCCCCTCCAACCAAACACCACCCTCGAATACATGGACCCGACTCTCCCTCCTCTGCTCCCCACCCAAAACCCCCAGTGCTCCCTCCAAATCCTCCACCGCGATTTTCACCCCGCCGCAGCTCCTGCTTCACTCCCCGCCTTCTTCCCCTACACTCCGCCGCCGGACTGCCCCTCGCCTTGGTCCCGCGTCATCCTCGAACTCTCCGCCGCCGCCTCCGACATACAAAAAGACCGGATCGCCGCCAT…
scaffold2907	XP_020674098.1	GTACAATTAAGCAGGAAAAATGGTCATTTACATGCCTGAATATTGTACAAGAGCCATTATAATTTGGAGCTAAAGCTCAATAGAATTGTTAATGGCTTGTGGAAAAAAAGGAATGGAAATAGAGAATGTGAGGAGAAGCATTTACATGTGATCAGCTTGTTTTTCTGTAATATGTGCAATCCGAAGATTTTTCAGGAGGTCATCCGTTCTAATACTATTGCTGTCATCCAAACACACTTAATTAACATGAGAGTTCTGATGGGATCCAGTGCGCTAGTGCTGATTTCGTCGCACATTCCCATCTTGTTTCTTACAAAGCCCGTCTCATTGAAATATGGAGAGTTAATGAGATTGCTACAATATAATACCACAAACATTTTGATTTGTCCATTTGTATCC…
C91274	XP_020696063.1	CCCCGAACATTATATAAATAATCACATTTATTTAAACAATCACATTATAAGAATCAGCAGCAATTTCATATTTATTCAGCAGTAATCTGTTGGAATTTCTGTAATTAAACTGGTAGTTTCTTCATAATCCTTCCAATTATTCCCTTCTTTTCCTTTTGTGCTGTATCATCACTATTGATTTCACCCTTTGCTTTGAGTTCATCTGCAGCTGCTGCGAGCTTATTCTCCTCAGTGTTTTCCTTCTGTTTAATGAAGCTTTCATCTTTCTTCTGATCTGAAACCTCTTTTTTGTCCTTCTTCTTCTCGTTTCCCGAGTTTGAGCCAGATTTGGAACCAGAGTTAGATTTAGAGCTGGAGTTGGATTTAGTACTGTTATCAGAATCATCTCCAGAATTGGAC…
C104352	XP_020689977.2	GCCATTGTCATTTTCATGTCGATGCTTCTCTTCGCCACTGCAGATGTCTACTTCGAGGAGAGATTCGATGATGGATGGGAGGAACGTTGGGTAAAGTCTGATTGGAAAAAAAGTGAAAACATGTCAGGAGAATGGATCCACACTGCTGGTAAATGGAGTGGAGATCCTCAAGACAAAGGTATCCAAACTGCTCAAGACTTTAAGTACTATGCCATTTCAGCCGAGTTTCCAGAGTTCAACAACAAGGATAAGACATTAGTTTTTCAATTCTCAGTTAAACATGAGCAGAAATTAAACTGTGGTGGTGGTTACATGAAGCTTATTAATGGTACAATTAACCAAAAAATGTTTGGTGGTGACACTCCTTACAGTATAATGTTTGGGCCAGACATCTGTGGA…
C94582	VEA08405.1	CTGATAGTCGCTCCTTTCCAATGGCCGAACCGCTGGACGGTTCTTAAAACGTCGAACTGACTTTGCTCACGGGGATTTTGAAGCTCAGCGCTCCCTCTGTTCTCTGTTCTCTGGCAATTCTCCTCTGCCGCTCACTGAAACGGCATGATCTCCTTCTCTCCTAGACTTTATCGGCTTTCTCATGCACAAGCCAAAACGTTGGTCTTCTCTGTTCGAAACTCACGGTTCGAATCCTGCCTCCTTGTCGCATGTATGGAGGCTCAACTGCTGCGCCCAGTCTCCTCTTACGATCCTCCCTGCTCCGCTCCCTGCTCCGCTCCCTGCGACAATTCCTTCTGGATGAACGCACGGACGCAAGCCGCCGAGCCTCCTCTTCCAACTAACGACCAGAGAACGCAC…
C79314	PKU60894.1	TTCAGCAATTTGTTCAAATTATTAACGAATATTCGTCAAATTTCGCGCCGATCAACGCGCAGACTTCAACAAAGAGTGATTTCACAATTTTGAAGTTGTTATTTGATCCGTGATACCGAAAAGAGTTCCACATTGACGTCCGGAGAGCGATCGCGCACCGTAAATGTCTGGAATCATACTTGAATGTTGAAATCATAATGGAACGTTGTATTCATATATTTTCGGATGTCATGAATCGACTTCCGAAAATAGGAGGGCATCTGATACGTCCTAAGAAATCTACTTAATCATGCACGGATCTTGATGCAATCTGAAGGCTACAAACATCCACAATGCAATCCATCATCATCTATGGTCCGATTTATGCAAACTTATAGTCGAATCGAACACCACAATGAG…
C23550	GER45392.1	ATGAATAATGTACTGGCAGAACGAATCAAGGATTTCCTCAATCGTTTGGTTAGAGACCACGGAAGCATTGACCTTGAATGGCTAAGAAACGAAATATCTCTTAAGCATACGAGGATTGGGGCTAAAAAGTGTAGAGTGTGTTCGCCTCCTAGCACTTCAAAATGTGGCTTTCCCAGTAAGGTTGATACCAATGTTGCCCGCATAAGTGTAAGACTAGGATGGGTTCCACTTAAGCCGTTACCGGAGTCTCTTCAACTACATCTCTTAGAAC
scaffold10251	XP_020693939.1	GCCATAAATATAACTAGTTTATTATGCGACAAACCTACATACACACCATTGGTCCTACCATTAAATCCTCACAACAGTTGCAGCCTTCCTCTCCAAAAACCTGATGAGTCTTTCCCATTTCCAAATACATATAACATCTCTCCTTGTCATCAATGAGGGCAATGGATTTTCCCCTTTTTTGTCTGTTTCATCTCCATGGCAACACCTTATAAAGCTGTCTCCTCCCAAAGCATAATGGTATGGAAATTCTTATTGCTGAATTACTCCTTTCTTGTTTAAAATATGACAAAGATTGAAGAACCAATCACATCAAAATAGATCTAATAGCTCTATCTTAATAATAATAATAATAATAATAATAGTATATAAAGCATTCATACTAAATGTCCCTTGGATCTT…
C52772	XP_020591436.1	GAATCTTTCCGGTTGGGCCAACAACAATAAATGTAGGCCAAGAGTTCACCCCCAATTCTCTCCATAAATACATATCACCATCATTGACCACCTTGATGATGAAGTGCAGCGTCCCGAATGTGAGAACCTTCTTCTTGGATGCACGAACAGCAGATGGAGATGGTTCTAGAGAATGCATGATTAGCGGTCGCCCTTGCATTCCCAGAGCGGAACTCGGAGGCTTAAGATCTAAGGATTTTTCCAAAATCCCTGGAGAGTACAGATCTTTGGAATCCTGTGAATAGGGTGAGAGATGTTATAACGCAAGACCGCATTACGAATGGCTTCAAGATCTTTTTCATTATCAAACTTTCCAGAATGGACTCCAATAACT
C82316	TXG69536.1	CACCTTTAAAAAATAAAAATAAAAAAACTTGTAACCACTTGTTATGCAAAATGAACTCTTAGATCAGAACTTATTTAAAGGTGCTTAGAGCTAGAGAGTTCAACCTCAAACAAGGCATCTCCGTGAGTTCACCCAGGCAATTCATTGTAGAGAAAGGTTATCATAGATGGCACTCACCTCCTTAATATCTACAATATTTTTAGTGCACACGAAGCCACTCATTACCTTATCATAAAGATCATAAGTTGAATAGTTAAGGCCTATTGTAGGATTTCTCACATTCATCTTTTAGAAGTAGCTAAGGCGTACTTTCCCAGAATACTCACCCAAATCAATCGTCATGACTTATCATTAAGATTAGCTTACCCAAAGGTACTCTTATTTGATCGTTCAATGAGT…
scaffold8058	XP_020699480.1	ATAAAGCAAAACAGCTCAATTCAGTGATGCTTTACATCTCCTTCGTTCTAGTGATCTTCCTCCTCCTTCCACTTGGCTTCTCCTCTCCTCCGCCTCCTCCTCACAAGCAGCCCTTCTCTCAGATCTATGCCTTCGGCGACTCCTTCACCGACACAGGCAACACTCACTCGACCACCGGCCCTTACGCCTTCGGCTCTGTCTCCAACCCTCCATACGGCATCACCTTCTTCCACCGCCCCACCAATCGATACTCCGACGGCCGCCTGGTCATCGACTTCCTCGCCGCCGCCCTCTCCCTCCCTTTCCTTCCTCCCTACTTGAGCCGGAGCTCGACGCCATCATCCCATGGAGTCAACTTCGCAGTGGCGGGCTCGACTGCGCTCGACCGCGAGGTTTTTG…
CL1256Contig1	XP_020672479.1	TTGTGGCACAAGGGTTCAAACAACAATATATAGCATAGATTACATAGATACATTCAGTCTAGTTGCAAAAATTACAACTATTCGAGTTCTAGCCTCTGGCATACATAATATAATATGAAAGATAATTACTTAGAAACTGCATTGCTAGTTCTAGCCTCTGGCATACATACGAAGCGAAAAATTACCATAAGCATAATTAAAGTAGTAGATGGGGCTAACTCGCTCGCCAATCAAGCGTAAACGCTAAACTCATTCGATTCCTTGGTAGACTTGTTTTTGTTCCTCGAAGAGATCCTCGTATAAGTAGTCCAACGTCCTTTATGGAAAGGCTGCGTCTTTATAATTGGATTTCCCTCGAAGAAGTTGAAAGGACGAAGCTCAAACCCGATTGTCAACATT…
C67444	PKU87798.1	ATGCTTGCACTACGCAATATGGAGCCTCCCAGCTTAAGCAGAGTAGTGATCAAATCTCTCATCTTATGTAATGTCTACTTCTTATAGAAAATAACTAAAGACTAAATGGTTTGAATAACAAAATTTGCAGAGGGAGTGCAGTCCATCATTGGCCTGATGAATAGGTTCAGAAGAAAAGCAGACAATCTTGCACAGGGCATCCGGGATCATGGTAAATGCCAACTGCTTTCTAAGGTTTTGAATGACTTGGATCTCGAGTTGAGCTGGTTATAGATCGGCTTGGTGCTATCTCGACTCAAGTTTTGCCATTTTATTTTGATTTGAACTCGATCCAAATAAAAATTAGTTTGAGTTCAATGATTTCTTTAGAATAATCTCTTAGCCTAAAACGTGTTTGAA…
scaffold5136	PNX84879.1	CCAATTTGTTGGCTCTCACCGAAAATGAATTTAATCACACGTAACATAACCAACTTTTTTAGTTTCCCTTTGGTTCCATACTCCCAACAAAACCCTAATTTGATTTACTTACTATAACAATCCGCCATTAATCATATACCACTAGAAATCCTTGTGTAATTCTGATCATCTCTATTATTTCAAGAATCAGACAAATAGCTTTAGTCATTGAAAACTGAAATCCACTATGGTTGAGAAAAGGTTAATTACTAACCATCCCTGAAATTTGAACAATTATATTTGAGNNNNNNNNNNNNNNNNNNNNNNNNNNNNNNNNNNNAGTTATTGAGAAAACATCCATGTAATAAATGCTACCTGGTCTGAAGTTCTAAGTTCTGTATTGTCCTACTCTAACAATAG…
C96986	PKU64226.1	TGACTCTCATTAATATCTTCTGCCATTTTATTTCATCATTAATCACACACACATACGTAACAAGGAAATCAAAGACATGCTTGAGATGCATTTGCTCTTGTCTTATTGACCATACATTACTGAAAGAGAAAAAAGGCATAGGCGCTGGCAGAAAAGGCACACACAACTGCCGACTCAATCACTTAGCGACCTCCACCGTCCCATCACGCGGAGCTGCGATGGCAGCTCCGGCACCAACAATATTAGTTCCGGTAGACCAAACGATTTTACTGTATATAGCAAGAACGCCATCACTTTGTAATAAGGCTATATAATTTCCATTATTTACCGAACCAGTTCGAGTACTCCATACGAATTTGTTGTTGTGGTCAAAGATGACAAAGTCGCCATTATTTTTCA…
C84504	XP_020691746.2	CAGCAACTCAAGCTCTCCACTTCCCTTGGCCTGTTAGTAAAATCAAATACTGATGGATAAAATTCTCATCTTTTCCTGCATTGTCTCAGTCCTTCTTCTCCTCACTTCTCCTTCCAACTCTCAGAACACTTTCAATTGGTCTCGTGCTTCCTATTATGGCAGCTTAGACTGCCCCACCACCTACAGAGGAGCCTGTGGTTACAGTGATCTTGGGCTGCAAATCAATGGTGGCGATGTAACAGCAGTGGACAGGTTGTACCGGGGCGGAACAGGTTGCGGTGCGTGTTATCAGGTGCGGTGCACCTACCCGCTGATCTGCAACACGGATGGTGTGAATGTTGTGGTCACAGACTCTGGTGTGGGACATGATACTGATTTCATTCTCAATGCCCCTTCATT…
scaffold5668	PKU79799.1	AACTCTCAATGAAAAGATACGGAAACTGCTGCCAACATCATGCTCTCTTTCTCAAGTTACTTCCTTAACTGACTGATGCTTCCACTGAACTTTCATAAAAGAAATCTTCCAGCTTCTCAGCTTCTTAACATTATATTCTAATATCATTTCTGGCTCTGCAACATAAGTAAGATCTCTCTGAATCTCAATCTCATTCTGATGAATTCTCTGACGCTCATCTGATACTCATTTCCTCAACATAGATACATGAAAAACATTATGAATATCAGACATATCGCGAGACAAAGCTAATCTATAAGCGACTTTCTCAGTTCTCTCAACTATCTCAAATGGTCTTGTATATTTGGGACTTAACTTCCCACCTTGACTGAATCTAGCCACACCCTTCATTGGACTGAT…
scaffold9022	RLC50582.1	GTATGATTTAAATGCAACACCCTTAACTTTATATGTAATAAAAATGCAATATCCATTTATATTACCTATTTATGTGTGACAGAGCACTTATTTGATAGTTGTGAACTGACCAGATATTTTTTACTCAATCATATATTTGCATTAAATAATTATCCAGCTGTATTGATTATGAAGATGCTATAAGAGATTCATATTTTTTTTCTTTTTCTTCTTTATTACTACTTGCTTATGCCAATTCTATCATGTGAATATAAAGCTAGAATGGAGTAAAAAAGACCACAATTAATGGATAAAATGATTCCAAATAAGAAATACAATTCTAAATTATTAGCAAAAATAATGGAAGATCCAATGTGTCTTGGCTAATATTACTTGGAGAATATTATTATCAAGATAACN…
scaffold12232	XP_020692393.1	CATCTTGAGCTTCTTCCTCCATGGATTCAAAGTTTGGAAGGCTATTCCTCAATATTTTAATAATCCTTTCCATTTTAAGATCTACTCAAGGTCATCTCTACTTTTCTCATCTTCATCTTATCTGAAAATTAATTGAAGCTTGGATGCACCACTTCTGCTTGGAGTGATGTTGTAGCTGAACAATGCTTCAAAAGTACTTGCTTTTGAAGATTCTGAAACACTTCTTCTTCTTTGCCTTCTATGCGTAATCTGCATGATTTGACGTTCTTTATTTTGAAGTATTTGTCTTCTGCATTTTAATGAGAACTTGCAGGGAGGGAGTTCACATGGAAGAGGTATCCATATCTGAAGATGGCAAGCAGCTTCTCATTATCACGGTCGCGAGGCTATGACTACATT…
scaffold5191	RVX08463.1	TTTCCTTAGAAAGCATTATCATCATCCTCTTCTCGCTCATGTGACACAATTTATAATGTCATATACTATAATTTATACCTGAAGATGTCACTATAATGTTGTATATACCTGATGAAACATACAATGTCTATTCATTCCTGCCACGTGCTAGGGTCGAAGCTCACATGCTCATCTTCCAGGCATCTGAACTAAATTAGATAACCACTCTTTCTGATAGCTGACCCACTAAGATAAGATTCTTTATTAGATTATGTACATGTCTAACAACCTCAGCTTCAAAACTCNNNNNNNNNNNNNNNNNNNNNNNNNNNNNNNNNNNNNNNNNNNNNNNNNNAAAGATTGAATAATCTGAGCGTCTCCTCTACCAACTATGCTGTAAGCTTCATCATCTCCCAGATA…
C48570	RVW50364.1	ACTCAAACAGTCTCCTAGAGCGTGGTTTGAAAGATTCACTCAGTTTGTGAAACTTCAGGGATATTGTCAAGCTCAGTCAGATCACACCATGTTTATGAAGTTCTCAGGTGACCGGAAGATTGCTATCTTGATTGTGTATGTGGATGACATAATTATGACAGGTGATGATCAAGTGGAATTGGAGTCCTTGAGGAAAAAGATGGCCAAAGAGTTCGAAGTTAAAGATTTGGGAGAACTTCGATATTTTCTTGCTATGGAAGTTGCGAGGTCAAGGAAGGGTGTAGTGGTCTCACAAAGGAAGTATATTCTAGACTTGTTGAACGAAACTGGGATGAGTGGATGTAAACCGATAG
scaffold585	BBG96906.1	AGGTTATTAATAACCTAAGGCATGTGGGTCCCATGAGCGGTACCCACAACAATCTCCCCCGTCCCGATCATGGGAAGGAGGGCTCCCCCATACCTGCAACTCCTTGGCACACTACAAGCTTCTTCTTTGACAAAGTCTTTATCATCATAGCTGAATCTTTAGTATGGATCTCCTCAAGCTGTAGCAACTTCACTATCAATGAGTCACGAACCCTGTGATATATCACATCACTAAGCTTTGGTTGACTGAATTCTTTCACAACTGATTCTGCCTTGGAACATAGCTGTGAGCTCTCCACAGACTTCAATCTGACCACTTGTCCTTTCTTCAAAGCTCCCCCGTCAGCAAGCAACATATGCTCACTGGTAGATTGCCTCCTAGCAGGCTTTCTGTCTCTGA…
scaffold6744	XP_020704049.1	TGTAGTTATCATCAACTGTACCATAAACATTTTCACGTGCTAGCTCCCTTGAACGCCAAATCTGCATATATGGCAACGATAATCCGTAATCAGATTCCAATATATCATTAATTTGTTTAGGAGGCATGTCAGGATATCGCTTCACAACGTCCGCTATTTCAGTTGCAACCCACTCCTTGGTGGCCATCTTATTACCAGCTCTGTTAATACCTGGACAATGGTGTGCTCCTCCCAACTTCCTAATCTCAAACGTCTCACCATCAGCACATACTGATGCCCTGATCCGCCATGGACATCCGCTATGAGAACATGTTGCCATAACTCGTGTTTTGTCACTACCAGTTATTTTTATGCCAAAATTTCTTTTGATTGACTCCGTTCGGAGAGTATGCTTGAAAC…
scaffold7489	OJT11499.1	TCAAATCCCATGCAAGTAAAAAATTCTACACATAAGCCTAAAATACTTCCTAGCATTAGTTTAATAAATGAATATCCAACATCCTCTCATTAAAAATAAGGATATATATCAAAGTGACCTGTGTAATTGCATCAAGAGTGTATAGATGTCTCAAACTTATGTTCTTAGTCCTATCATAGAAATAAGAACCCTCCAAGTTCGCAATTGCTACAGAATTGCTATAGAGTTTTTGCTAGGTAATAATACCACCTCATCTCATATGAATCAGAGTTAAGGCATATAAAAAACCTCTAAGCCAGATGATCCCCTTTGCAATTGAAGCATAGGTCATGGTGAAACACATGATTGTCTCTTGTAATCCAAAATATAGCCCCTAAANNNCTAAGCCAGATGATCCCC…
C113654	PKU81234.1	GTCAAAGGCAGCATTGGGAAGATGGCAGTGGTGCCATTAGCAGACAGAAGCACAGCTCAAAAGCTTCACGCACTGAAGGGAGAACGCCATCTCTTCTCTTCATCAGATGATAATATGATAATGAAACAGATTCTGCAGACTCATTCACCTGAGGGGAGAGATTTGGACGTTCGCCCTATTCTGTTTGCGGTGGAACAAGTCCTGCAGAGAGCTAATCCTTCCTTCGTTCTGACAACAGTCATCCCCCAGAATCAGCTAGAACCAGTTCATGATTCGACACAACAGACTGGACTTAATTACCTAACGCTGGAAGCCATTGCCTACACTGTTCACAGAATCTCCTACGAGGTGACATACAAATGCTCTGGTGCTGGAGATGCTCATTCAACAACAATGGCT…
scaffold9320	XP_020688096.1	CGCCCTGACATCCCCGCCTCCCCCGGCCGGCGGAAGAACCGGCTCGCTACGACCCTGTCCAGCTCCGTCATGCAGACCTCAACGGTCATCAAGCCGCTTGAGAGATGGTCGGGCTTGAAACTGGCGGAGTAGACGTGCCACTCATTTCGGGAGGAATGGGAGGGGAGAATCCGGGCGTTTCGGTGGCGGAGCGAAGAAGGGAGGTTCTTCTCAAGAAACAAGACTTCGTCTTCGAAGCTTGTGTGCGGGGCGGGCTGAGCGGCTGGGAAGATGAAGCTGCCGCGAGTGTATTTGCAGCGGAGCAGCTTCAGGCCGAGCGCGGCGGCGTGGCGGAGGAGGAGGGGAACGGCGTGCAAAAGCCCGGTGNNNNNNNNNNNNNNNNNNNNNNNNNNNNNNNNN…
scaffold5667	XP_028555345.1	AACTCTCAATGAAAAGATACGGAAACTGCTGCCAACATCATGCTCTCTTTCTCAAGTTACTTCCTTAACTGACTGATGCTTCCACTGAACTTTCATAAAAGAAATCTTCCAGCTTCTCAGCTTCTTAACATTATATTCTAATATCATTTCTGGCTCTGCAACATAAGTAAGATCTCTCTGAATCTCAATCTCATTCTGATGAATTCTCTGACGCTCATCTGATACTCATTTCCTCAACATAGATACATGAAAAACATTATGAATATCAGACATATCGCGAGACAAAGCTAATCTATAAGCGACTTTCTCAGTTCTCTCAACTATCTCAAATGGTCTTGTATATTTGGGACTTAACTTCCCACCTTGACTGAATCTAGCCACACCCTTCATTGGACTGAT…
CL756Contig1	KZN10948.1	GTACAAATAGCTAGCTTCCTCTAAAGCCTCATGCCACATCTCATGCCATAATATAGACTCTGATAAGTTCCGTAGATACAAGTTGAACCTGGATTACTTAAAAATATCAACATCAAAAAAATTTTAATTTAGGGAATACATCTAAATTTCTAATTATTAGCATGACTTTCACCTGATCAACAAGAACTCCACTGTCTGATTTTATCAAAAACTTCCTGCGCAAAAGCTCTATGCAACACACTTATATATTTGCAAGTCACCAAAAAAGGGTATATAAGAAAGGCGATTTCATCAGGGCTGAGGATCCCGAACTGAACTAATCGCACCTTGGCAACCTCTGCCGGGGAGCAAGGGAAGCGTTTGTCCATGGCTGC
C73060	RZC52359.1	TGCTCAATATGTCGAAGGCTGGGACTGGATGACCCCGATAAGGGATAGGAATACGGGAATCTGGGATGAAGTGTCAATTTCAATTACTGGGGTTAGTTTCAAGTTTTATCATAACATGATATTTTGTAGCTTCTATTTCCACACCCTGTGTTCATTTTAAACACCTGAAAAGCAACATAATTGTATTGACATTCTTAAACTGTGCTTGTTTTGAATTCTATTTGTTAATCCAACTTGAGAAGAAATGCTCAAAAACAACTTTATATGTTTGGTATTGAGTCAATGCATCTAAATTTCATCTGATAATCTGCACGATGTTGTGTGCTAGAGCTTGATTCCGTGATAATTGCTTTACTAATCATTCTGCTTACATGATTAAAATTCTTTCCTGGTATCATG…
scaffold9936	XP_019156887.1	TCCCCGCCGACTGCCGCCCGCCGCCCGCCGCTGCCCGGTATTTACTTTACGTTACAATCTTCCAAACAAAAAAAAAGTAAAATCATGAATTTATTTTTTACCTATCCAAACACTGAATTTTGTTTACCATGAATTACAAATTCACGATTTTACTTTACCTGCATTTCATTTTACTTTACACTCACATTTTCGCCGACCAAACAGCACCTTAGTGATTTTCCCTTTTGTTGAATCTTGGAGAGATGTGATAAATCTTTGATATTTTTGCTGTTATTAATAAATTATTTAAGAAAAAGTTAAGTAATGTGGGTAAAGTTATGGATATTATACTTGAAGAGTGACTATAATCATATATGAGCTGTACCTTTCAGAGTATCAAAAAAATNNNNNNNNNNNTAA…
C65690	PKU82161.1	TGAGGATATCAATGGCTTTTCTTCATCATCTTCTTCCTTTGGCTTTCCTACTTCTCCTTGCTAATTGTGAAGCTCACTGTGGAAAGCCTACTGATAACCATAATTTATTATCGAATGCAAAGGAAGTTCTCAACCTCCTCATCAAAGTCAATCCCAACTATAGGGGCCCTTATGATTATAACTACGGCAATGGAAGTGACGCAACGTACGGTTACAGCTGGTGTTCAGATTTAATGACTTATATTAAGTGCAAAAATTGTCTTGCTGCTGCAAACAAGCAAGTTATATTATGTTTGAAGAGTAATAGATCTAGCGGCTATATTGCAATAGATTATGGTTGCTTCCTTTCATACGGGCCTCCTAAGAAAAACTAGTGTTGTCCCCACCTAAATTGTTGTT…
C78962	XP_020681050.1	TGGAAATGGTAAAAGTTCTTAAAGCCTTTCAATGCAATAACCATGGTCAGGATGTACTCCAAAATTTTGAAATACAGAGGGTTTTAAAGAGAAAGATTTATGCCTATGGGAGCCAACGTTTGAAGCTAACATTTAAGAATGAGCAAGAGAAGATACAATGGCTAAGTGTTTTATCCTGATTATGACAGAGGACTCAAGCTTGGGAAGTAAAAATGCTGCAACCTGCTAAAGCTTGACGCAAGGCATAGTTCTTGTGCCAAATCAATTTATGCTAACCAACATCAGGGAAAACAACAGAGGATTCCTTTCAAAACATTTTATAAGAAAAACCATTGGAGCTCCTTGGTAGGAGCAGGCTTTAATTAAGATCGGAGATGGGTTGAAAGAGGCAGGGGAAGA…
C110828	XP_028554657.1	CCCACCACCTCGCCGCTCTCCCGCCTTCCCGTCTTCTCCTTCCCCCATCCCGGAAAACCGCCAAAATCCCATCTTTCTACCAAAACTTCGCCGGAAACAGCCAAAATCTCTTATTCTCCCGACTCTCACACACCAAAAACGTCCAAAATCTCTTTTTGGTTCCTTAAATCTTCCCCAAAATCCCAATTTGATTCTACTACTTCCCCAAAGCTCGCCAATGCTTTCCTCCAACGATGCCTCCTCTTCTATCCTCGTCTTCCTCCTCCCCAACTCCTCCGCCTTTTCTTTCCATGTCATCTTCTTCCTCCTCGCCGCCGCCTTCTTTCTCTCTCCTTGCGGCGTGGCCTGGTCTCACCGATCCCACATTCCAGGCCCCAGCTCCCTTGCTGCCGCATTGGC…
C103074	WP_124048746.1	GACATGTAAATAAGTCAAGGAAAAGTAAACGCATTGCAAAATTTTACAAAGTTTTGTACTTCATGCACATCATCACAAAAACACAAATCAAAAACTTTCAAAAGCTTAGTATCACCATGACAGGCTTGCACCTATGATAGATAAAATACTTGAGTGGGAGTTATCAGAAACAAATAATTAAAGTTTAATGGTAGACAAAACTTCCAAATCACTTGCTATAGTTGTATATAAAAAGCTGATTTTTGTGGAATGTACATCGCCAATCTGGATCAAATTTAAAGAACACAAGAAAAAAAAAAGGATTATATCATTTAGAAATATACATGGAGTCTAAGAATCTTCTGCATATTTTACCAATACATACCACTCCTCCCAAAATCACAGACAGTGGACTATACT…
scaffold11062	PKU64373.1	AATCGATCCTTTACACCAGTTGGTATCAGAGCCAAATGACAGAGGAAGACGAATCGTCTAATTGCAATGTTGATTTTCATTAGCTATCCCTGCAAGAATCTCAAAGAGTCTTGAAATATAGAGTTGATTCATTAATAATAGAACTATACAAATTCATCACAAAAGTAATAACAAAAATTAAGAAGCATTAGAAAGGGGAGAGACTCATCCCCGACAATCACACTGGCCACTCAAGATATTGTACCAAAGAGGGGTAACTTTCCACTAAAATCGAAACCAAAGGAGAACCCCAATGCTTGATTTATCAGCTAACAATGGAACAATTATAAATCATTAGTATCATCAACACCACATTGTGAATGACTTAGATTCAGACTAGGAATATTTATCTAAATCAAT…
scaffold12438	XP_024630546.1	TCTCTAGTGACCTTGTTCTAATCTTTTTTATTTTTATTTTTGTAATTCTATAATGTTGTGATTGCCATGTTTTTCTTATTTCTAATAAGAGTTTTACAAGCTTTTTATACAAAGATAAATGAGAAAACCACAAGTGCTCCCATAGTTATAGATCATAAGCGGCAATAAAAATTATAAGAACATCCCAAGCAATTGAGAAATTACAAGAAAAACCTCAAGGGAAAGAAATTGTTAAAATGAACATAGAAGTTATTTCAAACGTCCACACAACAACAATAGTCTCAAAATGTTGGACCGGCCTTCCGTAAAATATAAGGGAACAAAATTACAAAAATACCATCCATGCCTAAAAACTTCGAAATATGCTCAAGAATTCTTGCAAAATCTATAAACATCTTT…
C116668	QDX18309.1	ATTATTCCCAGAAAATCTTATAAACAACATCTTACAAAATAATCACATTAAACCACACAAAGCAGTAGCCAAACCCAACAGTGAAGAAATACAACTGCACATCCTACAACCTTCGGACAAACTCTCACTCACATTCTCTTGATAAATACAGCCAGCACCGCACATATCGATCGTCTTAGTTAATCAGAGATTTGTATTGTAAGCATAAGGCTGTTTGTTATATCGAAGATACAGTCCGCCGCTGCCAGAGGCAATTACTCTCGGAATGTGTTGAATTAGATCCCAATAAGAACCTCCTTTTGCGCATTCCCGAAGAACCTTATTAGAACACGCCATCTTAAGCAAGAAGGTCGCATTGGTATCATTTTCCAGCACCCGCTGTTGCAGAAACATCAGTAA…
scaffold5282	XP_028555609.1	GACCATTATATCTTCCCTTATCCAACCGAACGCCAACCTAATACAAATTCACTGGTAAAAACTTGAATGCTCTCCTTCACTAGGCAAGTCTTATTGCAACTAAACTCTATTTGCCACTGTTTTTTTCTTCCATTATAGACGCTGGCACAGAAAAAAGTAGATAGCTTGATCTGACAAATTAGCGGTTAAACCTCCTTCTGCAACAATAAAGGCTCCTGATTTGGGCTAGATTCATCACCAGTTCTCTGTCGCCATTGTCTTTGTGCAAAACCTCTCAGCCGTTGAGGTGCTTGGTCTCCAAACCTTGGACAGCTTCCTGGTAAATTTGGCATTTCCTGTAAGCAAGCTCTTACAGCATCATGAACGCTCACAAAATACCATCTTTTACCGATTAACTCT…
scaffold6621	XP_020697727.2	GGCCTATACATTCTTTAAACGACCGAAAAAAGTAATTTATGCTCATACATTCTTCTCATTTCCACCTTTAATAAAAGAAAGGAAGTACTTATAAGCCCGTAATATATCTACATTTATGCAACTACACCCCCCTTTCCATGACAAAAGGCATTACTGTTGTCTTAAAAACTCTATCATGGAATCATATACTTCATGCTTTGCAGAGACTCCCATTATAAAATCAGCATGAGCATAGTTCTGCACATAATGAACAGTTAGTTTATCATGATCATGGAGCTTCAGCTCATCAAGCAGGTGTCTCACATCTTCTGTATCAGCAAGAGAGTCTCTCCCTCCATGGCTTAGGTAAAGTGGAAAGCTATTAGGAATATTTGATAAATTATATGCTGGAGGTGTGCT…
C57610	RVX12667.1	TTTTTTATTGACTTCTCCTTAATAATTATATGATTAACATATAAAATAATGATTGAAATTTTACTATCAAGAGAATGCTTTATTAAGTGTATAGCCTCATTAACTTTGTTTGTATTCAACTCCCTTCATAGCTTTTGTAAACTTGCCAAACCAAACTTCGGGGACTTTTTCTAATCTGTATTGGACTTCTCTAATTTGCATACCTTACTTTTCAAGTAGCTGAATTCTGATGATGGATTCATATAAACCTTTTTTTCATTATCCTGATGTAAGTAAGCATTCTTCATATCATATTGCATAAACTACCCAAAATTAGTTGCCAAAGAGAACAAAATGTGGGCAATATTTATTTTAACAACGTGAGTAAAAGTTTTTTGATAGTTAATTTTATAGGATTGA…
scaffold10407	KAA3479264.1	CTTCATGAAGAGTGTAGGGTTGGTTGCATAGTCCACAGGGACATGAGGCCAAACAACATCCTTATCACCCATGACTTTGAACCCCTGGTATGATTGTCCAATTTTATCTTGAAGATTTTTAATTGAAATTATCATTATCCATTGTTCCTGTTACCGTTGTTTGAAAACTTAGAATTCATTTTTCCTGTTTTTTGTGTACAAATTTTCCATGACCATGGCAGTGTACTCCAGTAATTAATTTCCATATACCTCCTTAGTGAACCTTCCCCCGTCCTTCCAATTTTGAATATATAGAAGGAATGCATCAGTCTCTGTTCCGAGTTATTTTCTTTTCAATTATTTGTGCTTAAATGTAGCTCGCTGAAGCAAAATTTAAATAAACTCAACCTTCAGTAGTCA…
C63780	XP_020696046.1	AATTATAAAGCCATGGTTACTCTTACCATTAGCTCTTAAGAACCATCCAAGCATTTTTTGCATCCAATCCCAATCTATCACCACTCCATGAGCTTCCACCATCTCCTCCATGGAAACTCTGAAGTCTCCGAAGGGGTCGGTGGACTCGACGGCCACCGCCACACCACCGTTGAATGCCGGCGCCGTCTCTTGTCCGTCGTCTTCACCTTCGATTTCGACGAGTGACGAGCTCGTGCCGCCGGAATCGAAGAAGAGGCGGTCGGAGCTTAGCCCGCGCATAACTATCTCCTCCTCCTCCTCCTCTTCTTCTTCCTCCATTATCGAAGAGGTGACCTCCATGGAAGGCGCCCAAGGAGAAGAAGGAGAGGTGGAGGAGAAGAGCTTATGGTCTTTAGGAGT…
C106702	PKU59483.1	ACCAACAATAGTACTTGCATATATAAAATGTGCACTTTCTCTTGTATAATCCCCTTACATCTACCCTCCTGTTTCTGCTATAACCAGCCACAAGTTTCTCCTGCAAACCCTAATCTGGATCCTAGAGTATCATAGATTACTCTCAGATTTTTCTGCTGATAATTCCCAATAATCCCAACCTCATCTTCATATGTTAGGCTAGCAAGAGCCAAACAAACCTGAGAGGCATCTTCCTTAACATAGTAAAACATTCCATTAACATCCACATCCACTTCCACTCCTCCTTCAAACACAAACTTCAATTTAGGAATACTCACTTCCCTTAAACCAGTCAAGTTAAAGCAAGTATCCAATATCGAATACCCAGGGGCCACGAGATACTCTGAGAACTGTTTTAAG…
C73540	XP_028109674.1	GCAAGAGCTAGAGCTCGGTATTCGGCTTCAGTGGAGGATCTTGCTACCGTTGGCTGTTTTTTTGCGGTCCAAGAGATGAGAGTGTTGCCAAGAAATGTACAGATTCCGGTGATGGATTTCCTATCCTCAACATTGCTGGCCCAGTCGGCGTCGGAGTATGTTGTGAGTTGAAGTGGTCCGGATGTAATGGGAAGACCGAGAGAGATAGTTCCTTTGATGTAGCGTAGAATGCATTTGAGTTGAGTGTAGTGACTAACCTTTGGGTGATGCATGGATTAGCTAAGATGATTGACGGCAAAAGATATGTCCGGACGAGTAATGGTGAGGTATTGGAGAGCTCCAACGAGTTGACGAAATTTGGTTGGATCGTCGAACAGGTTGTCATCCGTAGCCGTGACT…
scaffold11516	XP_009400152.2	CCCCCAACAAGCAGTTTCAAATTCTCCCACCAAACTTACTAAACAAATCTACAGCACTAATGGATCATAAACATTCATCATCCGTAATGGAACACCTTCTTCAATTCATCTTGCTAACCATAGTCTCATTTCTTGCACATGCCAAATCAGAGGTCCCAGAGGCATATGTTGTCTATATGGGAAGCACTGGAACAGAAGGAACTCCAAACCCAGGAGATATGGAGGCAGAAAAGCTGCAAATGCTATCATCCATCATTCCAAGTGAAGATAAAGAAAGGATAAACCTGATTCAAAGTTATGGTCATGCATTCAAGGGATTCTCAGCAATGCTTACTAAACAGGAAGCCAATATTTTGTCAAGACATGATGAAGTGGCATCTGTGTTCCGTGATCATACCG…
scaffold12053	WP_129329888.1	AATTGGGTCCGCATTAATATGGCCCGCCGTAATTTGGGTATCAAGGCTCACATTAACAAGAGGAGGGAAAAGATGATATAAATAGCCTTCTTAGGTTTCCCTCCTATGAGAGAGTCTCTCCAAAGATTGTAACTCTAGCCTCCAAGGTGTTTCTCCCTCCCTCTCAAGCAAGAAAGAAACCATGCAGCCGTGGACGTAAGCATCTTTGCCGAACCACATAAATCTTTATGTTCGTTTGTGTTCTTTATTTTTGTTGTGTTGTTGATTGCAACCAATCCTAACAACTGGTATCAAAGTGAGGTTTTTGCAGGGAAGGAATCAGATCGAATAAAGAAAAAGATTTCTTGTGTTTGAGGCTATGCTTGATCAAGAAACCTTGGCAATTGTTCTTGAAATCGA…
C50308	TXI86243.1	GCATTATTATAGCATGCTATTTTTTTTACACACATTTATATATATGCAACCTGAGAATTTGGCAAGAGGTCACCAATCGGAATACTATTTTGTCCAAACATATCTGAAATTCTGGGATCGATGCACTAGTGCTGACTAGTCCCACATAATTTACATAACATGTTTCTATTAAATTCACCAATCTGAATACTATTTTATCCAAACATAACTCTGAAATTCTTGGATCCAATGCACTTGTGCTGGCTAGTTTGATATCCCATATAATTTACATAACGAGTTTCTTTTAAATTCATCCTATTCTAAAATTTTATGATAAAATAAAATTATCAACATCATTATATTCGTTGTGTAAGGATTCCAT
C92834	XP_020680945.1	TACGGTTTATGCCAGCTGATCTGGGAAAAGCAATCATGACAAGAATTCTTTGTTATATAGTATAGTTGACAAGACTTGATTTCCTTAAATACAACTCATTTTATTCAGAACCCACGTGACCCATAGCTCTATACCTTTCTGTGTTTATTCAAGAACATTGGAAGGAAGACTTAAAACATACCTAACCTAATATTAGCGAAAGACTATTCCTTTCATCACACATTCCCATCATAAGGCACATATCAGTGGGCTTCAACTTCTCCAGTTTAGCCAACACTGTGGGAATATACTTCTTGACTGTTCTCTTGCATTGCTCTTCGTTATCCTCTCCTTCTTCACAGTAATCTATAAGTGCCTCAATTATCTTTGTCTTCGTTTTAGGTTGATTCATCTTCATGA…
CL35Contig1	PKU87133.1	AACATCCTTCCCACAAAGTTTGCGGTAGACTCCTGAAAAGGTCTCCAGCTTGTACTCGGTGTTGTTGCGCTCCTTTGGATCAAGGAAAATTTTCAGCCAATATCTTCATTTTTAGCAGCAGTGAAAAAGTTACTATGATGAATAGAGAACAGCAAGGTTAAGAAGAAATATGTCACGTTCACGCTAGCTCCAAGAAACCTCAAGCCACAACGCTTAGATGCAACAGTTTCCTGCAGATGCAAAGCACAAGATGTCCATCAACGTCGAACATTCAAAAATGAGCCAAACCTTTCAACATCATCCTTCACCAATAACCTTCGAGTTTGTTCAAATGAGCTGAAAGAAATGCATAGCATAAGGCAGCCGGTAAAGAATAAGGTAATGAGCCTATCTCTATAA…
C102756	XP_020585270.1	CAACAAAATATATTCTCACTGGTTTCATAATCTCTTCTTATGCTTGTTTCTCTATTTCTCTAACTAAATTGCCATGGCTCTCCCCTGTCAGCCAACTCCACCTCCCAGTATTCAGAAATCTTCACGCTCTTCCTCCTCTTCTACATGTTTTTCCTCCCCTTCCTCTATTCATTCAATTCCCAGTTTGTCTACCGTGAATGGATCTTCCAAGTACTCTTCCAAACAAAAAAATGTTCAGGGCTTTGCTGCAGGGCATGACAAATTGTTGCCAGAACTTTTTGTTCCCGTCTATTCAACTTCTGAGGTGATTGAAAAGATGAGAGGAAAATGGGCTGATGAACCAGCGGACGAGCCTCCATACCGAGCAATGTATTCTAGCTTGATCGGAGGAATCATTCT…
C113562	XP_020584927.1	AACATTCAATCTCATCAAACACTTCACCGATTTCCCAATGAACCATCTCCTCCTCCTCCTCCTGCTCTTCTTCTGCAATCCATCTCACAGTCAAATTCTCCCACTGACCATCTCGAACTCCACCAATTCCACTCCCGTTCATGGAACCTTCATCATCCATGTGCAAAAACCAAATTTCGTTTATCCATTCACCGCAGAAGACCGCCAAAGCTACCACAAATCCTTCCTCCCCTCTCACTCCTTAACCTCCGGGGAGCCTCGCATCGTCTACTCTTACCAAACTGCTATTAGTGGCTTCGCCGCAAAGCTCACAGCTGACGAAGCTATCGCGATTAAAAACCTCGACGGCGTCCTCCACATCATTCCCGACAGACTCCTGTCTCTCCACACCACTCACAT…
C87248	XP_020595976.1	CACAGCCATGGCTTCTTTCCCTGACTCTAGTATTCATTTATGCGTCTTCCTCCTCATAGTGTTCGCAAGCGGCCGTCCGGCCTATGGCGCCAACATCTTGTTGACAGGGCAGACCCTGGGGCCGGAAGAAACGCTGAGCTATGAAGGCTGGGGAGTCAAGTTAGTGATGCAAGTGGACTGCAACCTCGTTATAAGGCAAGGGAATGGCAAGGCCGTATGGAACTCTCACAGTACCTGTCCCGGCTGTAACAACTGTAGTCTTTCTTTCACTGACAATGGTCAGCTTGTCATCCGCGACCGAAGTGGCTTCCAGAGGTGGATAACCCCCAATGAAAGATCTGAGGTTGGCAAATATGTCTTCGTCCTCCGCCCAGAAGGCCAGGCCGCTATTTATGGCCC…
scaffold10645	XP_020585136.1	CAACCAATCACAAAGCCACCATGAATCCCAATCCCCCATCACCAGGACACCAATTCCTCCTCCCCAAAGGCTCCTCCCTCCTCTTCCTCCCCATTCTCCTCATCCCACTCATCCTCCAACTCCAATCCCTCAAACCTTCTCTTCCAATCTCCAACCAAACCCTCCTCCTCTCCATGCTCCGCCACTCCATCACCTTCCTCCCTCTCAAGGACCTCCGCCTCTCACCCAACCCTTCGTCCTCCAACTTCATAAGCTCCCTCCCCGACTCCCCTCTCTCCCCTGGCGAGCCCTCCTACATCCTCCTCCCTTCCTCCTCCTCCAACAACCGCCTCCTCTGTCTCTCCGCCGCCGACCTCCACGACGGCTCCCGCAACTCCTACCCCCTCGCCTTCCCCCAGG…
scaffold9626	PKA61810.1	CAATCCCAAGAGCAAGAACAAGTTAAAATAAAAAAAATTATCATTTGTTATATTTTTTATTTAGCTTTATTGATTACATAATGGCTATAATCCTAGTCAAAGATTTAGGATCTGTTTGGGACAACTTTTTGGTGGCAGGTTTTCCATAACTTGAGGATCAAAACTTTTTTTTAAAGCTCATAGTAATTTGTTTAGGATTAGTAGCTTCAGAAACAACTTCCCCAAATAGGTAACAATTCCAAATAGCAACTTCTTAAACATAAGTTTCAAACAGCAACTCTCTTAAAATAAACTTTTCAATAAGTTACAACTATCCCAAATAGGCCCTTAATCCATATCCAATATGCGCCCGCATCTCTCGGTTGTGAGAGGTATAGAAGAGATTTAAGGCATCTTTTT…
C47336	PNX65792.1	TCACCCTCCGTTCTTCACTGTGAGAACTCCATCCGCCGTTCGGAGATCTCCATTGTGCTAAGGATCGGGAGAAAATTTTTCAAGGAGCATCGAACGGAGAAGCACAGGAGGTCCAGGTAGAATGGTAGTTTTGTTATATTTGAAGTTTGGGTAAAAGGGTTATGTAATAGGGAAGGTTTTGTGTTCTTAATACTGAAAAGGAATGAATTATAAGGGTGGATCTAAAAAAATGCGTAAATGATACAACCAAAACAATGAACGAGCTAAAACCAGTAATCATGGTTTAAAACACATTTACCTGTGATGCGTACAAGTGTTTCCCTACCAGACAAGTCAGTAACGTGCCG
C53996	XP_020682761.1	CGTCCTCTCGCCGCCGGCCTCCCGCCCCGACGCCTCCGACATCATCGGCTCCATCGAAGTCGACCCGTCCGACCGCCTCGTCGCCACCGCCGGCATCGCCCGCAAGATCCGTATTTACACTCTCGCCGCCCTCCTTCCTCCCAACCCCCCCTCCTTCCTCCACCACGCCTCCGCATGCGACTTCTTCATCTGCACTCCCGCCAAGATCAGCTGCCTCCGCTTCCGCCCCGCCGCCGGCTCCCGCCTCATAGCCGCCGCCGACTACGACGGCGTCGTGACGGAATACGACCTCGAGAATCGCGCGTCGGTGTTCGAGCGCGACGAGCATAGCGGCCGCCGCGTCTGGAGCGTGGACTTCTCCGCCGGAGGGGATCTCGGGG
C98602	XP_020702415.1	CATTTGAGCACCTATCGTCATCATCTAAAAACAAGATCAAAAATTTATGAAAGATCAGCAGATACAGCAGAGCAATGGCTGTCCCCATTTCTATCCTGAAGAAAGCTTCTCACTTGTTCTTTTCCTTTTACAGAGCGGCAAGGAAGATTAGGAACTTCTTCTTCCACAGAAACCCAACAAGATTAAACCAACACCAACTCCTTTCAATCAATTCAAGTCGGCTCCATGAAAGAAAAGACTTTTCCTTGCTTTTCAACTTCCATAGCACTTTACTTAGAACAAACTCCCTCTTCTCCTTCTTCATGTTAATCGCCTTTGAAGGTGGCGGCCTGTTCAAAGCCGTTCTTCTTCTTCTCTCTTACCCTATTCTTCTCCTTCTCGGCCCCAACAGTGAGGCGG…
scaffold10919	XP_020598344.1	CGACCGTATTGTTATCGCTCTCCTCTTTTGGCCCTTTCCAGCAAAATAGCAACCGGAAGAGAAATTATTCTAATATGCAATATCTATATGTAAATAACCAAAAAAAACTTTTTATCCTTAGTGACAGAGGCTGCTTCTAGTGCAACAACACCTTTGCCAGCATCTATCAAAATTGCTACAGCCATAATAGCACCGCCTCCACCTAAAAAACACTCAAATAAAACTGTAAGCACTCATTATATGTTCTTTTGCAAAACAAAGCAAAGGAACATGAAAAATATGGATAATAATCAGAGAATATCAAATGAACAAAGTGAACAGTGGAACAAATCAAACCTGATGCTGAGAATGAGATCAATTATGCTTCTCTTCTCAAGAAGGTTTGTGATAAGGGTCGCC…
C104444	XP_020675311.1	TCACGTGTCTTCTATCATTCATCAATAAACCCACGAAGGCATGGCAGGAATGCGCCGCGAAGCCTTGACCGCCAGCGGGCTGTTCTTGGCCTGCATGAGGCAGTTTCCAGCTTGGACGTCGCAGACAGGGTAATCGGGAGGGCAGCAGCTGTCGTGGTCTTCACAGCAGGTGGCGCTGTCGACAGGACAGCATCCCCAGGCGAAGCAGAGGCGACCATACTCATATAGGCAGCAGCAAGTGGTGCTGGCAGGGCAGGAGTAATACCTATCGCATTCCGTGGGGGGATTTATGGGAGCGGGTGGGGTTGGGCTAGGGTCTGGTTTTGGTGGGTTTGTGCTATTCTTGAGAGGATAAGAAGCTTGCATCGCAATCCCACATTTGCCGCTCGCTGCCTTGAC…
C89716	KMZ74399.1	AAAACAAATTCAAAATTTATGCAAATATCAACACTTTCAAGTCTAAATAGTGAGAACATATTTTCCTTAAACGATTAATCTAAGAACATGGTTGATTTTTGTTTATTAGTTGTTAAAATAAGACATTCCTTCCATGTGCATATCGGTGATGATAGGAAAAATGATTTACTAGACCTAATGAACATCAAAAACAGCTGTCATACAATGATACAACCCAAATGGGTGTAAAAAATAGTGTCTCAGTCAGGCTAAAGCTGAAGAAAAAATAAAGGCATATAGATATCCAAGCACAACCTTCCTATATATGATGACTTGCAAAACCTAAAGTCCCAAAGGTAAGTCTTTCTCTTGGCTAAAGTCACAGAGACACCTTCATATTCAACAAGAAAGATGTAAAAG…
C103860	PKU78594.1	TGACTACATTGCATCATATTCAAATAACCTTTTGGTGAAGAAAATAGTAACTGTTAAAATCAGAGAAGGGAGGCCTTTGGGTTTAGGGTGAAAAAAATAGCTAACTCTGAAAATCACCTTCCACAATCCCTGCTAAATGGCTTTGCGGTGGAATCAAAAATAAAATGAAATCAAATCAATACCGCAGCAGCCATGTCGTAAAAAATAATAAAGAAACATTGAGATGTGAGTTGAAGTTTGCTGTTGATGATCAGCAAACCATATAATACCGTGTCATAATGTACCTAAGGTGTTTGATCAAAGTGAAGTAACACTGTAGTGGATTATGCATATGTTAGCACAACTTGTTGACCGCATGTAAGATGTCGGGTTATAGTAACATACTGTTGTGAGCCAGTG…
C70044	XP_020592590.1	CGCTTGAAACAGAACGAATGGTACCAAGAACTGAACAAACTCCGGTCACTATTGCTATTATAAACATCCCCGCAAAAGCACTATTTGATCCTGTATCCTTTCTGCTGTCTACTACTCGAAGCATGGGCGAAACAACAGCAGCAACAAAAAGAGGACAAACAGCATTGAGGAGAAGATAAGCTTTGGCCTTGTGATCATGCTCTGGATGAAAAATTGAATCAGCCAATGCAGTGTAAAGCTTAGCACTTAGGCCAATATAGCTTGTGGAAATCCCCACAGCAACAGAGCTCTCTAAAGAGAAGTTTCTGATGCAGACAAGATAGCATACAGTATTGATCCAACAGATGCCATTACCAGCAAGTGAAGTAAGCAAGAAAACTTGCCAATATGCTAAGTGTG…
CL958Contig1	XP_020272118.1	TGCATGTTATATTAAAGCGCCTGTTCCCGTGGGAAGCTCACTGGACGCGGAGCCAAATCTAGTTCCGAAATCCAAAATTATTCCACCGCCGTTCATAGGCACAGATCCAAACGGACCCTAAGAAGAAGTTTCCGTTGGGAAAAAATGGGGAACCCTCACACGCAAGATCGGCAAAATCAGGAGATTCATATTGCTGGCAGTGGGCAAGTGCAGAGAAATGGCGTGCTAACTCTATGCCTCCCCTCTCTCGATGAGAAGGATCCTTTGTTCTTGGAGAAAAAGNNNNNNNNNNNNNNNNNNNNNNNNNNNNNNNGTTATCCAAGTCTTGCCTTTTATGGTTCTTGCCAACTTTCTTGCTCCACTTGGGCTATTCAGGGAAGAAATGTTTAAACTTTAATT…
scaffold12673	XP_020678111.1	CGCTCGGTTCAAACAGATTAACTGAGAAGCTAAAGTTAAGGCAAAAAAGCCCATTCATTGAAAAAACTGAAGCAAGAGAGAATTACAAGAAAGAACATCATGGGACCTTGACACATATATATACCACGAAGAAATATCTAACAGTAGAACATTACTCTCTTTACATTCTCCTTGAGAGCTGGCAATGGCCTAACTGCTAACTCTCCTACTTCACACTTACTCCTTGCTGAGCCGCATGATCCATTCTCCTGTGTGTTTGGTTCAACATAAAAACGAGCTCGAAAGGCTGCTAAGTGTGCATAGTATACTGGAGGCACAACCGAGACTGATCGTGTGCACCTCGCATAAGTGTAACAAAGATTGTTGGTGAGGGACTGCAGCCCATCTGCAGTGAAATTA…
scaffold6925	XP_028555894.1	CAGGTAGATTCATGTAACTCATGAATAGGATGATAAGATAGAAAAAGGCAAATCCAGAGCAAATCCCCAGCAACCAACTCGATCTGAACACATATTACATATAAATTCTTCCACTCTTATTCATATATAAATTATTTATTAAGATCGAGGATGAAATCGACCAGTTCCTTCTAGTTCTTGAGCAGATATTCATCCAGTTCTTTAAAAGTTTGGATTGCCAACTCCTGTATAAGCTCGGGATCTGGGACTTCATCATTCACCTTCTCATACTCAATAGTCCACTTCACCATCGCACCATCTTCTTTGTGAACCACTTGAAGAGTTGCCCTGAAGCTTTTATAGTAGCTCAGAATCTCCCCTTCGATCACACTGTACGTGACCAACTTGTTTTCGTCATCA…
scaffold6061	XP_013624494.1	AAAGCCTTCCACTAGACATTCAAGTACCCTGCCCAGTAATATCAAAATCAATCCAAATGAGCAAATGAAGGTTATAATATTGAGAAACGTAAAGTTAACGGAACCACTTGGTGCTGAAAAACGAATTAATCAACCTGCTAAAGTCGGGAGAAGCGGAATGATCAAGAATAAAGGTAAGAAAAGGAGGCCTAGCAACAAAAATTCAAGTCATTCCCTGACAATATACCACCTTATGTTCCATCAATTCCATACAGCGATTCCAAAAGAAGGCTAATCAACAATTTTAAATTTTTNNNNNNNNNNNNNNNNNNNNNNNNNNNNNNNNNNTGGGTTCAAGAAGTTGCATATTAACATCCCCTTTGCAAATGTGTAAGATAGATGCCAAGTCATGTGAAATTC…
C102626	XP_020703938.1	CTCTCTCTCTCTCTCTCTCTCTCTCTCTCTCAAAACTACACAGCTTGTTCGATTCTTCTTCCTCCCGTGACAGGATATTAAGAAAGCCACAGAACAAGAAGATCAAAGAGCTAGCTTGATTTGCTTTCTTCCACTCTTGCTTAGTTTCCTTCCTCTCCCACTTCATCTACCAGCACCAAGCACGATCATGTGTGACTACTTCTGGCAAAGGATGGATCAGAACAACCAAGGAGACCTCTCCGACATCTTCCGAAACAGCGGACTCGCCACCAACGACTCTTGGCATCTACTTCCCGAGCCATCCGCCGCCATCCCGCCGCCATCCAACATGTTTGGAGACCCCTTCGCCGATATCGGAGACCCGTTGCTCGATGACTTGGTCACAACCAACATCTTCAA…
scaffold8742	KEH43904.1	AAAGGTAACACAAAGAGATGTAGAAACTACAGGTGCACATAGCTAATATGGCACAATATCGGCAACATGAGTTTACACATCGCCCCAAAGGTAATCCCTCTGATGACTTAAATGTGAGCCTATTGAACTTTGATGGTTGAATGGATCCAGCTAAGCTTGTTGGTTGAATGCAGACAATTAACCAGATATTTGATTACACAAACATCCCAGAGAACTGACGAGTCAAACTAGCTACTACCAAACTGATTTGGCATCATTTGATATCAAAGAAAAAAATCATAAATCTAGCTCTTCTAGATCTAGGAATCCTAACTCTAGATCTACCTCATTTAATGCAAGNNNNNNNNNNNNNNNNNNNNNNNNNNNNNNNNNNNNNNNNNNNNNNNNACAAATCCTAAT…
C113064	RVX10011.1	TCTTTTTTTCCCTCGATTATAGAATAGACTTAACAAATTTCGATGCTAGTAAGGCAATATATTTTGTCGGTTCAAAGCGATCCTTATGAAGGTGGCTCTAAACTTAATGCCTTTATTTCCAAATTTGTCTAAAGAGGATTGATTTTAGTGATATGAAGGATTAGGTCTTCAGACATCGCAATACACGCTTGTGCTATTAAGTGAATTTAGTTATTGTTTTTGATGAATGGACGTGGAAGTTTTACTGATTTATTTATTTTTACTCCTCTTGCTTTCAAAAGGGATTATGCTGAAAGGGTAAAGGTCTAGAAAGTTATGCATTACGTTGTAAATTTCTGGTTATGCAGAATTTGTTGAATCTATGAAAGCTGAAAATGATGCTTTACCTGCTTACTGTGA…
C53100	RFU29376.1	AAAGTATGAAAAGCCACAATAAAACTGACTAGTAGTTGCCCTAAACAGAAGTGAGTGTGATAATTATTTGAAAATTATTGGTTCAATTTTGTTTTTTGAAAAAAAAAAGCATATGGTATACATAATAATTTTTAAATACTCTCTTTGTTTTTCAACTGTTCCAAAGGTTGTTGCATTACTTGATTTTTTGTGACTTGATCAATAGTGTAACTTTTACTCGATAACTCAATAGTTTTTTTTTCCCTTCAATTTTGTTGATAAAATGGTTAATAAAATGTTTGCAGATTGTAATGAGCAGCTTGACGGTTCCAGAAGAAGTGAACATGCAGCAAGAGGAGTGGAGATTTCAGGGACGAACTGAGGAAGAGGTTGATG
C53920	XP_004260864.1	CAAAAACATTCTATTTGATTTTATGATGATCACATGGTCCACTACATTCAATATTGGTTGGTAGAGGTATATAATGACTGCAAAAATAAGGTTTAAAAAATATCTAACCATGGTTAAAATCTACCTAATCATCTATTAAATGATGGTAAGCCTTCATTCACTTGATAAATAAAATATCCTCACTGTCTATATTACCGCAACATTATATTCTATGGTTAACATAGGAAAAATAGGGATGGAAATGAATATCCATCTAAACCATCATATTGCTTGAGGAAATGAGGAAAGAACATTCTATGCGGCATCTGGATTGATACTTAACATCATGCATATTAATAACAGTCATGCAAATATTTGGAGAGGGGAGAGGGGAGAGGGG
C91980	XP_020674080.1	GGGACAATGTGTCGAGCATAATTACAAGAATGAAAACCCTACTGATGGCTAATGTGTTCATTTTATTTTGGTTAACTCAATCTCCATTCAGATCTCAGTCCAGTTATTTCTCCATGCTAGTACTTCATCTTCTTCATCATTATCCTTCTCTTCTTTAAGTAAACCAGTACTATCTATCATTGTCCTCCTACTCCTAGCCTCCTTCACCTCCTCCTCCTCTTGATTCATCATGGATTTGGGCTCTCCTTCAGAGCATCTTTGCTATGTTCGCTGTGCCTACTGCACCACTGTTCTCGCTGTTGGAGTTCCATGCAAGAGAATGACTGACACTGTGACAGTAAAATGTGGCCACTGCAACTCCCTCTCCTTTCTCAATCCCAAACCTCCGTTTCAAACACT…
CL2280Contig1	XP_020674395.1	CGAAAGCAATCCTAAATTAACTAAACTATTTTAAAGAAAACAAGTTCTTAGCAGCGTTTAGATACTACAGCTTGTCCATTTTATCACAGAACTAAAACATCAAAGGATAAGAAAACAAAAGTACGGCAAGAAGGGAACCCTATTCACCGTATAACCATGTCTTGAGCTTTTCTTATCATATATAGTAGAGAGAATAAACCCTAATATTCTGCAACCGCAAGCTGCGGCTACGTGGAGATGAACTAAACCCTAGTTATATGCCCACGGGCCTCAGACAAGCACTTCTCAGCGCCTAGAACGGAGCAATCTCCATGTTCGCTGCTGCAGCTGCAAAGAATCCATCTTTGAGAAAAACGTCTTCTCCCTCCGGAGGGTGCACGCTGGTCTTCTTTAGGGCTT…
C88884	XP_020697810.1	GCTATGCCGCGTCGCCGCCGCCGCCGCCGCCGCCGCCGGTCTTTCCTTCTGTCGCAGCCGCCTCCGGATGAATTTTTTTTTTGACCATCCTCGTCATCATTCTGTGTATCCTTTCAGCCGCTGCAGGTCTCTCTGCCTGTGATGATTCCAAATCATTTCCTTTCTTCTTCCTTTTAACCTTTTTCTTCTTCTTCTCCTTACCACCGCTCTCGAATTCCAAAGTAGGTGCGCTTTTAACTTGGCCGGCGGTGACGGGTGGCTGATCCTGGCCATTGGTGGCCTTCTCGGCGGTCAACAAATCGGCAAGTGTGGTCCTCTCCTTCCTCCCCTTCTCCTCCTTCAGCAACGGCTCAGCCATTATCTTCTCATCCAGAGCATGAAACTCAACACTAGACTGCT…
C88472	KKT41083.1	AGAGTGTCTCGAGGTGGTACTCCGGCTATATACTCGTGGCGTAAGGTGGTGGAACCTTATATTAACCCTGAACTCTCTCTCCCTCCTCTATAAACCACCTTGCTCATCCCCAATTCCTCTCCTTTCTCAAGTATACTGCCGGCCAACCTTGTCTCCTCCTTCATTGGACCGCCGCCTTTGAAGATTTATCATACAGCCGGCCTCCACCTGCTGTCCATCCATCAGCAGCCCTCCTTCCCAGATCCGGCCTTCCTAGGGTCGGTTGAAGCCTCTCCTGTCCAGTAGACCATTGGCCACCCCTTCCCAAGAGAAGATCCAACCACTTGAAGGCCAACCGAATTTCTTCTACTGCTGTCCAACCACTTCCAAGGTCCAAATCAGCCTCCACGAAGCCCGGAT…
scaffold10510	XP_020586701.1	CTGGCATTCTCCTCATACCCATCTTCCACAGCTTCCTTCAGCAATCTGATCTGCTCCTCTGACACTGTTCTCACCTTTCTAATGACGGTCCAAACAACACCTTCGGTACATGGCGGAGAAGTGAAAGAGCCTGTATACCTGTAATACTTCCTGCTTCCTATCCTAACATCCCTGGGGTCAACACTCCCTATACTCACCTCCGCGTCCTTTCTATCAGTCACCATCTTTATGTATTTCATCATCCTGGTAAGAAAAGTATCAGGTCGGCCAACTGTGTATAGGATCCCCACCACAGCAAACTTGTGGTCACTTGCTCGTTGATGAACCATATGGAGCTCCATTGAATACTTTTAATTATTAATTGTGTGCTCAGAAGGCGTGTGCCAATGCATTTGCACG…
C102182	XP_020678119.1	ATCCGCTTCTAATACTTAATCTCTCAACTAGCAGTCTCTCCAAGCTCTAGGGAGAGTCTTGTTGTGATCAACACTATGGCTAAAGGGAGAGGAGGTGACAAGATCTACCCCAAGTCCCGAAAGGGGGAGGAACTCGTCTTCTTCTTCTTCTACATCATTCGAAACCACTCCCAGAAAGTCTCTGGTCAACCGATTGTCACCGCTCCGACAAATAGACAGGCCTCCGGCGTCGAAGCCAGCTGTGGCATTAGTACTGGTGGTCAATGGCAAAGGTCCCATGGAGGATGCCCTTTGGAGAAGTGCGGTGGCCGATATCGCCATCGTGGTGGTGGCTGGGAAGAGGAGGCGGTGGCCGGAAAAATAAGGGTGGAAGTGGTGAAGAGGCTCATCAGGAGGCTT…
C102234	XP_020705288.1	TTCCCATTCCATAGCAAGAGAGGAAAAAAAAAAAAAGAGAAAAAAAGAAAGAAAGAAGAAGGAATGTTCTCTTCCAAGAAGCCAACTATGAATTCACATGAAAGGCCTCCTATGTGTTTTCAAGGTGACTCGGGCCTTGTCCTCACAACAGACCCCAAACCTCGTCTCCGGTGGACCGTCGAACTCCATGATCGCTTCGTGGAAGCCGTCGCTCAGCTGGGCGGCCCGGACAAAGCCACACCAAAGACCATTATGAGAGTTATGGGTGTCAAAGGTCTCACTCTTTATCACCTGAAAAGCCACTTGCAGAAATTTAGGCTTGGGAAGCAACCACATAAAGATTTTAACGACCACACCAAGGATGCACTCGATATGCTAAGAAATGCACCATCCTCATCT…
C23084	PNX64147.1	ACCTTATCTTCTGCCATTGCGCTGCCTGTAAGTAACTCCCACTTGCGTTGAAATCTGCCTGACGCAGAACTCCCACTTGCGCTAAAATCTGGGCTTCTTACCACTAATAGGTAAGTACAGGTCCTTCTGGTACAGAATGTCCTCCATCTGCATCTTCTAGAATGCAAAATTCTGCCCACTGAATTTCTCGATCTTGACCTTATCTTCTGCCATTGCGCTGCCTGTAAGTAACTCCCACTTGCGTTGAAATCTGCCTGACGCAGAA
C89642	XP_020688816.1	TTCAGATCTGTGGCTGGAAAGCCCTCCCTTCATGAACCAATTGTGGCATATGCTTGCACTACGCAATATGGAGCCTCCCAGCTTAAGCAGAAGGGAGTGCAGTCCATCATTGGCCTGATGAATAGGTTCAGAAGAAAAGCAGACAATCTTGCACAGGGCATCCGGGATCATGTAAGCTTGGGACCTGGAGTGTCTGAAACTGTGAAAGCGAAATTGAAGTTAGGTACCAGAATTCTTCAAGCTGGAGGAATTGAGAGAGTATTTAAGAAAAGCTTCTCCATTGCAGAGGGAGAAAGGCTGGTGAAGGCCTTTCAGTGCCATCTTTCAACAACTGTTGGTCCTATTCCCGGGCTGCTCTTCATTTCAACAGAGAAGATTGCTTTCCTAAGCGATCGATCT…
scaffold7253	XP_020682450.1	GTAAAATCGATTGACCCGAAGCACCTACTCGAAGTCGGGCTCGAAGGATTCTACGGAGCCTCGACTCCTAATCGTCTTCGGTTCAACCCCGACAACTTCTCAGGCCAAGTAGGCACCGACTTCATCAGGAACCATCAAACACTAGGCATCGACTTCGCCACGACCCACCTCTATCCAGATGCTTGGCTATCGAGTTCTTCGCCCGAAGATCACCTCCACTTCACCAAATCCTGGATGCAGAGCCACATTGAGGATGCGGAGAATGTGCTCGGAATGCCGGTCGTGTTTGCGGAATTCGGGATGTCGGCGAAAGACAAGAACTTCAGTGTCAGCATAAGGAACCAGTTCATCGACATGGTTTATAAGAACATCCTCAACTCTACGAGGAGAGGAGGAGGG…
C116704	RVW80345.1	GGCTTGTCTCTGGCAGCTGCAAAAGAATCATCCTTGGCTGTTGTTCGGCGCCTAAAGCTCGAAGAGGCTCGGCTTTGATCAAAGAAGTCTTCGTCGACTAGAGAGGAAAGGTGACACAGAAGGCACAAAAGAGCGATAACAGTTCTGTTTGAAGAGCATCGAGCTGAAGGCAGCTAATCGCCTCGATGGCTTATAGGATTTGAGATTGCAGAGTATGTTTGGATCGACTAGGCAAGAGGATTGAGAGAAAGATAGTTCCTGCTGCAGCTAATCGAGCGGCTCTCCCTGATCAAAAGGCTAGGCGAAACTAGGTGGCTGTAGTAGAAAGCATGAAAGAAAAGCCCAAATGGTTTTTGTGGGTGGCTTCTGAGTCACACACGAAGAGGCGCAAGAGGCTCG…
C117142	XP_028548243.1	TGTGGTCCTCCCTAGCTAAAATCGACGCTACGGACGCGACGGCGCAGCCCGTTTCGCGATCGGAGGCACGGATTCTAAAGCGAACCCTAAGGTGCTAGAGCAGGTGTACGACCTCAGGATAAAAATGAGGTCAACAAGGTCATTGCACTGTATTTTTCTCCTGTATTAGCACCGAGCTAAGTGTATGGAAAGAGACTTCGATGTACATATATAAAGTTCACCCTTGAATCGTCTTGAAAAAAAGTGGTGGTGAAGCTAGATAATTCAAAAGTTATTCAAAAGTAGCCTGTAATTCATCTGCCCACTAGAAACCATTATTTCGTATTCATCTCAATATTTTGAAGAAAGATAAATATTTATCCCCAGAGCATGCCAAAAAATAAAATAACATTGTAATTC…
scaffold6170	XP_020680286.1	CCAAAAGATGCGTTGTATTTATGATCGGAAGGAAAAATACATTGCCACGACTTATTAGAGAAGTGTTAAGGTGTACAAATACAAGGTTAATCTAAGGAATATATTAGCTGCTTTCTCAAACGCAAAATTCTAACTTTTCCAACTATTTAGGCAAACACACTTCATCATAATCATCAAAAGACAAGAAAATCTCATCCAAACAAGAGAGCTCCATCCCATCTTCTTTGCTGCCCATCTGAGCGCTGTAGCCTCCCTCATGGACTCGGCACACCACCCACCTGCAATTAGCATCCTNNNNNNNNNNNNNNNNNNNNNNNNNNNNNNNNNNNNNNAATCCATGCCCGCAAATATCAGAAACTCTCACCATTAATCAACCATTAAGCATTTTCTTTTGTTGTT…
scaffold8440	PKU76837.1	CCACCCTCACCGCCAAATACCTAATCAACATCCTCCCTTCTCCAAACACTCTAAACTAGTCTGCTTATCAACTCCTATACAAAACATCTCCAACCTACAGCCACCTTAAAATTTTTGGTTGCTTATGTTTCCCAAGGCTCAAACCTCAAACTCATCATAAATTTGAATAAAGATCAAATCCATATGTATTCATCGGTTATTCACAAAACCACAAAAGATATCAATGCTTCCACATAATCAATGGACATACATACGTATCAAGTCATGTAAAGTTTGTTGAATCTCAATTCCCTTTCAAGTCATCAAACAATACCCCATCTCCCAAATCATCTAATCCCAACTCCACTCTCCACTCCACAAACTCTCATTCCCTATCACCTAGCCAATTCTCCACNNNNN…
C31460	WP_104016684.1	TACCACAAAATACACTCCATATTCCATATCCACCACCCAAAGTGTAAATATTACAAATCTACCACCCTCTCATTACAAATCTCCCGTGCTTCTAAGCAAAAATATCGAAAAAATGAGTGAAAATGAAATATTTTGTTGTTTAGGGTGTTAGTTCTGTAATATTTACACTTTAGGTGTTAGATTTGTAATATGAAATAAATTTTGTGATATGTATGAAACTCCCCCTTTTAATATATATATATATATATATGCACAGCGACGGCGACGGCGACGGCGACGGCGACGGCGACG
scaffold8525	BBG95795.1	CATTCAATGAATTTAGCAGATGTCATGAAGATCCCTGCCGCTACGTGAAGAAGAGTGGTACGTCCTGTCTTATATTGATGCTATATATAGATGATATGTTTGTTGCAAGTTGTAGATGAGATTATTGATCTCAAGACACAATTATCCAAAGAATTTGCTATGAAAAATTTGAGTCCAATAAAAAAAAATTCTTAGAATGAGGATCAACAGGGATATGAGAAACATGAAGCTAAAAGAGTCATCGGAGGAGTACAATAAGAAGGTGTTGAAAAGATTAAACATGGATAGTGCTAAGCCAGTTAGCACACCATTGGTAGGTTATTTCAAGCAATCAAAGGATCAGTGTGTANNNNNNNNNNNNNNNNNNNNNNNNNNNNNNNNNNNNNNNNNNNNNNNNNN…
C116476	XP_020692351.1	AACAATATCCAAACTGTCAAGCCTGAACATTAAAGAGAAAAAAATAACAATCTGCTACCTAATGCAATTGACATCATAAGCTACTAAAAAGAAAGAAAAAGTTTCACCCTTTTCATCAACCATTGTGGTGTTCTGTCAAAGACGACATTTAACGCTTTGAACAGCTATTTAAGGAGTGTTTTGGGAAATGACTTCCCCAAACTTAACAAACCATGGCCCATCAGAAGAGCTGCTGTATTGATTGTGATCATCACCATCACTACTCTTAGACTTCTCATCAGAAGCTATGATCCTAGTGTAGTCGTTAGTTTTCAGAGGAAGGGAACAGGGCTTCAAGCTAGGAGCTGGCATCAGCGAGACTAGAACCCGAGAGACCTCATGCATGGTGGGGCGGTCAGA…
scaffold6171	PKU73193.1	CCAAAAGATGCGTTGTATTTATGATCGGAAGGAAAAATACATTGCCACGACTTATTAGAGAAGTGTTAAGGTGTACAAATACAAGGTTAATCTAAGGAATATATTAGCTGCTTTCTCAAACGCAAAATTCTAACTTTTCCAACTATTTAGGCAAACACACTTCATCATAATCATCAAAAGACAAGAAAATCTCATCCAAACAAGAGAGCTCCATCCCATCTTCTTTGCTGCCCATCTGAGCGCTGTAGCCTCCCTCATGGACTCGGCACACCACCCACCTGCAATTAGCATCCTNNNNNNNNNNNNNNNNNNNNNNNNNNNNNNNNNNNNNNNNNNNNNNNNNNNNATTCATGGTCCAGTTGGTCTTAATTCCTTGAGATTCATCGCACAAATGGAAAA…
C98310	XP_020673087.1	CTTCTCCCATTCCAGAGCTTAAGGCCATGTCAAACGGCTCGCCGTATTTGCCTCCAGGTTTCCGCTTCTTCCCCACCGATGAAGAGCTCATCCTTCATTATCTTTGCAAGCGATCAGCGGCGGCGCCATGCCCTGCTTCGATCATTGCAGATGTCGACATATACAAGTTCAACCCATGGGACCTTCCAGACAAAGCTATGTTTGGGGATAGAGAATGGTACTTCTTCAGCCCCAGGGATCGAAAGTATCCGAATGGCATACGGCCGAACCGGGCGGCGGCGTCCGGGTACTGGAAAGCCACTGGAACAGACAAGCCGATAACGACGAGCAAAGGAAGTGAGAACATTGGAGTTAAGAAGGCGCTGGTGTTCTACGAGGGGAAGCCACCCAAGGGTGTGA…
scaffold8934	THD27348.1	CAGTTTTTAACTCAACCTAAATGAAAGAATGTACACAAAGTCAAGGACTACAGCGCTTTTAACAGACTATTGAAATGACATCTCATTTACAGGCAATGCAACAAACTTACAATAGAAATATAACAGCTTGACTGGCTATCAGAGAACTGTTAGGCTGCGACATCAGCAGAAATTCCTAAACTTAGCTTATCTGCTTTACTGGATTTGAAAATCTTTCTTTAACATTGTCTGTCGCCGCTGTCTTTCTCTGTCATAAGCCTGATTCAAAAAGCTGATACAAAGTCTCTAAGAGCTAAGAAATATAAATAATAGTCGATTTCACCTTCCCTTCAGCCTGTTATCCTTATAGACGAATGGTTAGGTAGAAACAACAAGCAAATTAGCATTAACTCGCTAAAA…
scaffold97	RVX03748.1	CTTTGTTCCAAAGAAAACCTTTTTTTTTTTCAATGTTTGAAATCAAACAAAAAAAATACTTCAGAAAATAAAAAAGGAAACTTTCCTTTTTGCTGAGCGGTTGGTCGATCTCCTTGTAGATTCTCCCTCGGGAACGCCGAACTCCTTGCCGAGCCCTACTACTTTCGATGGACTTCGTCTTCTACACAAAGCGCTGACTCTTGCTCTGTACTAGCAAGCCGCAGTCACCGAACTCTGTGAGTTTTGACAGAGAACGCCCTTCTGCGATTTCGCCTTCGACTCCCCAGCCGAGCCGCACAAACTTTTCTCCCTGCCGCCCAACACGCACGATCTCCTTCGTGTGAAGCTTCCTCTGCGCTTCCGCTGCCGCAGGAGATCTTCAAGATCTCCTACCTTCTT…
C108688	XP_024044152.1	GTCCAACTCTATCCATGTCTCGGTCGATCTTGTCCTTTGGCACTGTTAGAGCCATGGTTGATTCCACCACCTCAAGACTATCATCCAACGCTAATCCTAAGTCTACAGGCGGCACCTTATTATCCAACTCGGTAGTTTGGCATGTACCTCAATCACTCCGTAGACTGGAGGACCTGAACACCACATGAATTTTTTGATTACCATCCATAAACTCAACAAGTCCAACTTCCTCCACGAATTCAGCAATCTCATGGGTATGATTCAAGAACCAGCGAAAGCTGACCCAACATATGCTGCATGGGAAGCGAAAAACTCCACGGTCATGTTGTGGCTAATTAATGGAGACCTCTATTGGTCGTTCTTATCAGTTTCTTCTATCTAAGAAGGACCCCAGGAATA…
scaffold10111	XP_023871641.1	AGAACTCGATCAAGTCACCTAGGGACATTTCTACTCGGCACTCAATACTTAACTATTGATCTCGACAAAAGGAGTAATTAAGTCACCTACTTGTCTAAGCTACTCCTCTTGAATATCTAAGCTACTTGTCAAGAGTACTCATTTGCATTCTATGAGATTCCATATGTACAACTCATTAAGGCTATTTACTCTCTATTTAGAACTTTCCAGAAGTTTGTCTAGCGGATGCCTAATGTTGACGCGCGCTTGCTACAAGATAACTATGCAAAGTCTACTCGGTTGTTTTTCTTATTATTTTTTCATGTTGCTCATCATGTGTCATCAACTTTGATTATCACCTATAAATAGAGGGACATGGATCCTGCTCTGATATGAGTATTTTGAATTATAAAATNNNNN…
scaffold5192	XP_020682892.2	GCTGGGAATGCAGCTTTTAAGCTTCCAAACCCAGTACTTGAAAGATATATTCTTAATTCAAAACGTCACAAATATATATACATATGCACATATATAGATCGTAGACAAGCTTTACTTCTATAAACAAAAGTTCTCTGTTAATGATCTCTAAGGTTTTACACCAATGCCGAACTCATCATCATCTATCTTCCACAGAGATTCAGCGCAGTTCTCCCACACAGGAGAAGCCAAAACAGCTGAATTACATGAAATGTTGCAAGCCTCTTGTCCATACTTCTCAAACCTCAAACCACTGGTCGCAGGCTCCATTGTGCCCGCAATCTCATTCCATATCTGATCCATGGAGTACACCTTTACCTCTTCCTTTATTTCTAAGGTTCTTGTCATCATATAACTCAA…
scaffold7233	XP_020591735.1	GTGCCCACTGGTTTTTGGTTTGCTTATGATATTTTGTGTGCTGGTAGCTGCTGTCCGCAATTTAATTCCACATGCAAAAAAAAAAAAAAAAGGTTTCCCAAACCAAAACAGATGCATGAGATATTTGACAATAAAACAACGTAATGTTGATGAGAATAAGGCGACATGAGTGGCTATGACTAGAGGTTAGAAAAGGAAAACAAATGGAAAATTGAAAGTACCAATTCATATGTGTTGATGAATAAAACAGGAAAAATCTTAATTTATCAAAAAATAGACACAGAAACTTGCTAAAATCTTCTAAACTTGAGGAACTTCATTAACATAATGCACATTCTCATTTTTTTGGGCCTGTTCAGGAATTATTTCAAATCTAGAGGAAAAAAACTCATAGCGATA…
C79610	XP_020678622.1	CCTGTATTAATGCGACCTTCCTCTTCCACCTCTCCACACTCTCTCTCACCCGAATTAAAAAAAAAAAAAAAATGAGGCCCGGCTTCTCCTTCAACCACTCGACCTCGCCGCCTCCGCCGTTTGCAACGGCTGATACCATCTCACCGGTCTCGAACACGGCGCCATGGCGCTCGCCCGTGCCGTACCTGTTCGGCGGCCTCGCGGCAATGTTAGGCCTCATAACGTTCGCCCTTTTGGTCCTCGCCTGCTCCTATTGGAAGCTTTCAGGCTATCTCGACAGAGCGGACGGCGCAGAACAAATGAGCGAAACGGTTGATTCCGGCGGACGTCCTAAGCCTGTAGAAGAAGCGGGAGAGAAGCCTCCGACGACTTTAGAAGAACGGTTCGTCGTTATAATGG…
scaffold5232	XP_024035579.1	AAGTATTATGACATAAAGCATGTATTAAGGCTAATTATAATTTTCTAACCAAATTAAAATTTAGTACATTAAACTTTTACCTTGCAAATCCCTTCCAAATGGCGCAAGAAACTTCCAAGCCGCTTCAGACCTTCCCAAATGCGGTCTAACAGCAATTTGCACTTTTTCTTGCTTCCACAACCTAGGGCAGGCATCCAAAATAAAAATCAGCAAGGGAAAACCAAAAAAAAAATGCAAAAGAAACTTTCTAAGGGTAATTCAAAGCCTTTCCCTTGAATTCTAGTGAAAACCCATGCCAAAAACCCTTTCCTTGCACTGATATCCAAGAACCACTTTTGTTCGGCCAGCCTTAAGCTTCAGCCGAACCGAACAGAGGAAAAGAAAGAGGCAAATCGGGGA…
scaffold8474	XP_020684320.1	ATTTTCTTTTATTTTTTTTCCTTCGCTTTTGCCACCTTCCTGCTATCTGGTTAGCTCAATAAAAACTCCAACTCTCTTCTCGACAGTTCCCTCTTCTTCCTCCACCCTTTGAGAGAAAAATAAAAACAGATATGCCATTAAATAGTCATAGATAATAGTATGAACTCGAGGTTCCTTCGTTAATTAAGCTTGCAAGGGAGTGGTGCTCCATCTAAAGGCAGCCGCCACGCCCTCTCTTCCTTCTCTTTGTCGTAAAATTTTCAAGTTGTTGCTATATAAGAAGCTTTGGAGCATAGATTTACTTCCTCGACTTTTTTCTACCACGCCAATGGGTGAAGAAGCTAAAGTGGCAGATGTCAAGGAAATTGAAGCTCCAAAGCAAGAAGAGATACCAACCAC…
C85768	XP_020593544.1	ATAACAAGAAACCAACAAAAAAAAAAAAAAAAGCCCAAGGAATTAAGAAGACAAAGGAAACATTAATACAACAACTACTACTACAACAACTAATAAGCATCCTCATCCTCCACCCTACTCCAGAAATCCAGTCCTTGTGAGCACCGCATTTCTCACCCGGCGCTGATCCCTCCCTTTCAGTGTCCTCCCCGCCCCCTCACAAACAGAAGACGAAATCTGATTCCTCGCCATCTTCCTCGCAAGCCATTCATGAGGAGGCAGCTCTTCTTCCTCATCCTCTTCCTCCTCACACTCTCTTTTACAGCCATTAGACCAACCGGGTATATTAACAGGGGCAGCCTGGTCTAAATTCTCTCTTGGCATCTTCACACACGCAGATCTGGTCGCAAAGGAGGCGTC…
C109652	XP_020702127.2	CCATAGACCCCAACAAAGCCACCCGCAAGCATGCCCTCATCAAGTCTCCTCCTCCTGCTTCTCCTCCTCCTCCTCCTCCTCAGCTCCCCGTCCCTCTCTCTCCCGCCAGCTCCTCCCATCCACTGCACCTACCCTCCCAACCCCTGCACCATCTCCAACGCCTACAACGGGTGGAATGATCGCCTCACCTGCTCCGTCCCCTCCGTTGTCTACCCCTCCACCGAAGACGACCTTCTCGCCGCCGTCTCCTATGCTCGTCGCCTCAACCTCAATCTCAAAGTCCTCAGCCGCTTCTCCCACACCATCCCCAAACTCGCCTGCCCCCCTCCCGCCAACTCCCTTCTCATCAGCACCTCCAACTACTCCTCCGCCCTTTACGTCGACTCCGTGCGCCGCACC…
scaffold8576	XP_020695423.2	CGCGAAGCCTGTCCAGCGCGGAGAAAAACAAGTTGGAGCGAGCCGATTAGAAGGACTGCCATGGTTTGCTCGGCGGGAAAGAGGAGAATAGTTGCAGGATTGCAGTCGCTATACACAGTTTCTGGAATTCCAGAGAGAGAAAGAAAAGAGGGAGAAAGGGAGAAGAGTTTACCTTAGTCTTGCCGGTGTAGATGAGGAAGAAGATTCGATCGGTTCTCTGCGTGCGTCCTTTACGTGCGATTGAACGAGCGAGAGAGGGAAGAGAGAAGCCGAGCGGAGATCGTCTCGCGTGAGTGAGGGAGAGAGGTCGGGATGCGTTCGAACGGGGAGATAGAGGAGACGAGAGAGTTCGCCAGTTAGAGTAGCGTGCAAGAGAGGGAGTTACGGGAGAGTCTTTTT…
scaffold8799	TPP50901.1	TTACAAATTATAGAAATAAACAACAGAATAAATCATATCCTTCCTAATGATAGCAACTTGAAAGTAAGCCAATTTTGTCTGAGCTTCAAATGGAAAAGAGTAATTTCCAATAGGCTTGTGGGGAGCAATTATGTCCATTTTAATGTTTGCGATTTCATGCTAGCAGAAATATTGCAGATCCTAACTGACTCCACTTCTAATAGGCTTTTTGGATGCTGCCATGATCAAATGATTCCTTCCTCCTGATCTTTTTCCATTCTTCTTGGTTTCTTAAGAACTTGATCAAAATATCCCAACAGAATTTTGAATGAATCTATCTTATTTAATTAGAATATAAAATCAAACCATCATAATTATATCAAATGAGGACCAACCAAATAGAGAGAGACAATTTTCAAA…
C68882	PKU61592.1	CCAAACCTAATAAAAAAAAACCCAAATCGCCTCAACCCCACTGGTTCCACATCAGTCATCATCCAACAAACTATATATTCATATGTTATAAGTAGCAAATATAGATACACACAGCTTCAGTTCTATATATACATTTCCCAATTCTAACACTGGCCAGCAGCTTCTTCTACCTTTACCGAAGTACATGCATACAACAGATACACGCTAGAAAGCCCAGCGAGGAAGCTTACTTGGGAGATTCCTAAACCTTGGCTGTTCCTTACTAAGCACTGGACTGGAAATCACAACTCCGCCATACTTCCTTGCGGCTTCGTTACTGTCAATTACTGCTGGTTCCACAATCTTCTCCAGTATGATAAAGGCTTCTTTCCCCACATTTTCAAGATGTCGATGAGGCAT…
scaffold5604	XP_020696856.1	GGGGGTTGTTTCGATTAGTCAAGGAATATATCATTATTTTGTTGGTTTATTTTATTAAGACTTGTAAATAGTGTAAGCGAGGGTATACTGGCCCTTTTGGTCATTTTATTGTATTAGCCCTAGATTATAAATAGTGTTGAGAGGGATTAGAGAGGGAAAGTTATTGATTATAAAACCTTAAATCAATTTCAGTTTTTATTGAGGTTTGAAAGAGAAATTTGTATTCGATCCTAGTTGGGTGGTGCCTACGTTGTAACTTGATGAAGAGAGGTGGTGGCCACCTCCTCCTATCCCTTCACTTACTTAACTTCCACATCATATTATAATCCTCCACACTGCAGCAAGCTAACTACATACAAATGCCCTAACCGTCGAAATCTTCATCACTCAGTCTACCCT…
C62034	XP_020571253.1	CTCCGGGAGAGAGACAGAGATGAGACCAGAAAGCAGCTTATCGAGCTCCAGCGGATTCCATCAATGGCAGTCTCCAATACCTTACCTCTTCGTTGGCCTCGTAACGATGATTGTGCTCATTGCAATAGCACTTATAGTTCTTGCATGTCACCAACACAAGCCGCTGGCCGGAGAGAACCAGTCGCCGGAGAGCCGGGCCGGTAAGCCGGCGATCTCGTCGGTCGCTGAGACGGAGCAGAGGATGGTCGTCATCATGGCCGGAGATGAGCTTCCTACTTACTTTGCAAAGCCACTCGCTCCTGCTCTTCTTCTTCTTCACTAGCTCTTCTTTCTATTTTTGTTTTTGGTTGGATCGATGAGAGTGTAAATTGTTGAGTTTATGTGCTTCGTTGCTCAAAG…
scaffold8781	PKU60956.1	AGGGGATGTTAACATTGAAGATAGACTGGAGCAGCATAAAGAAATGCTAAAAGATTGTAATATTTATGTGAGTTTCTTTACTCGTTTCTTACTATTACCATCTAGCGGCTTTGACCCCTCTATTCATTGCAGACCTTTATATAAGTGGGTCAGTTCATGCAAATTGAAGCATGGAGAATTCAATCCACTAGAACATACAGTGTACACTGCAGTTATGACTCCTGCAACATACTTGAGCCTGCCTCAGATTTTATTGAAAAAATAAGTTCCTCTAGATTGCTGAGTCATCGCCAGCTGAAATGTGGTGCAATAGACTGGCCACAAGACTCTCAACTAGGGAGAACCCCAAAAACTGCCCACGGATATGTTTCCTGGGCACGATATATCTTGCGAACACAT…
C97824	XP_020705613.1	AGGTGAATAAAGGTATATATATATTTTGCCAACTAAATTTTGAAATGAATATCCTGAGCTAACGTTTCTCCAGATGTGGTCTTCGTGGACCAATACTGACGAAATCTCTGCTTTGCAAACTCCAAGTAATCAAAGTCAATATCATTCACATGATCCGAAATTATTCCCCACAGTCCCCACATCAGGTGACTAACTGAAGTGTACTTCTCAATGCATTCCAGAAGATCCTCAACTTCGAGAGGGTCTTCTTTTTCGTCACCTGAAAAACCTAAATAAATCTGCGCAAATCTTCTTCTCTCCTCCAAATCTGGATATTTGCTGTAGTCCAATATGTGAGGTGTCTCTGTATGATAATCCGCAGCCATCTCACAAAAGTGATTGGCAATATCATATGCGATA…
C99322	XP_020699806.1	GTTTTCTTCCATAAATATTCCCCGCTGGAAGTCCCTCCCGCAAACAAAGTAGAGAAGAGAGATAGAGAGAGATGGGAGGATTCATCGAGGCAAGCCTTGCAGAAGCGAAGTTCGTCGGCGATGATATCTTCCCGAAGACCCTCATCCCGGCGGCTGACTCCGACCGGAACTTGGCCGAATCCGTGATCGCTGAACGCGACTCCCTCGTCGCCGCGCTTCGGCGGCATCGCGCTCTGCTCTTCCGCGGCTTCGACGTGGCCACGGCTGACGACTTCGAGCGCGTCGTGGAGGCCTTCGAGTGGGACGCGTACCCGATAGTCCCCGGCAGTACTACTCGTGTTAAGCTCTCCGAACGGGTCTACACCGCCAACGAGGCTTCGGTGGATCTGTTCATCAACT…
CL189Contig1	XP_020681447.1	ACTTAGGGCCTCTGTGCAGCTTTCCTTGTTTACTTCCACCACCATCACCGTAAAAAAAGATTGCTCTTTTTTTATTCCCGCGGGAAGAGGGAACAAAACAAAGATAATAAAAGAAAGGAGCAGAGACGAAGAAAGAGGGAAAGTTGTGAGCGCTAAAAGAAATAGAGAGAGACAAGTCATTACATTGAAACAGAGAAGCTGAGTTCTTCTCTGTTTTCTCTCTATACAGAGCAAGGAAAAAGCTCTCCGTTTGAAGTCATGGGCTTGAGGCCTCTAATGGCGCATGCGCTTGCGCTGGCTCTTCTACTTCAGCCATGGCTGCTCATTCCTTCGATAGCTTCTGTTTCTTATGACCGCAAGGCGGTGATCATTAATGGGCAGAGGAAGATTCTCATTTCT…
CL2261Contig1	XP_028550071.1	CAAGAATGCCTAACTTTGTTTTCATATGATCAAGGTAGGCCACTGGGCACAGAAGCGCAGCAGATCTTAGCTTGTCCAATAGCCTTCTCTCAAGGAGTGCCCAACATAGTACAGCTTCTGCTTTGTCTGTTTGAAAACCAAGTCAATCATAGCCGGGAGATCATTGGCTGCTAGTTCATCCCATGACCAAGCCCAGTAAGCCGGGTCGGATGGCTTAAGTGACACGTGCCGACGGCTGGAGCGGGTGCCCCTGTTGTTAGCGACCCACACGTCAAACCCGTTATCCGCTAACACGAAGGCCAGCGATTGGTCCGGTGAGTTCAGTAGCCAAGACATGCCATCCATAAGAACACCATGTTGCAACAATACCGGCTGCCTCAACCCTCCAATAACACCATT…
scaffold8476	PKU77521.1	ATAATATAATAATAATATAATAACAGCTACTAATATACATATACCCCCAAGATTAAGATTTTAATGGCATGATTGTTTTTTTTACTTTATATTAAAAGTATTTATTTATAGGACATCGTTGCACTAATCTTAATAAAAATAGAATGCTTATAAAATCCATCCTAATAATTTGTTTCACTAATCAAAATCTCCAACGTCGAATTAAGACCCTCTCACTAAAAAAAACTCACGATACCAATTAATACATTATACAATTCGTCCATGGGTAATTGATATACACTTAAGTCCTAATCAATGAAAAGATCTTAATTTTTTTTCCCACACTTAACGATTCCCAGGAGTGCAAGAGGCTGAGACAGATCTGACCGCCAAGAAAGTAACGGTGACCGGAACCATGAA…
C50744	XP_024185561.1	ATAAAATCAGTATAAAATAAAATTAGTGAATTTGAAATTTATATAAAGCAAATTTAGTACTTGGATAAATAAAAAATAAATTTTTAAAAAATATTTTTTTTATGTTTGGATGAATGCAAAGTAATGTGAGTGTTGGCTGATTGCGGCGGGCGGAGGTGGGTAGTGGGTGGCTTGTGGTTGCAGCCAATGGAGGTGGGTCGCAGTGGACGCGGTGGACGGCCAAAGAATTCAAAACATTTTTTAGTAATAAGAGAAGAAGAAAATTATGATATTCGATGTAGTCAATATTACTCTTGAATAATTAGATTTTGAATGGTCGAGGTGGTTGATGTGAATCCAAACTTGATTTTTAAATGTGTGAGA
scaffold8195	XP_020690199.1	CTCCCCCTATTTAAACTCACACTAGCTCGCTCCCAAACTTATCCAAGCCTCTCTGTTCTTCCTCTCTGCTCTTTTAGAATAGACACAGAGAGGGAGAAAGATACAGACAGAGTCTAGTAAATGGCAGCCAAGCGGTTCTTCTTCCTACTGCTTTCCTTCTTCCTTGCTTCCACCATTGAAACCTCTCGCACTCCATTGTCTTCTACTGCGACTGTCCCCAACCCCGAGCTGGTAGTTGAAGAAGTTCACAGGAGCATCAACGCCTCGCGTCGGCAGCTGGGCTACCTCTCCTGCGCAACCGGCAATCCCATCGACGACTGCTGGCGCTGCGACCCCAAATGGGAAACGAACCGCCAGCGGCTTGCCGACTGTGCAATCGGCTTCGGCCGCAACGCCCTC…
scaffold8892	XP_020578463.1	GGAATTACAAGAATACTAGAGTGAAGGATTTACGTGGTGAATGGATGTCTTGCACAATCAAATTTGAAATTTGAAAACTGTCTTTCACAATGCACAAACTCAGAGGCCGCAGATTCGGTATTCTAGGAATGCAGTTTCCTTGTCATCAACCACCACCCCCTCTTCTCCCAACACACTCCGACGCCTCTCCGTAAAAGAAATTATTAGAAAAGGTGAAGTCTTGCACCTTTGATAGCCTACAAACAACCCTGGGAATGAATCCCATAAACTGATTTCGCCCCACATCAAGCTGCTCCGATCTTCTCAACCTTACAAAAGTCCCCATAATACGCCCCTAGTTAAAGNNNNNNNNNNNNNNNNNNNNNNNNNNNNNNNNNNNNNNNNNNNNNNNNNNNNNNN…
C107344	XP_020681070.2	CTTTCTTCTCCACAAACCACATTTACACCTTCAGCCTCAACCATCCATGGAAGTACTCGTTCAGTCCTCCTTCAGCCCACTCCTCATCATCCCCTTATCCTTCCTCCTCCTCCTCCTCCTTCTCACCCTCCTCGTCATCCCCTCCCGCAAGCCCCGTCACCTCCCTCCATCCCCTCCTTCCCTCCCCATCATCGGCCACCTCCACCTCCTCCACCCTCCCCTCCACCAATCCCTGCACCACCTCAGCTCCCGCTACGGTCCCTTTGTCCGCCTCCGCCTTGGCTCCACTCCCGCCATAGTCGTCGCCTCTGCCGACGCCGTTAAACACCTCATCAAATCACACGACCAAGACTTCTCCAACCGTCCCCTCTCCGCCGCCGTCCGCCACTTCGCCTACGA…
scaffold8331	KYP40337.1	ATTCTTCCTCTCAAATTGAGCAAATTACTTTGAGACTCATTCTCATCACACTTCATTTAAGAACCTCACCATTATTTTTCAAAATTATGACCTCTTAGAGAAATATATATTGTTGTGAAATCGAAATGCAATCAAATCATAGAAATGTAGAAAATAAAAGGACAGATTTGTGTGGTTCGACAAAAATGCTTAAGTCCATATCACTTTTTTTTTTACTCATCCATGCTTGAGCGTGAAATAATCATATATCTACATATAACAAAAGAATAAGATATAATATACCAAGCTTAGTTACATAGCAACAATGATTTCCATAACATATACTAAACTCATTAGCTACTATAAAGGTGTCAAACCTTTTGTATTGCTATCTTAGGAGCATGTTTCAAGCCATGCAGG…
C98102	XP_020682942.1	ATTAGAGAATAAGGAAAGTGGCTGCGGGCTGCGTTCTTTGGCAGCCACTTCAGCGACTCAAGATACTGTTTCATAACAGGTCCACGACACACTGATAACTCATACGACACGATAGATCACCCGAAACAACGAAACACGGCCTAAAAATCGGCCCCCGCGTCTCTACCAAACACCTGAAACAATGCCAACCACATACCCGTCGGGCCGGTCGGGCCGGCCGGGCCAGGCTGCTCAAACGCGAAAATTCTTGCCGGAGAAGGTCTGCCCAAACTGCCATTTGGCCGGAACAACGTCCCAGGAGGTGGAGGTCCGGTGATCACTCCCGGTGACGCGAAAGGAGAGAGATTGGCCGACGAGGACTGCATTAGATTGCCAGTTCTGGCCCCAGTTTCGCGACAT…
scaffold8330	RVW86112.1	ATTCTTCCTCTCAAATTGAGCAAATTACTTTGAGACTCATTCTCATCACACTTCATTTAAGAACCTCACCATTATTTTTCAAAATTATGACCTCTTAGAGAAATATATATTGTTGTGAAATCGAAATGCAATCAAATCATAGAAATGTAGAAAATAAAAGGACAGATTTGTGTGGTTCGACAAAAATGCTTAAGTCCATATCACTTTTTTTTTTACTCATCCATGCTTGAGCGTGAAATAATCATATATCTACATATAACAAAAGAATAAGATATAATATACCAAGCTTAGTTACATAGCAACAATGATTTCCATAACATATACTAAACTCATTAGCTACTATAAAGGTGTCAAACCTTTTGTATTGCTATCTTAGGAGCATGTTTCAAGCCATGCAGG…
C97596	XP_020688981.1	TGCAAGAACTGAAATCACAAATTTTATTGCACGTACCAAGAACTCAAATCCAAGAATCGATATGATATACAGGGGAAACAAAATTTAAGATTCTGTAAAACATAGAATGATTAATTCCTCCTAACATCCCCTAATGCCATCCAAGATCACAATGGCAATTAATCAATTCATTTCAAAGGTTCGGCCACAAAAGAAACTCTAAAACAAATACAAATGATAAACTTAAATCCTACCATAAGATATATCATAAAAAAATGTAAAAATATTTCGATAAATAAGAATTAGAAAGCCCCCGTAATTTACAAACCGCAACCCACCAATCGGCCGGTAAAATAATAGTCTCCTCACGGCTACGACGATAAGCAAGTTAGGGCATAACAGAACCAAATCTGTCCGTCC…
scaffold6718	RZS27449.1	GATGTTCATAACACGATAGTAATTGCGGCAATATTTTCTAACAAAAAATACTCTGGCGGCTGTCAGACTTCTAGGAATTAGCGCTATTTTGGCAGTTTTTTTTAGCTGAAAAATTGTCACATTTTGCGGCAATTTTTGGGTGCCGAAAAACTGCAAAAAAAATTGATGGTTATTGAACACCAAAAATACACGATTGCTCGATCCTGTCGGTGCCTTCACTAGCGAGCTTACAACTTCCTGGCTTCTAACATCTAATGGGTTGTTTGGTAGAAAGATCTAAGCAAATTTAACGTAAATCCTACCAAACAGCTAAAATGATGGCTTCAAAACCTTAAAAAACATAAATCTAGTATCTTTTCCATTTTGCCTTATCTCCCATATTAATAAATCCGGAAAGCT…
scaffold12169	XP_020698600.1	AACCACAACCTAGTTGGATCACCAGTAAATGACAGATGAGTACTACAGACAGACAAGATCGATTTCAAACTATTGGATCCAACAAAAACTAAACTGTAGTCAATCTATAACTTTCTGTGTCAGATAACATAAAATCAATAGCCACGCTACTTTTCTTATTTCACCTCTTCGGAATAAATGGCTTATCATGTGCTTCTTGCCTGTGTTTCCAGTCATCATGAAGTAGTAAGCCCTCCATTTCAAGCATATGAATGACATTCCCCATTTTTGGTCGCTTCAGTGCATCAGGATCAACGCAACGAAGTGATACTAGCAGTGCCCGTTTCAGCATCTTTGAAGAAGGCTTTTCGAAGATCTTAGGATCCATAACTTCTTCAGATCTTCTTTCTCCAACCATAT…
scaffold12255	XP_020685247.1	GCACCAGAGAAATTACCAGAATTTCCAAACCACCCAAAATCATTTCGTTGTTTAACGAAGTTTCAAAAGTCTTATTATTTTCCAAAGGAATGCCAAACTATGGGGACTCTTATACATGCTCTTGAAAAACAAAATGTTGATGAAACTGATTCAATCTTAGCCATTCCTATCAAAGTCATATATCATTGATTGTATCTTATAGCGCAAAAGAAATGGCATCATCACAGATCCAATCCACAGGCTATCATTCTTCTCATGCACCTCACTGATGAGCAGCATCTTTCTTCCTCCAACTCTCTCCAAAACTTCTATTACTTCACCATCTTCATCCAGTCTCAATGCCATGGCTCCCTCATTCCTTGTCCTCTTAAGAAATAGCGCCATGCCATGAATACTAGA…
scaffold2479	PKU74771.1	CGGCTTCTTTTGAACTTGCAAGGCTCTTACTTGGTCTATATGGGATTAGACTTCAAAGGTGGAATCCACCGAAAGCTCACTCCTGCTTGACTCGGTGGCTTCAAGTTCTCGTTATTTTCTGACTTAGATGAGTAGAACTTCATTTTTGATTTATTTACTCGGTGGCCCACTATTTCCTTATTTTCTATTCATAACTTTCCTTGCTATTTTCAAATAAAAATAAATCCAATGTTTTCTTCATTTGGCAACTTTAACACTATAGTTGGGATCACTTTTTCTATTATATGATTATGACATCAATACAAGCATGCATCAAACAAGTGCCTCAGTTTTAAAATCCTTAACAAAAGTGAAAACTACTTAAGGGTTGTTTGGTAACGGATTTACTTAAATCCGCCA…
scaffold6660	CAN68682.1	AAAAGTAAAAAATGAAAAAGCATATGCTGCCCCAAGCGATGGTAAGCTTTGAGAAAGATAACTATTCCATGGTTGTAAAATGTTTCATGTCAATAATTAATTCAATTGATCTTGCTGCGTGCACCTCAATAGCTTCAACTATCGTAGTAATCCAGTTTTCATTTGTCAACAAAGTAAAACATTCCAAAAGTTGGCTCGTTATGCAATTTTTGTAGCAAAAATTCTAATTCTTGAGCAACAAACATATGGCCACCAAGAAATATATAATCAGTACATAATGATCCCATGTTAGAACTGCATGATGGGAACAAACCGTGTTAGGCTTGAAACTGCATGCATGACTTAATGGCTATAACTTCTAGAAGCTATAAGAAGGCTTTTATTGATTTAAATATGCCT…
C103442	XP_020704589.1	GTTACATAAGATCCAAAAAAGCAGCTTCGATATGCTTAATTTGTGATGGAACTGTGTCAACCTGTGGTCTTGGATCCGACTGCAGCTTCTATCATAGTTAACGGTAACCAACCACTCCCTATCCATCCATCATCATCCCCTGCCTCCCCTTGAACAATCCAGCGTCAACCAAAAAACAAAGCTTTAACCATGAACAACAACAACCTGTGGTCATGGATCACCGCTCTTCCAACCACCCCGCTCCCTCTCGCCTCCTCCTCCGGCCGCTCCATCCTCCTCTCCGCCGATCACAGCACCACCACAGCCCTCATAACTCTCTCCATCTCACTCGAAGGCTTCCACGCTTCCAATCCCAGCAAAACCCTCTGGGCCTCCGAACCCATTCCTCTCTCCACCACC…
scaffold2583	XP_018679348.1	TTATAGTCTCCAGGAAATTCCATCCCTTGAAATCAGTCAAATCAGGGACAACATAACGAGGTAATTTTTCATCCTGCACAACATAGCCACCTTGACTTGCCATTGATCACCACCACCACCAACCACCAATGTTGTCGCCGGCACCACTGCCGGCGTATCACTTTTCATTGATCACCACCACCACCAACCACCAATGTTGCGCCTAGCACCACTGCTGGCGTACCACTTTTCATATGATATTACTCATCGTCTGGCAATGCACAAAGCAGGAATTGATGAGCATGGCTCCTACTATTTTGCTGGAATTTGCTCAAGTAATTAAGCAAACTTTTCCTAAAACCTTGCAAAGTTTCCATCATGTTAGAATTACAATAGCGCATATTCATCCTGCATCTCCTC…
scaffold11505	XP_028555403.1	CTAGAGCTGTCAAGACGCCAGGTCTAAATGCACCACTCACGTCGCAGAGCAATTGAAGCCGTTTTTCCTCAACTCCATGTTTTTTCATTTCAGAAGGCATTTCCACGTAATAGTTCACATGATCAAATACTAGAGAAAGTGGTTGGAAAGGTAAAACCATTCCTCGTGAAACTTGATTGTGCGTGTTTCTTGTTCTGCCATCATTCTTCAGAGTTGTTTCCACTTCAGTATCTGCAATATTAGATCTAGAAGATGCTTTGACTCTTTCTTCTAGTCTTGATAAATCTTCCATAGCTGTTATGTGATTCTTTTCCAAACGTTCTTCATCGTCACTTACAATGACAGATTTAGAACTCTTAATTGGATTCAGATACATCAATGCCAATATGAAGCATATAT…
CL1412Contig1	XP_020676207.1	CACCAACCGACCTCAACAAACTCCCTTTACTTCTTCACCCGCGCAGCTCAGTGGCCACAGCCCACTTTCTTTCGGCAATACTCTTTTAAGTAGCTAAAACCTCAATGTGGAACCTCCTCCTAATCAATGCTTGTAAATAACCGTTACATGTCGCTCGCTCTCAGCGACCTTGCATCTTAAATTAAGCTTCTTCGCATCTCGTGGGAGAGCTTCTGCTTTTCGTGGTCTCCAGCAATGGCCGTTCCTCCCTGCTCCCGCCCTTCTTCTTCTTCTTCTTCCCCTCTTCCCTCTTCTCCTCATTTCGCCCCTNNNNNNNNNNNNNNNNNNNNNNNNNNNNNNNNNNNNNNNNNNNNNNNNGTAAGTCTCCTCCTCCCTCTTCTCTTTTTTCGCACTTCGATC…
C117686	XP_020677861.1	CTCTCCCTGCTCTCTTCCATCTGTTTCTCTTCCGCCTGAGCTATTAAACAAAGGGGGAGAGAGAAAGAGAGACAGTTAATGCTGGTCCTCTGGAAGACCCCACTTTTGCTTTGTAGTTGGATTGAATCGCTTACTGACAATCGTCCTCCGCCATTCTCCAATGTCTTGGCATTTAAAACCCATTTCCTCCTTACCTCACTGGCATTCATCCAGATTAGGACGGAAGTTAGGGTTAGCTGTAGGTTTAGCTCAGAATGTGGAGCTCCACGGAGCCCGCGTTCTCCCGATCGAGCTCGTACCGAGAATCTGCGGAGGAGGAGGAGGAGGCGCTCCAGTGGGCTGCACTCGAGCGCCTCCCAACTTTTGCTCGTATCCGCCGCGGGATTATACGGCGTGAAG…
CL374Contig1	XP_020694034.1	GGGACCCTCGCTTTTTCCCTTCCCTGCTCCTTCGTGCATTCTTCTCTCCGTCTCTCTCCCCTCATTGTTTCTCTTTCTCTCTGTCTCTCTGTTTCTTTCTCTTCCTCAGAGCCATGTGCGGAATTCTAGCTGTTCTGGGTTGCTCGGACGATTCCCAAGCCAAGAGGGTTCGAGTTCTTGAGCTCTCTCGCAGGTTAAGGCATCGTGGTCCAGATTGGAGTGGGTTGTTCCACCATGGAGATTGTTATCTATCGCACCAGCGGCTTGCGATCATCGATCCTGCATCTGGAGACCAACCTCTGTATAACGAAGACAAGAGCATCGCTGTGACAGTTAATGGTGAAATTTACAACCATGAAAAGCTTAGAGCTCAATTATCTAACCACAAGTTTAGGACTG…
C95468	XP_020703189.1	TTTCCGTGAACTTAAAACCTTTTATGCAACAGTAAAGCAAGAAGGTGACATTCTACATCCTCCGTCACCTGCACGAAACACGTTTATTCAAATTCATTGAAAACACGGGTACAGCAGGATCAGAACCTCGCCGTCAAACACACAGATCAGCGCAGATCCAAACCGGATCCATCCGAAATCTCAAAACGCACAAAACATCAAGAACCAGTAGACCACACCACCGGCCCATACACAACGGCTTGCCCGTGGATCTCAACGACGGCGACATACTCTCCTTCCGCCCCCGCCGGCTTGGTCGACCACAAAACCTTATGCCGATCGTCAACCACCGCAAGCCGTCCACGATTATCAAGCCTAGCAAAGCAATGCTGCCCCTTTCCCTTCGTCTTGCTCTCCCAA…
C68464	WP_053754333.1	CCCTTATAAGAAAGGGGGAGATGGAATTGTAAGATTACAAATATGTGAAAATGTCTGCTGAAGTCCTTCGAACTCGGACTGTTGGTGTATCAAAGAGCTGTCGTATGCAGTAAAGCTTGAATCTCGATCTCTTTAGAAATTGGAGCTTTGGATAGTTTGATAGCTTGGGAGCTTTGATCTTCTCCAATGGCAAGAACGTTGGATCTTCTCCAATGGCAGGAACATTGGACCTTCTCCAGTGGTAGGAACATTGGATCTTCTCCAATGGCAGGGCTCTTGAATTTGATAAGTCGAATCACCTACGGTCGGTGATGACTAGATCAACATCATCTTTGTAAAATACGAAGATCAATATCCGCCTTGCAAGATGTCGCTAGAGAACGACTTGGTCGGTCGAAT…
scaffold6127	PKU86468.1	GCATAGTGTCAGATCAGTGACGTTGAAGGTCGCAGAGATGTTGGAGTCCCCCGGTAGATCAATTTGATATGTATTATCATTGATTTTTTTAAAGATTCGAAAAAGGCCATATGCCCTGGCGCGAAGCTTCCCAAATAATCCTAGGGAAAATCTCTCCTTTCTGAGTCTGGTCCACACCATATCATCTTCCTTGAATACATGAGCCTTCCTAGACTTACTAGCTTGCTTCTGATATTTGGCATTTTGTTTGCATATTTCCTTGCCAACAAATTTATAAAAGACATTGATTTTTGCTGCTCGAACATCTGTAGCTACACTTCGGGATTCTTCAAGTAGGAATGAGCTAAAGATGTGAAAGGATTTCTTCCATAAACAATCTCAAAAGGCAATTTACCAGTT…
CL225Contig1	QEG03118.1	ATTATTAATAATTCGTCATACAGTTGAAAATGTATTCAGGTCGCTGAACACCTCTACATCCGCCCAAAACAAAGAGCAGTTGAGAGCTTTAAAAGGCTGTTAGAAAGCTGCCTTCCAGTCTCTTATGGGAGACAGCCCACCTCTGCACTACAAACCAACGCCAAAAATATCAGAACCAGCTTTCCCAAACAGAAATCAATTCTCCTTCCGCCTTTCTCAATCCCTCTCAGATCTCAGTCAATGTTCACTATCTCTTCCCCTCCGCTCTCAACAGCCGAACCCAACAATACCGCCAAGAAGAAGCGCCGCCCTGCGGGCACCCCAGGTTTCATCTCTATATATATCATTCATTTTCTACATGAAAATATATCAAATAGCACTCTTTCGTTCTGCAGACCC…
scaffold10707	CAN74624.1	CGGCTATGTCTAGCGTCGTCCGTTGCCTCAAAAATCGCCAAGGAGAAGACTACAGTACATATGTTCAGAGCACTAGAGAGGATGTACGACATGCCTTCAGCAGTGAATAAGGTGTGTACGATGAAGAAACTGTTCAACCTTAAGATGTTGAGAGTTTTATGGTGACAGATCACATCAATGAGTTCAACAATGTCATGAATCAGCTGAAATCTGTGAACATTGTGTTTGATGATGAGATCAAGGCTCTTGTATTGCTATCTAGCTACTTAGAGAGTTGGAACGAACTAATTGTTACTATGAGCAATTCCTCAAGATCTGGGAAGTCAATCTGGAGAATGTGGTGTATTTGATACTAGCAGAGGAGTCCAGGAGGAGAGTATCAGGAGACGATTCTGGTTC…
C87408	XP_020693534.1	CCGTAGGCCAACACCCAGCGCCAAAAACCAGAAGCGAATTTCGGTCTCTCGGCTGAAAGTGTGAGAGGGAACGAATTCATGGCTGATTCAATCTCCATCAACTCAATGGAAGAAGAGAAGTCTCTGATCTCACCTCTCGTCTCCTCCGAACTCTACTCCGAAATGTCCCAAGGTGAGGCCAAGGTGCGGCGGCGGAGGAAGAAGGTGAGGATCGCCGGCGACGAAGAGGTCGACATCGCCGGCGAGGGAAAGAAGCGGCGGCTCCGTGATGACCAGGTGAGGTTTCTGGAGATGAACTTCGGCAAAGAGCGCAAGCTTGAATCCGGCCGGAAAGTTCATCTCGCCATTGAGCTCGGCCTGGATCCGAAGCAGGTCGCCGTCTGGTTCCAGAACCGCCGA…
scaffold9384	WP_008118672.1	TTTAATTCTAAACATATTGTTAGCTAATGTGCAAACTACAATTCTAAAAAATAATGTTTGTTATAGTAATTATGTTGATTATATTAATCTTATATTATTGATAACTAAAATTTATTCTAAAAAATAATGTTTGTTATTCATTGTTGCATGTTAGAAAATATGATCTCAGTTTTGAGTCTAAAACACAATAGGAAGCAGAAGAATTTTAAAAAAGCCCAAAGAGGAAAAAAATCATGCGGCGTGGCCTAGTAAAGAAATATCCACTATATAATATCAATTTGCAAGGCTCTGATCTTCCTAACAGAAAATGAGGAGATTGAGTTACAATATTACAACGATGTGAAAATATTTGTTAGAGCCTTTCAAATTTGGATTGTTGATATAGAAAATAATTATCAT…
scaffold2044	XP_020589377.1	TTCATGCTTGCAGAGCCTCACTTGTTTCTATAAAGGTTCATTCCTAACGTAAATCATATAAGTTCATTACAATACATACACAAATGCTATTTTCATCACCACTTACAGATTATGAAAAATAAGCTTAATTCATAGCAAGCTAATAGAATTGAGTTGATGATGACGATTATGATGATATTAGTTAATCTCAGCTGAAACTGTAGGCTGATCTTCTGGCTTTTCATCAGCAACCAACCTTGAAGGAGGTCCACAGATACTAAGAAAAACTGGAAGAAAGACGAGCCCATGTAAGAATCCTATGAGAACTAACGCTAGGTACATCTGGAAGTAATAAACCACAAAGACTTGTGATTTTGCAAAACTCAGTACAATTACACCTACAAGCTTCGTTAGGGTGAT…
C101576	XP_020692919.1	GCCCCCAAGTGAGCTAGAGTCCATTGGGCTTGGGTATCAAAACTCTTCCTCTATTCCTCTCCCTCTATTCCTCCCACTTGCCTTTCTCTCTTTCATTGAGCCTTCACCCACCGAATCTGCCATCTCATCCGAATTCCTCATTTCCAGTGACATACATGGCATTAGAAGCCGTGGTCTTTCATAACCTCTTAAACTGCAATGTGAAGGACATGTGCCACCACTGGGAGATAGCTGGATTGATGGATGAGGGCAAATTGCTACCTTTCTATGGCAATTGGGAAACTTCTTGTTCTTCACATACAGGGCAGGCTTTCGAAGAGTGGGATATAAACTCCTCAACACAGCCACTGCATCTTGGAGAATACGCAGCAATGGGAAGAACATCACAGAAGGAAGATA…
scaffold11151	XP_020692781.1	TTTTTTTTGAGATAATAATGCTTGCATTTGATGCATTAATTAATAGTTAAACCTGTCTTACAGGACGAGAGAAATAAAAAAAAATAAAACCACACGCAGTAGTAAATAAAAAGAAATTAAAAGTAGTTTTTTGCAAGAGAGAGAGAGAGAGAGAGAGAGAGAGAGAGAGAGAGGGGGGAAGGGAGAGAAAGAAAGAAGGAGAGTCAATGCCCGAACCAACACCCTCACATATGCAAGCTTTGTGAATCTCTCTATTCAGACTTCTGACTACAGATTGCACAAATACATCATATTGTAAGGAGAGTCTGAGGTGCGTTCTTGACTGCTTCCCATGTTTCTAAAATTTCTCCCATTATTCCCTCTTCGACTAACACTTAATCCCCTTTAATCCCATAAGAG…
scaffold7888	XP_020703125.1	GTGAATTGTTCCTAAAGATTATGCCAAAATATTGTGTGCTAGAAAATATGATCTTAGCTCAACGTCTAACACGTAAATAGGAGATAGAAAAATTTTAATATGAAAAATTCAAAGAGGAAAAAAAATCGCAAGGCCTAGCACAATAAATACATATCTATGATGTAATGCCAATTTATAGTATTCTAATATCCCTAAAAATGAAGGAGATTGAGCTGTAAGATTACAATGGTGTGAAAATGTATATTGGAGCCTTAGAGCTCGGACTGCTAATATGACAAATGACTATTATGTACGGTCAAACTTGGAGACCAAGTCCCCTGACATGGCCATGGACATCACTGTCATGATGGACCAAGTATTTGAAGTGGCCAAGGAGTCTGAAGTGGCCAATAACTGTAT…
C98392	XP_020700700.2	CGCATGTATTAAAATTTCATGTTTTAAAATAAAAATAAGAAAAGTAGCTGAATAAAAGAAGAAAAATTCGGGGTTCATTTTAACACTTATATCTGCATACATGGAGCTTCTTGAAATCGGATCAGTTTCTTAAAGCAGAGATCGAAAGCAAATGAAGGATCGGCGGTTATCTGCGGAAGAGATATGAATACAAAAATTGAAGAACCCTTTGTTCCAAAGATTTTGAAAGAAGAAAGCTGTCTCAAGGTATTACCGCCAAATCCCCAAGTCCACCGGAATCGAGGAAGCAGACGAATGTTCTAGAAGCTCTAGACTCAAGCAAATGAGATGAATATCTTGCAGGGATTCCTGGAGTTCACATTGAAGATGGGATCCAGCAAGAGATCTGTCTTCAAGAGT…
C116000	XP_020595715.1	TCGGCCCCCTCCTTCTGCGCTCCGCCTTCAAAAGCTCCCAGCCAACGGCTGGTTTGCGTCTCGCAACTCCTCTTCCTACGCCCATACGTATTGTGAGTTCAATCAGTAAAGGATCATGAATTCAATTCACAATTCTTTCAAATCCCACCGCTCCAACAAGCACTTATCGTCCTGGAACTCATCCGGAGGCGAGCAGGAGGACCAGCGGCCGATTCTGTACGGAAGCCCTCACGAAGACTCCGGCGATCATCAGGAGGTCATTGTTAAGATCGACGAAGGAAGACAAGATATTCGTATGCAGCCAGAAATTCCTATCCAGGTCGCCGGTGACAAGGTGTGGGCGGAATCCAGCTGCGGGTTCGGGAAGGATGGGAATGTTAACATTGGTGGCGGCGGTGT…
scaffold11161	XP_020676087.1	GCCGAATCTCTCTCATCGTATAGAGGCAAATGTTGCCTTCCTTATCCTTTTACTTACTATTCATCTTTTCAAGTCTTCTTCTTCCAACTTTGTGCGTATAAATGATTTGCAGAACCATTTGAAGTAGAGCTGTGCTTTTCGTATTAAATTTAACAACTTTTTCTTGGGAGAGAGGGAGAGTGGATGTTTTTTGAGAGGTTGGGGTTGGCAAATAGTGGAGGAGAGTTTGAAGCTGGTTCTATTGTGAAGAATGGAGGATTCTTTCATCCCACAAATCAGCCATGGGATCATGGATGAGCAGGAAGAAGAGCTGGGTTCCTTTTCCTCGTTAGAAGATGAGGAGGAGGAGGCTGTGCTGTCGATGAATTCGTCGTCGTCGGACTTAATGGAGGATGCCAT…
scaffold9606	XP_028549377.1	GGCTCCCACTTCCCAGCAATAAAGATTGTGTGCCCGCCCTGAGAAATTTTAATCTCATGATGCTATTTACTAATCATAAGCTGATCCCACTTCCCACTTTACAATAAAACAGGCGCCAGTACTCACAGCACGTTCCCATTATGTACTATTCCACGCTTCAGTTGTAGAAGCAATTGGCTGCAAGCCAAGGAGCTCAATCGCATCTTGAAACTTTATTCCAGGAACTACATCAAACAAAACCTGTATTAAATGGACAAGTTGGATGCAGTTTGATGATAAAGCTTCAACGTATAACAATGCCATTTTATCTCGTGAATTCTTCCAATTTTCACCATAATTTACATTTTGCAGCCAAACCCTCTTGATGACATCTTGCAAATTTGATCTGTACTCTGTCTC…
C117992	XP_020701852.1	ATAGCTTCTGCGTTCCGAGGCTCCAAGCATCCAGCAGCAAAACACACGCACTCAGCAGTTCCAATATACTTTCCTCACCTATGAAGCAATACCACTCTTGCAAACAGAGGAAATCGCAAAAACAGGAAAAGAGAAAAACAAACAAATCCGCTTCATTCTCTAAAACCCTTAAATCCTCATTCTTTAAACCCAATTCCTTGCTTGCTTGTTGGAGAATCCTAAAGCGAAGAAAAGCAAAAAGGGAAAAAGAGAAAAGCCATCAGTGCTCTAGTTTCTTTACCGAAATGCATCCACTTCAGACTTTGATCACGGTTCCAATCATCTCTCTTCTGCTCGTCGTCGGTGGCTGTGGCCGCAAAGAAGTAGGTGGAGATACTGATTGGCTTCACGAATGGCCAG…
C111736	XP_020691591.1	ACTTCATTAGCATTTTATCGAACAGAAGCGGATGTTCTTCTGACGAAGATTCCTTGTCCGGGCGCCAGCAGGCTCATCGGGTCGAACCTTGACTTCCGATCGGAAAACCTGCCCCATTTGCCGCCGAAGTGCTTTCTCCATTGGTCCGGCGACGGCTGGTGGCCCAGGTATTGCTTCGCTCCTATTCGATCGCCGGCGGCGATTTCGGCCACGCGCCTCCGCCGCTCGAGAAGATCGGCGAGGCACGCCGCCGTGCAATGGCGGGGATTCGCCGACTGAAGCAAGCCCACCACGTAGATCACCCTCTCCTCCACGGCCGCCGCCGAGGAGGGCTCCGGCAGCACCGCCGACGTGTTCATATCCCACTTGTCTCGAAGGAGTGGATAAAGGAGGATTGGG…
C117954	XP_020683380.1	GTCACAACAAGTTTGTCATCCCACTGTGATGGAAGTCAGTGGACTGGGGGGCGGTCAAATGCTACAAGAATCATTGCTTCCTCGTTCCTTTAACGCAGATTTGGGCAGATCCGGTAGCTCTGAGGCAGGGAATTCATACATTGCTCTTCTATCAGATAAATCAAATCTGTCATCAAGTGAACTTCTGCAACCCCCTAATTCAAGGTCGGAGCTGGCGAAGCTTCCTGTTCGTAACTGTGATGGCTTGGGTCAGTCTACGAGTCGCAGTTTCTCAGCAAATGTCATTTCACCTTTGTCAAATTTTCAGTGCAACGATGCTATCTTTAATGGAGATCTTTCTTCTTTCATTGCATCTCGTCCGTTTTTCCCAACTAGTTCCATACCATTGAATATGCAGCA…
CL3213Contig1	XP_020674644.2	ATATGATCCTGTATGACTTTTGAGAAAAACTCCAGCCGGTGAGCGGCGCGGCTCTGCAACACATTTGCTTCTTTTTTCCTATTTATAGTTTACTCTCTCGAACACAAAATAGTCGACCGGCAAAGCTTCCAGCTCCGGATCAAGGTGGCGCAACCCAGCGAGTCAGAGGATATCGAGAGGTTCTTCTCAGCGGGAGAGGAGGAAGGCGAGGTGGGACCGACGGCCCGGTCGCCGGAGCTAACGCCGCCGCCGTCTTCCACCGAGATGCTTTCCATTTTAGATCGCGAGAGGGAGATGTCGGCCATGGTTTCGGCTCTATCACACGTAGTTTCCAGCGGCCACAGCACAGAAGCCGGCGGGCAGATTAACTCCGGCGGACGGCTGTTGACGGCTCGGTCG…
C71744	XP_020701932.1	CGTTAAGATGTTCCGAGTTGCAGTCATGGCAACTGTTACAGCTCTCTTGGTGTTTGGCAATGGAAGATCAGAGGAAGACATGGCTGTAAAGTCCCCAGAGATAAGTTTGTGGTGTGTAAGCAATTGTGGCACTTGTCCTATGGTTTGCTCACCGCCTCCACAGCCTCCAAAAGCTTCTATAAATTTGGTTCCATCTCCGCCGGAAAAGAAGTCGCCGCCTCCCCCTCCTCCTCCTCCTTCTCCTCCTCCATCGACTCCTTCGTGGTCATTTACATCATCACCATACTCTTCTTCATCTTCTCCCACAACCGGGCAGGAGAGAGGGGGTTTTTCTTACCCTTACTACTATTTCTATAGTTCTGATGCACTGAGAGCCCATGGCTTGCTTCACGTTTCTTT…
scaffold230	XP_020678678.1	ATCTCTCAATAAACTTATGTCATCCACCTACACTGTCCACACTTAAGACATCAAACATGTTAACAGAGACCGCCTAAATTCAAACTCCAGAGCGCCATCGGAAAATCATCAGATCGAAATACTATTCGGGATACCCTTCGCCGTGATCCCACCCTCGCTGTAAGGAGAGAGCAGGGAGTAAGGCATCCTGACGGGCCCGCTGCGGTTCTTCAGCCTCGAATCGCCGTTCAACTCCGCAATCTTCTTCTCGATCTCCTTCAGCTTCGCTCCGAAGCGGTTCAGCGCGTCGACGGCGCGTTCATCTCTGGTCCACTCGGCGCTCACCCGCTGCCCCAGATACACCTCGTCGCTCGAGTGCGACGACAGCACCTCGATCAACGAAATCCCAATAATGGTCTG…
scaffold6279	RVW35576.1	ATCACCATCGAACTAATGTCATTGAACAACACCGTTTGACAACCTTCATAGGACCACCACCATCCAACTACATTCTCGTGAACACTGATGCTCAACTATGATATTTCTTTTAAGTTTTTATTTTATGGTGTGGAGCCCAATTGGGCCCGCGTTAATGTGACCCGCCCTAATTTGGGTATTAGGGCTCACATTAAGTTGAGGAAAGAAAGAGGCTATAAATAGCCCTCTTAGGTTTCCCTCCTCCCTCTCTTGAGTTTTCAAGTTGTAAACCCTAGCCTCCAAGTTTTCTCCCTCTCNNNNNNNNNNNNNNNNNNNNNNNNNNNNNNNNAGAAAAAATCCCTGCAGCCGTGGACGTAGGCATCTTTGCCGAACCACGTAAATCTCTGTGTTCTTCTGGTT…
CL249Contig1	PKU74551.1	TTCGCCTTTTTTTTATTACAAACTAAACATCATTAGAAAACATCTTTTATATCAACATATAGCTGGCTCTGGCTAAGCAGAAATGATCATTATACTCTACAAAAATTTAACAAATATATGCTAATTAAAATTTACTATAGGTACAATTTTAACAATCATTATTATATTTGTTTAATAAAAATTCTAATTCACATCTTACCAAATTATCAAAAAAATTAATCAAATAGAACAAAGGATGAATATGCAGCGCCAAAGATGAGAGAAAGGCAGATGCAACCATCTGGCCAGCAGTTTCTTATTGGTTTGTTCTCTTAAGGCGGCAACTAGAAGTTGATGTAGAGCCTCTCATTGTTCAGATTCTTCGGTGTTGAGCTCGAGGTCGATCAACCACAGGAAAAG…
CL1066Contig1	WP_084918292.1	ATATTGTTTTTTTTTTCATATTGAAGAAAAGGAAGAAATGAAATTAAAATGTGCTTTACATGCAATCATTGGATACTCCATGTATTTTAATGAAAATCAACAGGAGAAACAAAGGCTGTGTTTTCTTATAAAAGGATAAACTCAAGATTCTCTCCCTCTCAGGTTCATTTGAATCGACTTTTTAGGCACTTCCCGTTATAAAACTCAATGAAAATAATTTTTAGCCCACTCCATTTTATCTGCAGCTGAAAATGTTTTTCGTTGATGCTGTTGTTTGAGGACCCCAAATTGTAGCCTCCGTCCCGCTTTTTCAACCTACATCCTAGTATTTCATTCTAAGTCTCTCTCTTTTCTGGATTTGGCACAAACTTTTAACATTATTCTTCAAGTCTCTAACAT…
scaffold12676	PKU76067.1	TTACTGAAAGGGGTTTATGTTCATACTGTGTGATTGTTATTCTGTAGTTGTTTGATTCTTTTGTATCTTGGTAAACTGGTTTGCTGTAGATTTATTTGCTGATGAAATAAATCTTTATAGTTTCTTATTTCTTTATGGTATCAGAGCCATAGATCGTGGATGGAAGAAACGTCGGCCGAGGTGGATTCAAGAAGATCTGGGGGAGATTCGGTGAATGAGGATCCGTTTTCTCCGTCTCTGAGGTTTCTGTTATCGAATATCAAACACCTTGTAAATACCCAGCTTACAAGTGACAACTATTCGATATGGAAGTCACAGATTTACAAAATTTTTTGTGCTCATTCTTTCGAGGGTTATCTTACGGGTTCTGTGGGGTGTCCGGTGAAATTTCTTGGGGAG…
C90538	PKU59640.1	TGATCATGGCACAGATACTGTGTATATCGAAAAAAGATCTTGTCAACAGTTCAACTTCCGGCCAATAAATTGAGATCACATAATGGCATTCAACTGCCCCGCCCTCCAATTTAAATAGTCCCATTGTTCCAGTATCCTTCCCCAGCACTCAGTAAGCCAGCCACTAGATCATCTCCCAAACCAAGCGCTCCAAAATGGTTCATTTAACCGGCCTTGAAAAGCAGCTGACGGCGCAACAGTTCAAAGATTGGCTGAAAAGCATCGATACAGATGGAGATGGCAAGATCAGCAGAAAGGAGCTCCGCGCCGCGCTCCAAGTGCTTGGCATGAGTTGCACCCGGTGGAAGGCTTGGAGAGCTCTGGTTCACGCAGACCTCAACCAAAACCAGCACATCGACG…
scaffold4969	XP_020693092.1	CCGGCCATTTCGGCCCATAAATAACTTCCTCACGCTCCCCGCATTGTCCTCACACACTCTCTGCTTCTTCTCTCTGCACTCTGTTTATTATTCTCTCTGCAGAAAGAACCTCTTTAGTACTTTTTGTTTAGAGTAAGAGAGAATCAAAATGGTGGGGATTTTTTCTCTGGTGACGGGATGGCCTGGTCCGAGCGGCTTTGGCTCAGCAACCACGGCCGAGCAAGTTACTGAGGGCATCGATGCTTCTCATCTCACTGTCATAATTACAGGAGGAGCAAGCGGAATCGGCGCTGAGGCTGCGAGAGTACTTGCTCTGAGAGGAGCCCAAGTAATTATTGCAGCTAGGAATATGGAAGCTGCTAACGAGACGAAGAAAGCCATAGTTTCGAGCAATTCAGA…
C111252	XP_020686762.1	GATTCCCCGTTTGCTTGCTCAAAGCCATTTGTAATCATCCTCTTCCCATTCTACTAAAGAAAGATCTCTCATTTCGATCACAAACTCAATTAAAAGCAAAGCAAACTCCCAAAAATCATTACATTCCCTAACACTGAATGCATTACACTTCTCTCTCTCTCTCTCTCTCTTTCCCCTTAGACCTTTATCATCCTTCTCTGATGTTTGTCTTCTCTTCCTTCTCCCACCTCAGCTTCCTCTTCTTTCTGATTCACCTCTTCTCCTTCCTCCTAACCAAGCTCCTCTGTTTCCTCCACCACAGAGCAATCTCCAAGCGAGACGAGAAGATCAGCATTCCTCATCATGAAAACAAGTTTGTCTCTTCCACATCCATTTTCCCCGACGAACTCTACCGGAAAG…
C113928	XP_020590838.1	TCCAATCGTCATTCACCACCTCCATACCAAAATGGAGCACCGCATCACCACCCATTTCTTTCTACCCGTTGTACTTCTTCTGCTACTTCTAATTCGCAGTACTAATTCTCAGCTTTTCCCCATTGTTGATACAGCATCCAGAGGCCATGACACGAAAATATACATCATCCACGTGATGAAGAATGAGCAGCACAATCTCCTCACCGACAGTGAATTAGAGAGCTTTCACCGCTCTTTCCTCCCAAACTCGACCCTCGATTCGGGCCAGCAACGGCTGGTGTACTCCTACCGCCACGTTTTCAGTGGCTTCGCCGCCCGCCTCACTGCTGGAGAGCTGGAGACTGTCAAGTCCAAACCGGGCTTCCTCTATGCGCGGCGCGAGCGCCACTACCGGCTTGG…
CL118Contig1	XP_020588368.1	GTCATCACAATACTTCTGATCATTTATGTGAACAAGAGAAAAGCTAAGGCTAATGGTGTTCATATATGCTATCAACGTTTATTTCTTTTTTCTTTTTCAAGCAAACAGAAGGGCTTGACCGGAGAGATCTCCCGAGGACCTTAGTGATGGGAAAAGAAGCCTGCTGTAGCCGAAAAAGCCTTTCCTCCTTCGTCCTAACGAAGAAAAGGCTCCCCTTGATGACTTCTTTGTAATAACCTTAGCACTAGAGAGGGCTTTGTGGGAATCTAATACTCTTCTAAAGCTTTTTGGAGATTTCAGCTTCCTTCTATATGGTCTTTCAGGCTTGGCCAGTTCATCCAGTCTCTTCACGTTAGATAAAGAAGAGAAAGACTGGGACTTCCCTTGGTAATGTTTTGA…
scaffold5001	XP_028547820.1	TCTCTCTCACTCACTCTCTGAAATTGGAGTTCTGTTCGTTCCTGAGAACCTAAGTTGGACTGGGAGGAAAAGCCCAAATAGGAGAAAACTTTGTTTTTTCTTTGTACTTCGCAGTGCTTTCAATGAAGAGGAAAAGCTTTCAATGGAGTACAGTGAGATAAAAAGAAGAAAGGAATCAAAAGATGCTATCTTTTTCTTTTCTATGCTTTCCACTTCAAGTTTTGCTGTTGTGTGCTCCAAGCTTTAGTCCCTGACCAGATAAAGCAGGGGGCCATCACTTGTCATTGGTTGGGCTTTGTTCTTGAGATCTCTGAAACCAATGCATAGCTCCTTTTCAAGCATTCTTTGCTTCAAGCTGGGGTTNNNNNNNNNNNNNNNNNNNNNNNNNNNNNNNNNNNN…
CL526Contig1	WP_145982124.1	AGAAAATAGTGCCTGGTATCAAGGTTGATAAGGTAAGAAAGCAACTAGAATTGTTGAAAATGTTTTTAATTTATTGTTGTTTTAATTTATATGAAATAGTTGATAGGAGCTAAGAATTATGCATAATTTGTTAATTTTGCTCAAGTGATTTACCTTGAGATGCTATAAATTGCACAAGACATATTGAAATCTTAGTATGTTTTTAACAAAAAAAGGATGGTATAATATTAAAAGGAATGGAAGAGGAGGAAGGGATATAATAACGTTGAACATAAGCTCTTATTCAAACACAAGAATGTGCAATGCTATTTCATTGTCCTATCTTCCTTTGAGACTGGTTTCATCGAATAACACTAGCAACTGCATTAACTAATCTAAAACACTGTTATAACATCCAAT…
CL1305Contig1	XP_020593905.1	CATTTAATTCTTAAGTCTGATTTGATAAGTGAGAATCCATTTTATCATCTATTGTATGCTCCAACTCTTTTTTTTGCTACATGTAGTGTTTCTTAAAATCCTTTGGTTTACTATTATATGTAATGAGTAAATAGTATAAAAAAGGAGAGTACCGAGTTGGAGGTTTTCTAGTGTGAGTAATCTTCCAAGAGTAAGAGTCCAGGGTCTTTTGGTGGTGTATGCTAAACATTAGTGTCCCGAGGCTCAATACTTCTCTAATAGGACTCCCTTGAAACTCCACATAGTCAGATCCTATCTTAGCTACATTTGAAAGAGCTTGCCTATTTTTATATAAAATAAACTCATTGAATATCACATCAATGCTCATATTTATCTTCTTGCTCTTCACATCACATAATC…
C113912	XP_020676216.1	CTTTATATCCTCGCGCCCTTTCTTTCTATCCAGAGCGTGCTTCTCTGTTTCCCTCAGTAGGAAACTCGAGCAGGAACAAAGGGCACGAAGAGAAATAGTGAGAACTTCTCCATAAATGGGTTTAATTCCTTGCCATTCTCTTCTCTTCCTTCTTCTTCTTCGATCATTTTCTCACCTGGAAACTGTCTGTGGAAATGCGGAGATGGAGGCGCTCATGGAAGTGAAGTCTGCTCTAGACCCAGAAGGACGATTCCTCTCTTCATGGGCGGCCGGAGAAGCTCCATGCGCTGGGACCTTTGTTGGCGTGGCGTGCAACGTGCGCGGACAAGTTGCTAATATTTCGCTGCAGGGGAAGGGGCTTGCTGGCTCTTTATCTCCAGCGGTGGCGAAGCTTGTGAG…
C104940	XP_020692390.1	CGAACGGCCATTTTTTTCTTCATCCACAATTCAACCAACCCAATCCTCCATCATCACTCACCACAGGGAAAACCGGCAAACCCTTTTATCGTCTATATAAGAGAGCAGCGAAGACACAACCAAACGTAAAGAGGTGAAGAAAAGATTAGAAAGAAGAGAGCGCCAACAATGCCGGACTTAAGCAACAAGAACCACGCGACAGAAGAACTCGACGGGCAAGCCGTAATCTGGAACAATATATTATCCATCACCGACTCCCTCGTCCTCAAATGCGCCATCAAACTCAAGATCTTCGACGCCATCGACCGTCATGGCGGCAATGGCCCCGTCTCCTTAACCTCGCTCGCGACGTCTCTCTCCATTCCCTGCCGGCGCCACTCCACCCTCCTCCGCCTCCTC…
scaffold1995	VAI78133.1	GGGGAAATCTCTTGGGACACAGATCCTTTTGAATAATTGAACTAGTCTTGTACTTGAACCCATTGTTTAAACACTATTTCTGCCTTTTGAGGCAGTATGACGTGTTTCTATGGCGTGTTCAATTGTAAGAATAAGACCATATCCTTGTGTTTAAGCCCATATCCGGGTTACTTTTATATTGTCGAGATAGTATGTGATTCCATATGTCGCGCTACTTAACACATCGATAGGCGCTTTTTCCTTGCGGTCTTCGGTGGCCGATGTTCCTGAGGTATTTTTCTTTTCTCGCCTTGGGTGCACTTGCGTCTCGACACATAATTCATATGAGCTCCAACATGTAAAACAATAGAAAGTCAACGGTTCTAAGGGAAGCCCTAATCGAACTAGTTACAAAGTGGC…
C85862	PKU74972.1	CCCGACCGCATCTCCATCTCACACATCTTCTTCAGTCCAACAATGGCTCGCAGGAAGAAAGCATCTCGCCCGCTCTCCACTACTAACACGCTCTCCAGTACTAATCCTAACCCTAGAGACTTCGTAAACCTAGAGAACGATCTCTACCGGGAGGCCAGCAATCTATCTGCTACGACGGGCGCCAACATCGCCGTCATCTGCCGCCGGCCCTCCGGAGAGCTCCGGCTATGGGGCTACCCTTCAGCTCAGGAAGTTATAAGCCGATACCAGCAGCATCCGGGTCGGCGAATGGCAGAAGATACTCCCCCGGCGCTGGCGGTGGCAACGGCGGCGGAAGATAGGGCACGGCGCTACGTCGAGCTCAGGCGTCGGGAAGAGGAGCTGAATGGATCGTTTGAT…
C82230	XP_020676461.1	AGAGAGATTTGAGAGAGAGAGATTTGAGAATGGAGGAGCTATTGGAGTCCGACGTGCTGTGGCCGGAGGAGGCGGACCGGCCGACGACAAGCAAACGGTCCGGCGAACCGGAAAGCCGCCGGGTCGGAGTTCTGTGGCGGCGAGAGAGGACGGAGCCGGTGAGCATACCGGCGGCGGCGACGCCACGGCCGTTCGAAGAATCGGGGTGGGAATCGGAGGGAGAAGAGATGGTTCCGCCGCACGTTCTGCTGTCCCGCAGATGGAGCTCCGCCTCGGTTGCTTTCTCGCTGGCCTCCGGTCCCGGACGCGCGCTCAAGGGTCGCGATCTCAGGCACGTGCGCAACTCTGTGCTGCGGATGACCGGCTACCTGGAGAGCTGACCGGAGATTTGGGGTCCTG…
C103226	PKU68292.1	TCCCCATAAATCCACCCCCCTCCCTCCATTCCCAAAAATTTCAAGACCTTCCTTCTCCATCACAGTCCAATCACGACGCTGCCGCCTCATCTCCGGCGATGTCAACCTCCTCCGTTCATCTCCCGCCGGGCTTTCGCTTCCACCCCACCGACGAAGAACTCATCGTACACTACCTCAGAAACCGCGCATCATCGTCCCCATGCCCCGCCTCCATCATCGCCGAGGTCGATATCTACAAATTTGATCCTTGGGATCTTCCTGAAAAGGCTGCGTTTAGTGATCGGGAATGGTTTTTCTTTACTCCGAGGGATCGGAAATATCCAAACGGAATACGGCCGAACCGTGCAGCGGCGTCGGGGTACTGGAAGGCGACTGGTACAGATAAGCCTATTAGTTCTG…
C92342	XP_020696187.1	CTCCATAAAACTCCGTCGCCTTCTTTCAAATCTCTCTCTGTCTCTCTGTCTCTCAGCTTCTCTCATGGCGTCAGCACCAGAAGGCACAGATCCTCTAAACTACCAAAAAATAACATCTGTACTGAAAGTCTCAATCCACTGCGAAGGATGCAAGAAGAAAGTGAGAAAAGTTCTTCAGGGACTCGAAGGTGTATATTCCGTCGACGTCAATTCGAAAGAGAACAAAGTAACTGTAACTAGCAGCATCGACGCCGAATCCCTGATCCGTCGACTTGTCAAACACGGAAAGCACGCCGAACGCTGGCCGGAGAAGAAACCCACCGCCGCCAATTCCTCCGACGAAGCCGCCGGAGACGCCAACGCGAAGCCTAAGACAGAGCAACAGCTTCCGAATACAGA…
scaffold3033	XP_020682028.1	AACAAGCCAATTCCATCCCAATCCTTTCTCTATCCTATTCAAGCATCTCTCTCTGTCTCGCTCTATCCCTCTCTGTCGCTCTGTGTTCGTCAGTTATGGAGATGGAAGTCCATGGAGGAGCTTGTAGCTCTGCAACTACTCATAGCGAGGAGGAGATGGAGCTAAGGAGAGGACCATGGACGCTAGACGAAGACCTTGCTCTGATGAACTATATATCCAGCCATGGAGAAGGTCGCTGGAACTCGCTTGCTCGCTGCGCAGGGTTAAAGAGAACAGGGAAAAGCTGCCGACTCCGGTGGCTAAACTATCTCCGGCCAGACGTCCGGCGAGGTAACATCACACCGGAGGAACAACTACTCATCCTCGAGCTTCACTCTCGCTGGGGAAACCGNNNNNNNN…
CL76Contig1	PPR87721.1	CCCCCCTTCACTGTTTCTTCCCTACAAAAATTTACCCTATCACTACTGTCCTTCATCACGATGGTTGTCTGGTCTTCTTGCAGCTGGTCGTTTCCTCCAAGGACCATCTCATGGCCCCTCGGTCATCGCCAGAGCACTTCTAGTCCTTGATCGGGCCAACCCTACTCTTATTCTTGTATGAAGCCTTTTACGTGCTGCTGTCCAATTTGAACTGCCCAGCTAGTTAGCCACCTAGCTCTCCCATCCTCTGTTCAACAACCGACTACCCTACCTAGGCCTGCCACTAACTCTAGGATCTGTCGGGATGTCCTCCCAGCAAAACCAATATCACTAGGGATTGTTTTTAAATGGATACAAGGGAAACCACGATTGAATAACATGACCCAAGTCTCTGTTTTC…
C101568	XP_020703754.1	TCCTCTTCAGCCAACCTTCACCATTTTACCCCCAATCTTCTTTCCAATCACATCCTTCAGATACACAGACCTTATGGACCGATACACCGACCATATGCCTCCATTGATACCCGGCCTCCCGGACGACATAGCTTTAGACTGCATCGCCAGAGTACCACACCGCTTCCTCCCCTCCATCCGCCAGATCTGCCGCCGATGGCGCGATCTGATCACCGCTCCATCCTTCCGCCTACACCGGGAACGCATCGGCTCGGCGGAGGACCTGGTCTTCCTCGTTCAGGCCCTCGCCAGCTCCTCCGCCATCAACATAGCCGGCGACCCCAAGGATTCCGGCAAACCACCGAACGCCTTCGATTTCCGTCCTCCGATCTACGTCCTCTCCATCTACGTCCCCACGAA…
scaffold1836	XP_020672556.1	AGCATTTACTCTTATACTCACCCATCCAAAATAATATTTTACAAAAACAATTATAAAATTAGAAAGCAGGAGCTTTGCTCCATAGACAGTGGAGAAAAAAAAAGGGGAGAGGAGGGCGAGAGATCTCGCAGATAGGTTGATTCGATTGATCGAGCTCTGTATCTTGAGTCCGGCGAGATGAACCCGGATGCGGTGTCGATGCCCAAATCGCTGCTCGAGAAACCCTTAAACCTGCTCACTGAAGACGACATCGCACAGATAACCAGAGAGGAATGCCGTCGATTCCTCAAAGATAGAGGCATGCGCCGCCCCTCCTGGAACAAGTCGCAAGCGATCCAGCAAGTGATATCTCTTAAAGCCCTTCTCGAAGACCGATCTGATCCAGACGATCTCTCCTCC…
C106774	XP_020691918.1	CTGCAGAGTTCTACGCCGGCGGTGTTTCCGAATGATAGATAGATAACTCAGGCTTCTCGCGTAGCCTTCGTCACCGAAGTGAAGGTCACCTGCGTACTCAGCAAGACCTTCCCCACTTTCGCCGTAAAAGTATCGTAGCGGAGGAAGAGCTCCGCCACCAACAATCGGGCCGCGAGCACGACGAAGTCCTTCCCCGCGCACTGCTTGTCGCCGACGGTCGGATGCTCCGTCTCCGGCCCGTTGGACCACCACAGGTACCGGAGGAGCTTTCCATCGTCGCCGACGAAGCGGTCGGGGACGAACTCGAGCGAATTGGAGCCGAAGACCCGAGAATCGGTGGTGGCGAAAGGCTGGTAACCGAACAGCATCTCGCCCCTGCGCACCGGAAAGGCCGCGTCG…
C84910	XP_020582357.1	CATCTCTTTTGGCACTATATTCCCTGTATTCTATGCTTAATTAAAGCTAAAGCCCTCCTCCGATCTTAATGACTTTTGACTCCCTTCCAAAACTGACTTTGGCAACCATTCACTCTCCTTTATATAGACAGCTAAATGCAGCCTCTCTTCACAACCACAACCCCTTCTTCTTCATTGTTCTTCTCTCTCTCTCTCTCTCTCTCAAAGACCAGCTACAATGTTGAATTTAATGGGCAGAGACTTATTGTCGATGGCTTATGAGAGACAACAAAGGAGAAGGCTCGTCACAGTACTACTACTTCTTCTTCTATCAACAGCTATATCCCTCACTTCATCGGACAGCCACCCCAACACGAAAAACAAAATCCATAACGTTTCCAAAGGACTCCGCTTCTTCAA…
C110706	XP_020695533.1	GAAGGAATTCTCACACCCACCATTAATATGCAAATCAATATTTATTTCTTCTCATGAGGAGCACCCCTGTCCTATTATATATGTATAACTTTGAACAAGTTCAAGCTCCCCATTCCTGCTTTTACAGCATGACCTCACCCATCCTCATAAGCATACGTCCCACACTTAATTAATTGCTCATTAATCCCAGAAAGACCACCTCTCCTTCTGTTAATGAACTTGAATCTCATTGATCGCCAGCCATCCGATCCAATTAAGCTGATTCATGCTCATGGCTTTCGTCACTTCCTTGCCTCCACCGACACTTTAAGGCCGTCTCTCATGTAGAGCGTCGTCGTCATCTTCGGCACCACCTTCTGCTCTTCCTTTACCACCACTTTAAAACTCAGCAGCATCGCC…
C113082	XP_020672060.1	GCTGTCCTTCTATCTTACAGTATTGATATATCCACTAACAACTAACTCAACTTGAATTAAGATAACACATAATTACCATAACTAAACTGTAATTAAGAGGCAGTAGCTAATAATTACTTAGTTAATAGGAAAATAAAAGAAACGGATTGTTCAAGCGAGAATTCCTGGAGCCTCCTGCATCAGTTGATTGTGATCTTTTTCATGAGCAAGAAACAATCTTGCATAAGAATTAAAATTCTCCTCATTTTGTTTCATTCTGCCATTCCGTCCTCTAAGCAGCGCAGCCAAAGAAGGCATCTGTCTGTTTCTTTTCTTGATTGTAAAAGATGGAGATCGAGTAGCACTTTTCATTCCTTGCATTGCAGATACTCTTCTGGTTTTGGACGATCTTCTATTTAA…
CL2Contig17	XP_020691518.1	AGCTCCACCACCTATATGATTGTCAAGTTTCTTAGACAAATAGCACATATAATGCATACCACCATGGTTATTTCCTTGATCCAGCCATCGCCTGAGACATTTGAACTATTCGATGACATAATCTTATTATGCAAGGGACATATTGTTTATCAAGGATGTCGAGAGAATGTACTTGAGTTCTTTGAGTTCATGGGATTTAAATGTCCTGATAGAAAGAACATTGCTGACTTCCTTCAAGAGGTGACCTCGAAAATGGATCAAGAACAGTATTGGAAAGATAACCAAAGGGAATATCAGTACCTCCCAGCCGAAAAATTTGCAGAATCCTTTTATTGCTATTGTCTAGATCAGCAACTTGAAGATACAACAGGAGTCAACGCCAATAAAGAGAGAACAATC…
CL811Contig1	PWA92720.1	CAAAATCCTTTAACTCCGCCACAGATTGTGATGTGGTTTTTACATCAGTATAATCTTTCTGCATTGAAGTTGCCTTCTCACGGAGAACCTGGAATTAAGTGGAACCTTAATTTTATTTCTTTCTTGCTGGACTCCAATAATGGAAGCATCTACCTCCACTGCACCATTGTTCACTTGTAATATCTGTACTGAAAAGGCCAGAAAGATTTAAACAGTATGGGAATTGTTTAATAACGAGAACATGTTGAGATCGGATGAAGTCCTCTGTATATCTTTTCCTTGAAAACAGCCAGAAAAAAGAAGAAACAAGTAAACAACTTTCATGGCACCATCATCTATCAGGCTGGAAGAAACAATTGACAAGTCAACAAAGTATTAAAAAACACTCCACTAAGACAA…
scaffold12647	XP_020686199.1	CTCCATGCCTGCATCTGCAAACTGGTCCTTCTTTATAGAGGAGACTTCTAGAGAGATAAAGGCGTACCTCTAGTGAGAGAAAGTTTATAATGGAGGAGAGTGAGTGAGTGATCATCAATACGGAAGTAAAGGAGGCTCTTTTCTAAAGGGGAGGCGATGAATTGTTCGAGAGAGGGAGAGAGATCGCGGCTCAAAGGATAAGACATTTATGCATTTTAGTTGGAGGGCTAAGCTAAGCTACAGAGACGGGAAGCAGCTCAGTAGCTGCAAGTTAGCTGTGCGGGCTTGTGATAAAAGGCACTGCCACATCGATGTGACAATACGAGCATGAGAAGTGTTGAACCTGCTGCGATTCGAAGCGTGCGTTTGTGCGCAATGAGAAAGAGGTCTTCGTCATCT…
C113474	XP_020706037.1	TCACAATAACAATACCAAAAGAAAGGTCTTTGCTTTTACTCAACTGTTCCTCCTCACTGTCATTTTGGGCTTTTCTAGGTCCTCGTCACACTCTTATCTCCGAGTTTGACGAGCTCTTCCAGCTTCTCTGCTTCCGGCACCGGAGCCAAGTGTGAACCGGAGAAGGAATCACAAGGAAAGTTTCTTCTTTTTCTATCAATGGCTTTTCCTCTACTCTCCCTATCTATGCTCTTCTTAGTCCATCTCATCCAAGGAAACCCTGAGCTCAGAGCTCTAATGGAGCTCAAATCTTCTCTTGATCCTGAAGGTCATTACTTATCTTCGTGGACTCCCGGAGGTGACCCTTGTCGTGGTCGTTTCGAGGGAGTTGCATGCAATGAGCATGGCAAAGTAGCGAAC…
C116642	XP_020675648.1	GTATGGTTCACATATAGTTTTGGAGGACCTCGGGGACTTTACATGTGCTCTTTTTATCTTTTCCTCTTCTCTCAACAAAGGGGCGGGGGAAAACTACTTGTGTTTCCATTTATCGTTTCTTCTTCATGACAGTTCGAGTAAAATGGAAGCCGGAGGCGCCGTGTAGAAGCTTTTAAATTTGCAAGTTCCTTGTTTTCTCTTAAGAGGGAGTGGGTTGAAAATAGGGTTGTGAAGGCGTAGTAGAGGAAGAGGGAGACGGAGAGAGACGGAAGCACTAGCGTTTTGCTTGGCTTCTTTCTCTTTCTTTCTGCCCTGCACACAGCGTACGAGAGGAAGCTTTGGGCATTGGTTCATAATCTATTTTCTAAAGCTTTTGCCTCATCTTGCCTCTCCATTTTC…
C98612	XP_020687180.1	GAGAAACTCAAAAAAAGAATGAGCGAGGAGTTGAAGAAGCACTATCGCATCGGAGACGAGATCGGTCGCGGCCGCTTCGGAGTCGTCTTCCGTTGCTACTCGCCGGATTCAGGCGAGGTCTTCGCCGTCAAGTCGATCGACAAGTCGCTCCTGGCCGACGCCGTCGATTTCGAGTGCGCGGAGCGGGAGGCCAAGATCACGCAGCTTGCCTGCGCCGGAAACCCCCACGTTGTTCAGATCTACGAAGCGTACGAAGACGAGGCTGCTTTTCATTTTGTGATGGATCTGTGCGAGGGCGGAGATCTGTTTGATCGGATCTCCGCTTGCGAGGGAGAGCCGATGATGGAGGCGGATGCGGCGGTCGTGATAACTGGGCTTATGGAGGCGTTGGCGATTTGT…
scaffold11504	XP_020702208.1	ACGTGATCTATTTTCCTTCAAACAATTTCACCACTTCCTTGGCTAACCATAATTTGGCGGCAATTAATGGCAATACAAGTTCAGCAATTGGCAACGCCAACCATGCCCATTAAGTTTTGGAGCTACCTCCCTTCCAATTCAGCTGACCGCGGCTCCACCTCCATTAATCCTTTCAACTAACTTCCCCCCTTCCACGTCCTCTTCATCTTCCCATCCCCTCCTATAACAAACCACTCGTCTCCTCCCTCATCCTTCTATCTCCCCATCAATGGCTTCTTCTCCTCTCCTCTTCACCACTCTCTCTCTCCTCACCTCCATTCCCATCATCATCTTCTTCTTCTTCCTCTTCTCGCGAAACAAATCTTCTCCCTCGAAGCAGCTCAAACTCCCTCCCGGTCC…
CL2Contig16	RVW54736.1	GTCCATCTCATCATTCATATTGTGCTCCCACTGTTCCATGATCTTCACCTGCAGTGCTTCTTCACCGCACTCTGGTCCACCACTGTCACTTAACAGCAAATAATGTACATAAAGAGAATACCGCTCTGGAAGCCTTTTGGTACGTGTCGTCCTTCTGAGAGTGGAAGTCTGAGGGTCTTCTGGTGGTGTCTGCTGGACATATCTCTCCTGGGGCTCTATGACCTCACTGCTATGACCTCCCTGAAGCTCCACATAGTCTGAACCTGTCTCAACCACATCTGGAAGAGCATTCCTGTTTTTGTACAAAACAGCTTCATTGAACACCACGTCAATGCTCCTGCAGGTCTTCTTGCTCTCCAGATCATACAACCTGTATCCATAGCTATCGCCAGCATAGCC…
C102972	XP_020700518.1	AACACACGACTTTCTCCTCCGCTCTCCCATTTCCTAAGGAAGAAGACGGAAGCTATAGAGAGAGAGAGAGAGAGAGAGAGAGAGAGAGAGAGACAGGATGAAAGGAAGAACAGGAGTTTCTGCGAGCAATACAGATCTTCTCGTCTGCTTCCCTTCAAGAGCCCACCTCGCTCTAATGCCAAAGCCCATCCGCAGCCCGTCAAGGCCCGCGGATTCCGCCAAGCGCTGCCGAAGTCGGCCCAGTCACCGCGGCCAATCCACCTCTTTATTCCGATCGACGACCGGCGAGTACTCCGGCCGTGGCGCCGCGGCGGAAGAGATCACCGACGAGCCAACGTCGCCAACGGTCACCTGCGCGGGCCAGATCAAAGTCCGGCCCAGGCCCGGCCCGAAGCCCGC…
scaffold9076	XP_020701832.2	CTGGACTTTTACCATTGGAATAGCATACGACGTAACAAATAACAGATTTCGGTGATCTAAGCATGAATGTCTTGTTAAAATATATTTTGGTATAGAAAATGAGAGGTGCCGCTCTGTAGATAATTCATCTATCATTATTGAAAAATAAAGACTGTAAAATGAAATAAGGAAATTAAGTTACTTCCCATCCATTTATAACTCTGGCCAACTGCAACAAAACTGCTTAGCGGCTTGGAGTCAGTCTGGGAAGGTTGGCAGAGTCCCCTGAACATGCACAAGAAAAGAAAAGAAATACTTGCACACTCCCTACGCAGGTATTAACCTGTTCAGGTTCAAAGGGTCTTTCTCAGCCAATATGCCTTCATAGTGGCCAAATGGCNNNNNNNNNNNNNNNNNNNN…
C101060	XP_028555484.1	GCCCTCCTAAAAATATTATATTAGCCCCTCGAATGAAGATGGAAGCTATTCAGCATTCTCATGGCTGCAGAACGCTCGCTCCTCTCTGTACATGAAAATATCCTTTCTGTGCAAGCAAACTCTTGTAACAAATGCAGAATTGAGCTTAAGAAATCTTATGAATGGTTCCGATACTTCTGATCATTTAACAGAATGTTTTCCTTCTTCGATGGCACCATGAAACCATCGCCGCAGCTCTCAATTATGCTGTTGTCAAAGATATGAGTCTTCTTTGGATTTGGTCCATAAGAAATCACACAAGTGTAGTCCTCCGAAAGCTCCATTTCCCTTGGAGAAAGACAGGCAGTGAAATTTCTTGGAGAAGAAGGCTGCATCTCACAGCGCAAGGCAGCAGGAGAG…
C116360	XP_020684706.1	TTCCTTTCCTCGCCCCCTCCCGCCAGTTAAGCATCATCCACATCCTTGTCCGCAATCGTGTATCACCACTCTTCATAGCGATCGAAGAGAATAATCCACGTTAGCCGCCTCAGGCGGATAATGAAGTTGGTGGTGGAGGTATTGGAAGCACATGATCTCATTCCCAAAGACGGCGAGGGCTCGGCTAACGCTTTCGTAGAGATTGATTTCGACAACCAGCGCTCCCGCACTCGCACTGTTTCCAAAACCCTCAACCCTATCTGGAAGCAGAAGTTCTACTTCACTCTCGATAGTCTCGAATCACTGATCAAGAAGGAGAGCATCGAGGTTACCGTGTTCAACGAGCGCAAGTTCTTCCCTTATCGCAATTTCCTCGGCCGAGTCAGAATCTCCGGCTCC…
CL1582Contig1	XP_020702932.1	CGCGTTGTGAATCGCCCAAAACAAACAGTAGTATTACCAAATGATCGAAATCCCTCACAAATTACTCAAACATGGGATAATAATGCACAGATCTGGAGAAGTTATACAGGCATGTCAGTCTTTTCGAAGGAGAGATCCCAAAGTAAGAAAGAGAGCTACTGGCAGAAATTAACGGGAAATAATTAGTCTTTTTTTTCTTGTCTGCAAAAGTGTAAGGAGAGAGAGGGGACTAACAAAGATAAGGGGGAGTCAATACCCGAACCAACACCCTTGCATGGTGGAGTGCTCTATACTTAAAACTTGATTTTAAGAATACATAAACACGCCACGTGGCAAGGATAGTCTGAGGTGCGTTCTTGACTACTTCCAACGTCCAGCAATTTCTCCCATTAAAGCTCA…
CL1923Contig1	XP_020700273.2	AATCAGAATAACGAGACATCAGTCTTTTTCGAAAATATAAAGCAGCTGAAAAGAAATCCCAAATAAAATCTTAATGAGCCATTATTTTGAAATTCAAGACTAATACCGGTAAAAGTTCCAGGATAGGTTTCATGAGTCATCTACCCGTAAGTTTATCTGGAAAATTGAATATACCTGAATGGATAATGCTCCAAAAGAAATTAAGAAAAGGGATCCTCTAATCCAAACCTTCGATGGCCGGGCGATCTCCTGGACGACACAGCTTTCATGGCTCACCTCCTCCTTTCCCAAATCCCCGCCTCCTCCAACCCCTCTTCCACCAAAACGCAACGCCGCACCTCTCCCACTCCTCGCTCGTCCCCATCTTCCGTCCTGATCATCGGTGGCGGCCTCGCCGGC…
scaffold681	WP_124114698.1	ACCAATTGAGACGCGGTAGCCTAGATCCAGAGCGATCGAAACCCTAGGTCCGTAGTTTTAGTTTGAGGGAGGATGGCTCACTTCTTCCGCCAGCCTGCTCCATGGCTGATGATTACTTAGACCTAAGCATTCGCCTGCTCTCTCTTTTTACTTTGAACTAAACCTTGGCCCGCTAACTCTTTTTCTCTCTTCTTTACGATACCATAATGATTCTCTTGCAATGGCGGCAGAGCAGCTTGGATTGCCCGGTCATCTAGTTCTTGAGGGAGAGATTTACATACATAGCAGCCAAAACTTGTNNNNNNNNNNNNNNNNNNNNNNNNNNNNNNNNGTATTTATCTATCTCACACTCAAATTTTTTGATTTTTACTTATATCAGAAAAGCTTTGAAATAAACCC…
C105486	XP_020684252.1	GGCAACAACTCATTGATTAATTAATGGGGAATCAATCACCAAAAGAAGACTGCAACGACAGGACTTGATGATGAGAAAAAAAAAAAAAAAACTAATCTTCATGCTCAAACAGTACAGTTAATGGTTTCCAGCTTCGGCACGTTGACAGGAAACCTGTCGATCTCCTCCGACCAGGGATAGCACCCCTTGGGATTTATATCTCTCAGCGCCCTCCAGACCACACTGTTGCACTTAAAGCCCGAGCCAAATCCGATCTGCCAAACCCTATCCCCTTTCTTGACCCTGTTCTTCGCCTCCGAATAGCCCAGCTCATACCACAACGAACTGCTGGAAGTATTCCCGAATCTATAGAGCGTCATCCTCGACGGCTCCATCTGCCAGCTTCCAAGATCCAATCTT…
scaffold1817	XP_028552450.1	AAGGTGATGGACAAAAAGAACCAAATCTCATGACTCTTTAACTATTACAATGATCTCTTCAGAAGAACTTGAACTAAGAAAATGCAAACAATGGTGTTGATAGGAAGCACAATACAGTAAACCAAAGAATTTTGATTTGTGTACCCTTTAAAAGAAAATTAACAAGCTTTACCTCCGCAGGACTGAGCAGCTATATAGCATATGCTGTAGCAATAGCTTCTGCACATTGTCATTGAGTCCCCTTCAGCTTTATCAACTTAAGTATATATGCCATGGAATGAATGATCATCCAAGTTTCTTCTAAATGAATCCATATGAAATGAAATTATTAAAAGAGATGAAAAATCAGAGCTGAGAAAACTGCCAGACTAGCTTAGCTTTTCATAGCAAAAAAGCAGT…
C107194	XP_020694677.1	CCGCAGAGGAACACTAACTTAAATGCTAAGCTTTCGGTCTGCCTCGCTCAATAAATAAACAAGATATACTGCGCAGCACCGGCCATGGGATTCAAGTTCTCCTTGCGGCGTTCGGCGTCCTCCTCCCCCACTCCCTCGCCGGCCGCCGTCAAATTGACGGATCCTCCGCCGGAGTTCATATGCCCCATCACCGGCGTCCTTATGGCCGATCCCGTCATCATCTCTTCTGGCGAGACCTTCGAGCGCGCCGCCATCGAAGCTTGCGGAAACCTCTCCATCTCCCCGCCTTCGCTCTCCCTCAACCTCTCTTCTCCCCCGCTGCTCATCCCTAACTCCGCTCTCCGTTCAGCCATTCTCCGCTGGTGCGACATCGCCGGAGTGCCGCATCCTATCCCTCTT…
scaffold12416	XP_020578026.1	CCATAATGATAGCACAGAGAGCGAGAGAGAGAGAGAGAGAGAGAGAGAGAGAGAGAGAGAGAGAGAGAGAGAGAGAGAGAGAGAGAGAGAGAACTACGAGAAATATCATTCATTTTACAGAAGAGAGAAGGAACTCAATCGAACCAAGAGAACAGAGCTGGGCCCATTATAGAGCCGACAGGCCAGTTTCTTTCTCAGCTTTCTACTATTTCTGCTGCTTTAATGCTCGCCATGCTTCCTCTATATCTCCCAAGTCTTTTAATCTTCCAGCTTCACTCCACTGTGACAGAGACGTCTACGTTTACCGTTCTCTGAACTGGAAAAATGTTACTTCACAGGCCCAGCAGGATGTAGTATACCAGCGTTATAGGCAGGGCAATTAGCATCCCAAATATAACC…
C90098	XP_020678124.1	GCCGCCGGCTCAGTCAAAGACGATTGCGCCGCCCGAACCAATCTTGCAATCGCCTCCGCCGCCACCCTCGTTGCCGCTCAGTGCGTCGAGGCCGCAGAGATTCTTGGCGCCGAGCGCGAACATCTCGCCGCCGCTGTGGCCTCCGCCGTCAGCGTCCGTACTCCCGGCGATATCACCACCCTCACCGCCGCCGCTGCAACTGCGCTAAGGGGAGCTGCTACGTTGAAAGCAAGAGTTTTGAAGGAAATGTGGAACATAGCTGCAGTTATTCCTGTGGAGAAGGGATTCGGAGCCAATCAGAATCACCATAGTCGCTATTCTGATGGCGAGGCGGGTGGTTCAAGCGGCGAGCTCATTCCTGGAGAGAATTTCGTGGGACTCTGTAGCCAGGAGCTTCTT…
scaffold2973	XP_020678595.1	TTCATCACCAGCACTATAGCATCAGAGATCCTGAACTGGCGAAGCAGGGAAAAGATCTTCTCCTCCAATTACAGAACCATGCTGTTCAGGAAAGGGATTAATGAGTTCTACTTCCCTCAATCATGGCCGATTGGCTGCGCTCTCTCAGCCACTAAATGCAACCATAAATTCCTCCACCTAAGGCTTTGGAACGACAAGCCGTGGCTTAGGTCGAGGCCGGAACTCTGGGCACATGGCCTCTCATGCTCAGAGCAGAGGCAGCATCGCAGCAGCACATGGAGTGCGGTCACATTCGGATTGACGATTGTATTTAAGAGACTCATCGTTCAGTACCGGCGAAGCTTTAATGCAAGGATCGAAGAGACGGAGTCCGGTTTGAGAGCTCATTGGAGGCATACA…
C94406	XP_020703627.1	GAAACAAAACAAAACAAACAATGGCGCTCCCTACCCCAGTCCTCCTCCTCTCCACCCTCCTCTCCCTCCTCCCCTCCTGCCTATCCGCCGCCACCACCATCCTCATCACCGGCGACCCCCTCCCCTGCAACCTCGCCCTGCAGAACCCCTCCCTCCTCCGCCACCACCGCTCCCAGCTCCTCATCCAAACACCCAACGGCTCCGCCGTCTTCTCCTCCCCTCCCCCCGCCGACTCCGACGGCCTCTACGCCGCCCTCCTTCGCTCCGACGGCCACATCGCCATCTACGGCCCGTCTCTCTGGTCGACTCCCCGCCGCGGCTCCGTCGTCGTCGCCGAGATGGCGGAGCGCTGGCCCACCGCTCGCAGCCACATGTTCTCATCGCAGGTTCTATATGACA…
C106100	XP_020594798.1	CGATCGCGTAAATGCTATGTACTCCTCGGTCTCATTAGATTACATTCATGTTCTCCAATTTGATGGACTACATAACAACAAATATAAAACTATGTATTATTATATAGTGCATACTCACGCTCACTAGAAAACATAACTATGTACTCACGCTCTCGAGAATACATAGCTATGTAACGACGCGAGCGTGACTACACAATCATATATATTTCATTCACCTAACCAATCCAAGATTAAGAACCCCCCAAGGATCCTTAGGCCAGTCCTTCTCCTTAGCCTTCATGAGCAAAACCCTAACCCAAGCCACCCACCCCTCCCAACTCACCCTCTTATCCCACCCAGTACCCCACTCCAACAACAGTCTCAACCCTCTCTCAGCCTCTATCTCCGCCTCCTCCCACC…
C64732	PKU59599.1	CCGGAACACCATCCAGCTCAGTCTCATGTCTCCCCCAACAACTCACATATCCTCCTCACACCTCGACGCTCTCACCTCCCTCCACAGCATCTTAACCGCATTCAGATCCTTCGACTCCGACTCCGACGGCCTCATCACCGTCGACGAGCTCAAAGCCATCATCGAATCGCTCGCCGTCTGCTCCTCCGGCGACCGCAAGGCGGCGGAGATCATGAAGGAGGGCGACGTTAACGGCGACGGCATGTTGACCGCCGAAGAATTGGTTGCTGTGATGGCCGGAGAACTCGAGCTAGGAGAGGTGGCGGAGGTGCTGCAAGCTGCTTTTCCGGCCATCGCCGGCGCCGGAGAGGAGGAGGTGAGGGGAGAGGAGCTTTACGATGCGTTGAGCTGCATGGGGAG…
CL627Contig1	XP_020590530.1	AAAAATTTTTCGTTTATAAAGATAAGGATTAGCCGTCCGACGCCTCATCTTATCCATCCCGACGTCTCATCCGATACCGGACTTCGCCGCTGTTTCTCTACAGCGATTCCGCCGATCTCCGAGAAAAGGAAGGATTTGACCCGACGGCTTATCCTTTGTTGCTTTGTCTGCAAACGTGGAAGACATTCCAGATCAGGCCTAGTCAGCGGCTGAGGATAAGGCGGTGCGAGGTATTTAAGATGCTGGCGAAGCGCCGGATGTTATTATTATTATTATCTTCGAGCAAAGCAGAGCTGTGAAGGAGCGATGGCGATGGCGATGCCGTTAGGTTTGGCGACCTATATAGTGAACATGATCTGGGCATTGCTGGACGGGTGGATCTCTTCTTGCGTTATCGTC…
CL1188Contig1	APY18448.1	CAAACATTTTCCACCAACAGTATTGGTTTGAGTTCACCCAAACTGCCTCCAAAGGCTTCCTCGCTGCACCAAAACAGATAAATCCTAAACCCTAAAAAAAAGCCAACTTTTTATCAATATAGCCCAAAACTTACATTTTTATGCTATGCGCAGGTTTTTGGGGTTCTCTGTTGGTAAATTTCCTTAAAAGATATCCGAAGTGAAAATTTATTGATTTTAAGTTAAAAGAGTGGAGGAAATTATTAGAACAGTAATTCCACAACAGATGCAGGCTTCCAATTAGAGAGAGAAGTTAAGCGATAAGAAAAGTTTGGTGTGCACTGTTTGTATTGGGGCTCTGCGGTGAGATGTCCCTCTCGCCATAATAGTCCCCTCCTTTGCTCTCTGACTGCATGAGCC…
scaffold10989	PKU62013.1	ATGCTTTTGTTTTTTCCTTGTGGATATACGGACGATATAATTTTTGTTTTTTTGTTCTAAAGTGATCTATTTAACTGCAAGCGAAAAGAAGCAACTGTGGCCATCAGCTGCGGAAGCTGAAAAGAGCAGTAGTAGCCAGAGATCGAAGGATCGAAGAAGAAGAAGAAGAAGAAGAAAAATGGCGATGGATTTGGAAGGAGTTGCAAAGCAGGCGAGGGAGGCCTTTGAGAGCGGAGGGACGAGAAGTTACTTTTGGAGGAGATCACAGCTCAGAGCTCTTAAGGATCTCCTCTGTGAGATGGAGATCGGCATCTGCGAAGCCCTTAAACTTGATCTCGGGAAGAACCGCGTCGAAGCTTACCGCGATGAGGTTGGGTTTTTGATTAAGTCGGTGGACTA…
CL496Contig1	XP_020681827.1	GGAAACAGAGAAAGAGGAAGAGAGGAAGAGAGGAAGAGAGAAAGAAATGGCGGATGCTGTGCAATCTTGGAGCATCGACACCATCCTGAAAAAGCATTTACCCCACAGAGACTCTACGGACGACGATGATCAGAACTGGGAAGACAAGAAGGACTGGATCTCAACCGCTCAGGCTAAGAAATGGCCGGCGGATCCCGCCGAGTCCCTATCCAATGCTCGTCACGAGTTCGGCGAGCACGGCGGCGTAAACATGTCGATCGAAGCCTCCGCGACCTTCACGGTCATGGAACCCGACACTATGAGCAAGATGTTCGCCGGCGAGCTCGGTCCCGATCGCGACTTCTACATCTACAGCCGACACTTTAACCCCACCGTCCTCAATCTCGGCCGCCAGATGGC…
C95166	XP_020674525.1	ATTCGCTGCACTTCGTTTGGAGGCTATGCATTAATTTGCATTAAATAAGGGATAACTCCCTACTTTTAACAAACATGAATTAATAGCACGCAACAAGTTCACAAAAACCATGACCATGTAGTAGTCTACATAAGCAAGCAACTCGTAGGATTATCATGCTATATCAAGGAGCAACGGTACTGGAGTGGCTGGTGGGAGAAGCAAGAGCGGCGATGAGGGCGAGAGCATTGCTGGTGAGATGAGCCACATTAACTACACGCTCTCTCACTGCAGTCTTCACACTTCCATCCATAGGCTTCCCTCCGAATCCATCCATACAAGAGTCATCATTCGTGAGCGCGGCGCTCACCCATGTCTGTATGCTGTTCATTTGAAAACTCATATCCTTCCCCACGTGCA…
C107604	XP_020702589.1	TTTTTTTTAAAAATAGTGACATTCACTCATTTAGATTAGCAACTCAGAAGTAAGACAGCCGTAGAAGTAAGACAGCCGTCGTTTGGTACTGACAACAGATATCTTAACTAACATTAACGTTGACTTTAAATATTTACTCGAAATCCCAAATAGCATGAACAAATAAAAACATAAAAAGCATCATCCCTAACGATGATATAATGACGACCCCAACACCAATCATGTCCACAACCCGTTTGTCATATTGCTGCAACCACATTTCCTATCTCCTCCTCCCCCTTCTCTACGTACTGCATGAACTCCCTGTCTTGAATCAACGCCGCCATCGTCTCCGGCGCAAGGCAGACCTCCAAATCCACACTCCCTCGCCCTTCCCTTCCCGGAAAAGCCGACATCTTC…
scaffold4872	XP_020695961.1	AGGGAGAAAAAAACTTACTGCCCAAGGCCATTAACTACATATCATAGCAATAATAGTACTACAATTATTATTATCATGATTATCCTTGATAACTTTATGTATAGAGAACGCAGGACTAAAAATAGCTTATTGAATTCCTTTTTTGTTTACTTCTCCCTCCTGATTATTCATTTTTACCTGCATTGCTCCTAAATTCACCTAATAAAAGCAGAAGGATGATCACTGAGTCAACTCAAGCGCTTCAATCAAGTCTCTTTTCAGGATGAACTCGAAGTTGGCTATGACTCTGGCTCATCAAGCTGCCACACTNNNNNNNNNNNNNNNNNNNNNNNNNNNNNNNNNNNNNNNGACAATTTTTTTTGAAAATAACGGAAGCATAAGGGATTTAATTAAAGGGTA…
scaffold3031	XP_020689741.1	GACAAAGTCATACTCCAACTCAAACAAATTCTTACTCTCATGCTTCCTTTTTTTTAACATGTTATCCTCATTGGTCTTAATTGAGCCAATCACGAGGCTCTACCTTAGCACCCACTCAAAGACCACTAGCCAATCTTACAGCTCAGATCAGACAATAGGTGGCTCCCAGCACCGCCGATTCTTATCCAAACCCTATATTTAACTATTTTAAAACAAAATCATTATCTCCTCATAATCGCCAGAGTTCATATTACCCTTCCAAGACCCTCACTTTATGCGGCGAAAATGGTAGATTAATTATGATAATTGTTGAAATTAATAAGGTAAAAATAATTCAGGAAAATATGAAGTCGTAAAATCGAAGATGGGATGGAGATAATGATGAGGAAAATGATAAGT…
C82854	XP_020585642.1	CCCGCCATCCAGCGCCGCAGCCCCCGCCAACTCGCCCGCGCCGCTCTCCGAGTGTCCGCCGATCGCGCCCTCACAGCCTCCGGCTTCGTCCGCCGAATGTCCAATGCCTCCGAATCCCCCGCCCCTCGCCGATCCCCCGCCGGCGGAGCTCTTCGCGACTGCGTCGAAACCATCGCCGACTCCGTCGATCGGTTGCAGCGTTCGGCGAAGGAGATGGACCATATGGGGCGTTACGGGACCATATCCTTCGCTTGGCATCTCAGCAACGTGCAGACGTGGGTCAGCGCCGCGCTCACGGATCAGAGCACCTGCCTCGACAGCCTCTCGCAGGACAAGTCTGCCCTAGCGCTTCGGCCCAAGATTAGTCGCCATATCGTCCATGTTTCTCGGCTTACTAGC…
scaffold2786	PKU65693.1	CCTAAGCTAATTAAGTCGTAATGACAACTGTTAAAGCACATGATAGAGCTAATTTAAATTAGTTTTGATATAGTTATTTAATAACCTTAATCATAAAAAATACCAGTCCAGACAAACCCTAAATTACTAGACAATTTCAGGTGGCAACTCAAACGGCCAGATCTGGTTATTGATGCATACGAAAGCAAGCATAAAGACTAGGACCTTCAAATATTTCTCTTGAGGAAATCAAGGATGATCTCGTTCACCTCTTCAGGATTCTGTTCGTGGACGAAATGCGATCCTTCCGGCAAGAATTTGAGCTCCAGGTTAGGAATAAACTTCTTCTGCGTTTCACTCTTGACGTGCTCCTCCATTCCAGGAATCTTGATCACGTAATCCTTCTCCCCCATTATCAGC…
CL2706Contig1	XP_020573600.1	CCCATCCCTAATTTCCACCCCCTTTTCTTTTCACACAACCAGCGGCTTCTTAAAAGAAGCGTGCAATTATCAAAATCTCCCTCCGCCACTCTCCCATAGCAAAAGCCGTCGGGAGCTTAAAGGACCTCATAGTAAGAGAGGCAGAAAGTAAGAGAGAGAATGGTTCACGCGAAGACGGACTCAGAGGCGACGAGCATCGCACTATCGTCGCCGACGAGGTCGCCTCGCCGGCCGGCGTACTACGTTAATAGTCCCTCTCGCGATTCTCACGACGGCGAGAAGACGGCAACGGCTTCGTTCCACTCAACTCCGGTTCTGAGCCCAACGGCTTCTCCTCCGCACTCTCATTCCTCCGTCGGCCACCACTCTCGAGAATCATCCTCCAGCCGCTTCTCCGGA…
C89362	XP_020673821.1	ATTGGAAATTCTTTTCTCCAAATTCTAATTGTGACTACATGCAGGGTAAAAGACTATGTTAAACTCAGCCGAATGATGCTTCTCTACCGGTACAAAAAAGTCTCAAAGGTAACTAACTATAGGAAAAAGCCTACAAACATATTAACATTCTGTTTGTACGTTAATCATAATCTTTATTCAGAATCATCAATCTGACTACACTCTACCCTCCCCAACTCTACTTCCAATTACAGGTTTTGCTTGGAGTATCTCACAGTTCAGAACATCATCACAGCTAACATAGATGACCTTGAAAATATCAAACTGAGCCTCATTGCTGAAGCTGCTGATGTAAGGCCTGATAGTCCTGCGATAATCAGCAGTGATAAGCCATGTGTAGCAAGCCTGCAATGACTTCCA…
C108344	XP_020682873.1	CGAATCTTTACCCAATACCAAAACAGCAAAAGTCTCAGCTTTCCCCTGTACTCTTGTTAAGACCTCGTTTTCCTTCCTGATTGCGAAGAGAAGAAGGCGATTTGAGGGAGTCCTCCGTTCTTCCCAGTTCAATGGAAAAACTGCTTCTGTTCTTGCTTAACCTTCTCCTCTGCTTTCCTCAATTCCATGGAAGGTCGCTGAGACCTTCCAAAGTCTACGGCACAGCAGACGGATTAGAGGAATGGGGCTATGTTGAAGTCAGGCCGAAAGCCCATTTGTTTTGGTGGCTTTATCGTAGTCCGCAGAGAGAGGAGAGCAGTTCGAAGCCATGGCCGACAGTGTTGTGGTTGCAGGGAGGACCTGGAGGTTCTGGCGTTGGTATTGGAAACTTTCAGGAAG…
C96008	XP_020686926.1	GGAACAATCTCTGGAAGGAGAAAGCAACACTTCTCCTTCCTCCAGTATAACCAGCTAACAGCTCCTCCACTTCCACCGCAAACCCTTAACCCCACCAATGGCTGATAGGGTTTACCCTTCGGCTAAACCAAACCCTAAACCTAACCCTCCCCAAAGCGCGGCCGCCGGCGCAACCCAGCCCTCCTTCCCTCCGACGAAATCTCAACTCTACAACCGTCCGCTCTATCGCCCTCAGCCACCGGAGAAACGCCGGCGAACTCGCCGCCAATGTTGCTGCAGATGCTTCTGCTGGCTCGTTCTCATCCTCATCGCTCTCATCAGCCTCGCCGCTCTCGCCGGCGGCATCTTCTACATCCTTTATCGCCCTCAACGCCCTAATTTCTCAGTATCCTCTCTCCA…
scaffold1469	XP_020597021.1	ACTTGGAGATCGATCACACAAGCTTGGTTTATGATTTGCACCTATCAACCTTGAAATGAGAGCTTCCATGAGAATGTTTAGGATTCCAACAGCATTCCTTCAGCTAGAAATAATCATGTAAACTGCGTTTTATAAAAACAGTGTATGGCTATTCCACTGAATTTTATATATGTATACTTAGGAAATTAAAACTAATTAACAGTGTTCATCTAAAGAACTAAGCAGGGGTTCCTCGAGGTTGTTTACTGAGATCTTCTTGGGAATCACTTCAGAAATTCTGATCCTTATATCATTATCATCAGCTCCAGAGTCTTCCTCAACATCATTTATGTCATTAGCTTTCCCCCAAAGCACAACATATAAACCAGCCACAATGGCTGCTGCACCTGCCAAGCTCCC…
scaffold10946	XP_020703942.1	TAACTTAGCAAAGCAAAGATGGCAGGGCCAGGCAAATAAATAGCTTTAGAGGGGCAAATCACTTGATCGCGGCTCTAATTAAGAAAAAAAATAAAATTTTAATGGGGGTAATTGCTCCTGAGATACACTACTAAGTTCTGCCCATGACGGTCAACAACTAAATATTACATTTTGGAGACACAGTGGAAGCTTCTTAGTTCTCTTCTCATTATCTTTCCTGCCGGCGATCTTGGAATGGACTGAACAAAGACTACTCTCCTCACCTTCTTGTATGGAGCCACCTCCTTAGCCACAAATTTCATGATCTCAGCTGATGAAATATTGCTGCCATGCCTCTTAACTACAAATGCAACGGGAATCTCTCCTGCTTCCTCATCCAAATCCGATGTCACGGCGGCA…
C83272	PVD37425.1	GTAATTGCAAAGATTGGCCCAAAAGAAAAACCGGCCTCGACGTTAGCGACGCGGAAATGCGTCGTGGCAAGTAGTCGGCAACAGCAGAACCGGTTCAAGAAATGGAGAAAGGTCTCCACCGAAAATTCACCGATTGCAAGTACACCCACGAACAACCCAACGCCACGGCTGCTTATCGTCGCAAACTTTACTGTGGCGATCTCGTGAATATGTGCAGTAATATCTCACTCAGTTTTGGGAAGGAGGAGCCTCGCCATTCTTCGAGTTTATAAATACGTAGGTTTTTAGGGCTTAGACCCAATCGAAATCGAGCGAGGCGAAGAAGGGCGCGTAAGAACAAAGCAAGCAAGCAATGGCGGGATTAATCCACAAGATCGAGGAGAAGCTCCACGGCGGCGA…
C114242	XP_020588637.1	CTACAGACATAAAACTACATAGATTTCCTTTTTTTTTTTTTGAAAAATAATTTCCCGTTTTCGTGCTACACAACTGCAGCTTTTGAGCAAACAATCATATATAGTAAATCTGGTTCTGAACAGGCCGAACAAAGCTGATACTCTAGTTCTAATCCTCATATCATACAAACAATAAAGACATGAATGAAACTGCTCACTCGCACCAAACCTCACGCAGAAGTTTGTACCTCACACTTGACAGTGAGTTTTGCATGATTTTATCTCCAGATATAGCTGGGGAAACTGGAGGAGTTCGATCAATTATGGAGGAAAGGGGATCATCCAGATCATCAAAGTCCTCATCGCTGGTGTAGCCCTTCCTCTGTAACATTGAAGTCTTCCTCTGCATGTTTGAGGAAT…
C102192	PKU68722.1	GTTCTAGAAAAATGCTTTCTTCCACTTATTAGCAAAAGATAAGTTCTATAGTACAAGAAATTGGAAGTAAACTACATTTTCAAATTGTCTTATTGCAACAAATATACAGAAATGAACATTAAATAAAAAGACAAATGGAGCTATACTCTTTCTTCCTCCTTACAGACGGTCATAAGCAGCTATCAGGTAATAAAGCATGGAGATGAGGACTTAGCTATAGGTACAAGCACTTTTTGACAACTTAATGGCCTTGCTCTTGCTAGAATCAACTACGAGTTGACATAAAACATGCCTATGATGCTTTACTCTAACCAGCTTTCCCACCACATAGGCTCGGGTAATCAAATCAAATTCCAAAGTTAAAGGAACAGAACCTTCGGTATTGGATGGAGGCAAGCC…
C77926	XP_020577351.1	TATCAAAACCAGAAACAGCTTTATCCTCTACTCGTTGTTTTTTTTTTTTGGTTTCCTCTTATTCCCAAATCTCAATGTTTTATAAATCAATTCCTCGCCTTCTGTTCTTCCCATCAGCCAAAGAATAACCAAGCAAACAAGCTATCAACAACAGTCGTCTTCTACTTCTGTTTCCTCGAAACCACTATTCTCCTTTCCACCCTTCTTCACTAACAATATATTTATTGCTCTCAAACCATTCAAGTGAAGCATCCATGGCTTCAGCAAGCAGAGCTTCTTGGATTGTGGCAGCGAGCATCAGCACAGTGGAAGCACTAAAGGATCAAAGCGGCCTCTGCAGATGGAACTATGCTATGAGGTCTGTGCACCAAAAGGCCAGAAAAGAGATGGGTTCTTTCT…
C97690	XP_020687687.1	GCACATTAACAAAGGACGTAGCGGGCACATAGGCAGCCCATATATCTACTAAGCCACATTCATCATAGGTAGCCAACAGGACATTGTTCAAAAGTAAGAGCAGAAAACAGCTAATGCCCGAAAATCCCTGATCATTTCAAGCTTCTCCTCATGGTTGAAGCTTTGAAGCAGCCAATTTATCAAGAAACCAAATGAACTCCCCGTTCTCAAGCTTAACCATTTGCACGGGCAGTAAATCAGTTGATGAATTGTCCTGTGAAGCTTTCTTCACAGCATCAACTTCACCAGATCCAGCAACCACCATGAAAATGTAAGCCGAAGCATCAATTACAGGAAAAGTAAAGGTTATTCGCACAGGTGGAGGCTTTGGAGAATTGTTGATAAATGTAACCCATCTAA…
C99554	XP_020687325.1	CAGGCAAACTCCACTACTCTGTTTCCTAACCTACCCTGTTTTCTTACTGAAGCCGCCATGGTTGTAATCACCAACCTCTCAGCCGTCGAGCAACTCCCCATTACAAGGCTCCACCGCCCAGTCACCGGAAACTTCGCCGGCGGCGTACCCGTCGTTGACCTCACCTCTCCCGCCGCTGCCGCTCAGCTCGTTGCCGCCTGCGAGGAGCTAGGATTCTTCAAGCTCACTAACCATGGCGTCCCTTTTGAAGCCATGGATAGGCTTGAGGGCGAAGCAGCGAAGTTCTTTTCGCTTCCGATTTGGAAGAAAGATGCCGCCGGCGCAGCATCTCCGTTCGGCTACGGTAGCAGGAAGATTGGAACTTGGGGAGACGTTGGCTGGATTGAGTATCTGCTTCTG…
C112218	XP_020701283.1	AACACCTTGAATAGTTTCATGGCCGTCCTTCCACAGAGGCAACAGCGTATTACATTAATTTACATCTTGCACAACTTCAAAAAAAAAAAAACTAAATCTCTGCAGTTTCTGCACTTTCCCTTCACCTTGACATCAATACAATGCAGCAGATGATAAGGACATGTAGGATGATAACATACACAAGTCGAGGAATGATGTTGTCAGAGAAGATGAGGCGTTTACTTCTCCTTGGCATAGATACAAATAATGAGAAGAAGACGTGTGGGACTAAGTAATTACCAACAAGAGGAATAATACTGTCAAAGAAGATGAGACTCCCAGCATCATTGTCAAATCTATCTAATCTACCAGGTAATCAAACTTCAGAACCAGAAGGCCACTTGCCCAAACAAAAAAACA…
C100924	XP_028552735.1	CATCCATAATTCACCATCTGTTTATTTCATTTTATGTTTCTTAAGCAAGCTAGCTTACACAGTGCATCTTCACTTCATCCTCTCAACAAAATAGAAAAGCGGCAGCTTCAATACAAACCGTAATTAAGCACCTCTTAATCCTTATGAGAACTTGATGAAGTTCTCAACAAATATAAAAGATTTCAAGCGCCTTCTTCTCTACCTATTCTGCAGTAAGCACTGAAAGCATCCTCGGCCTTCAGTCCTTCTTCCGAGTAGAGAAACTTGACCAACTCAGTGTAGTTAAACGGCTTAAAAAGCAAAGGGCGGTCCTCATCTCCCAGCTCCTCTGGACCCTTAACAATGGCGTTAAGGCTCGGCCGAGAAGAATACAGTGCAGAGAATCTCTTCTCGTTGCTT…
C103040	XP_028555691.1	GAGAGAGAGAGAGAGAGAGAGAGAGAGAGAGAGAGAGAGAGATTGTTGTATTTCTGTTATTGAATACAAAATCATTATACCGATGTGTGACAACATATATCCCAAGTACCCAACAAATAATAACTTACTGTTAAATTCCTTCATTGGCATATGCAAGCTTTTACGAGTAATAAGAACTTTGCAGCTGCTTCAAAAACTTTTTTTTCCTCCAAATACTTACAAGAAAAAAAAATCATGTAGTCCAGTACTTGACAACTGAATTATACTAAAACCAGGACAATATGATGTACCACCTTATTTGAATGCAAGCAGATATAAACGAAATAGAAAAATATATTAAATAGTCGTTGATAAGCATTCCAGAACTAAGCTTAACAAAATGGCACATTTTACGAAAGT…
C112792	XP_020585398.1	ATGGTCAACAAGCTTAATAATTGCTAACCACTTCAATATAGCTTATGTGGAAATGCCCTTATTTCCAATTACTTACAGCAAATCCTTACTACTTCTGAATTTACAAACGCTACTTTCAGCATACATTTCGACAATAAATCCAATACTTTTTTCAATTCAGCTAAACCGAACAAGAAACAACCTTTGGCTCACCGAGCAGAGAATTTTGGCATTAAAATGGCTGAAGGATCTGCAGAAGATGACTCGGTATAGCTGATTATATCATTGCGAACCTTACCAGGGCTTTCTATGAAAGCAGGTCTGGAGAGATTGAGGTGTAGAGAATGTTGGCTCAGGAGTAACACCACAACTTCAGACATTGTTGGTCTTAATGACACAGTTTGGGTGCAAAGTAAAGCT…
C96624	XP_020688334.2	ATGCTAATTTCAGTATTAAAAACTTAATAGTGCTTTAATCACATAACATTAAGTACAAACACTTAATTATGAAGGTCTCATCACATGATTTTGTATTACAAGCTGCTGAATTAAATGCAATTATGCCAAACATCACAATAAACAAATTATTTTTGCAATATTAAATCAATCTCAGAAAGCAAACAACACAATTCACAAACATCACACAGATTATATTGAAGGAAGATATGATCTGATCATGAAAACTTCACCAGCTATACTTCTGCTAGCAGATCAAGAGGGTTCCTTGAGCTTCTTAGCAATGGTAGCAAAGGATTTACCCTGGTGGAAAGCCTGCTCGAGCTCTAGCTCCGTCGGGAATCTGGAACCGTCGCCAGCAAATGTTCCGGCGCCATAAGG…
C103996	PKU74840.1	TTTAAAGCCTCTCGCTTTCTCATTCTCCTGCTCCTTTGACGCTTATCCTTCTGCGCTTTCAATTTTTGTTTGCTTAGCTTCCTTTTTTTTTCGTAACTGAAGTTATTTAGTGCGATGTGTTAGATTAGCTTAGGTGGTTAACGATTCCTCAATCTTCCTTTCCAAACTTACTTTGCTGCAATCTTTAGCCGCTTAGCCACCACCCTCTTCGTCTTTTCAGTCTCTCCGAGATAAAAAAAGACATTTTTTTTGTCTCTAAATTTTATATCAGATGGGTAGGTTCAAACTCTCTGACATGGTGCCAAATGCGTGGTTCTACAAGCTCAAAGACATGAGCAAATCCATAAAAAGCAAGAGCAGAGGACACCAGCCAAGAAACAATCAGAAGTCTTTCCAAAT…
C40008	XP_020700046.2	GGGGCCGGTCCGGCCCGGTCCGGACCGCCGGCCGGGTTTTACTGATCCGGGCACTGGAAATCGGCCGGTAGGTACTTGCCGCAGTTGTCGACGAGAACCTCGAGAGCCAGTGGGATCAACAGGCTTATATTCAAAAGCTTCAGCTTTATGGCCGTACAGAGGCAAAGGGCGGCGTCGACTCCGGCGAGCCCCTCCACCACCGGGCAGCAAGCCTCGTCGGCGGACTGCCCGATGCCGATGTGGATTAGCCCGCCGAGCACGTCCACGCACGCGCCCAGCTTGAGCGCGTCGATGGGACACGCGTGCGGCGACGGCGG
C111618	XP_020705240.2	CGAGGACGCTTCCTCTCTCCCATGGGAAGGAATCTGAAGGAGCATCAAAGCGAACAGAAGGTTGGAAAAGGTCGCAGTTTTTAGCTTAGGTTTTGTCCACTCATTCCTATAAAAGGATACTATTCTTTTCCCCTTCTTCACAGTCCTTCAAAGGTTTCAGCTTTTCTTTCTCACAGATTACAGCTTTGTAGAGAGAAATTTGACATAAAAGTTCCAAGGAATGCTGAAAGATGTGCGTCCATGCAATGATTTTCTTGTCTAAGTCGAGGAACACTTTAGCTCCAAATCAATTTCCACCTCTCATCTTTAATAAGATTGTTCGAAATGCAGTTAGTCATTTAAGAATGAACACTCGAATTAGAAACTCGAGAAATCCTGTCGTTTTAGGCTATGACATTG…
CL1912Contig1	PKU68849.1	CGGCCCAGTAGCACTCCACCTTCTAAAGTAGAAAATGAATTCAACCCTAATCCTTCTCTGCCTGGCGTCTGCTCTTCTGCTGAGCTATGCACCGACGGCCATGGCGGTGGCATGCGACCCCCGTCAGTTAACTCCCTGCAGCGGCCCTATCGACCGCGGCAGTACGCCGACCACCACTTGTTGTATTAATCTCAAGAGGCAAGCGCCTTGCCTCGGCCAGTATCTGAAAAATCCAAATCTCAGAAGATATATCGACTCTAAAAATGGCCGACTCTTAATTGCTTACTGCAAAGTACCGTTTCCCAGGTGTTGATCTCTCCAACTTGTGCGTTGGAATTAATCCAGATATATAGCAGCTTTGGCGTCAGTTGAGGTTTTGGAGTGCGATAAATCTAGCTT…
C60178	XP_010910090.1	CTTTCATTAGCTTCTTGGATGTTATAACTTGCAACAACAACAACAACATGGAAAAACCTGTGCCAAGGGAAACTAAAGCCAGCCAGCCTCCTCCAGGCTATCCAACCGAAACTTCTCTATCAAAGAAGAAGAAATGCTGTCGAAGAACCAACAAGAGAGGGGAGAAAGGCTTCATTGAAGGATGTATTGCTGCACTTTGTTGCTGCTGGCTTTGTGAGGAATGCTGCACCTGAAGATGAGCTGAGGCATATGAAGATAATCAGTGCAGAAATGAATCAAATAGGAAAACTTACTATGATCTGTAATGGCTGATGTAATTTCTAGTTTGTGCTCTAAGCTATTATGCATGTTATAAAGCTAGCTTTAATCTAGATGTATTGTATACTTCTGATATGACTT…
C99814	XP_020688307.1	CTCATATCTACATGCATCCATTTTTTTATTAAACATCAAAAGAATTATTATTCTCATAAATAATACAATTTTCATAATAAAATAATAGAGACATAAAATCTCTATTCAGCTGAGAAATCAAACAGCATTGCATGCTTGTATTTCTCACCAGGCTGAATCACAGTGTTTGGAAAACCTGGCTGATTAACTGCGTTGGGAAACGCTTGAGTCTCCAAACATAAGCCTGCATGCTTTTGATAAACAGATCCTTCTTTTCCTGGAACACCATTAACATAGTTAGCTGTATAAAACTGCACTCCAGGTGCATCTGCCCATAGATTCAGAGCTCTTGACCTTGAAGAATTCCTCACTTTGGCCACATGCTTCAGTCCAGATTTCTCTTCACCATAATCAAGAACA…
C105018	XP_020704476.1	TGTCGGGGTACCTGGTTTCCCTGTTAAGTCTCCTGTCCTCCAACCTCCCGCTCTTCCTGTGAATCGCTTCAAATCGAAGAAAGTTGTTTTAATGCGGTGGGCGAAGAAGGCATTATAATAAGAACAACCAGAAGAGAGATTGCATTCTCGAACCTTGAAAAGGAAGGCAGGTTTTCTTCTCTATTCAAAATTCTTGAGATCTGTTATTTGGAAATGGCGGAATCCTTTGTTAGATTTTCAATTATGGCGTGCAATGGAGTTGCGCTTTGTATGGAATGAGGTTGCAGGGGTAAAGTGGTGGAAATCTGGAAGTGGGGATGGGTGAGAGCAAGCGCTTTCAGCTGGGTACAGTCGGTGCGTTGACGTTGTCTGTGGTCTCTTCGGTGTCAATTGTGATAT…
C99266	XP_028552032.1	GGGGAGCAAGAAGAAGATCAAAATGTCTAGGTTTTTCACACTCAACACCGGTACTCAGATTCCCTCAATTGGGCTCGGGACATGGCAGGCTGCCATCGGAGTGGTCGGAGAAGCCGTTGTCTCTGCCGTCAAGGCTGGCTACAGGCATATTGACTGTGCTCTGATTTACGGAAATGAGAAAGAGATTGGATTGTCCTTAAAGAAGCTGTTTGATAATGGTGTCGTAAAGCGTGAGGATTTATTTATTACATCAAAGCTCTGGTGCGATAGCCATGCTCCTGAAGATGTAGCAGAGGCGATAAATTCAACTTTGAAAGATTTACAGCTCGATTATGTGGATCTTTACCTGATACATTGGCCATTCCGACTTGAGAAGGGGGCAAATTTAAGCGCTGAAAA…
C110488	XP_020676810.1	ATTCATTTCACCTACGCTGAGTGTGGCTCTATTTAAACAATAGGCTCCCTTTAATTTCATGGCCAGCCCATTGACTGCAACCACTGAAGCTTTAAGTTCTTCAACAATGGCGGATCCAGAGAATGGAGAGAAGCATAACGAGAATTCTGATTACACTATGGATGGAACAGTGGATATGAAAGGCAGACCTTGTCTTAGATCAAAAGGAGGAAGATGGTCTGCTTGTTCCTTTATTGTTGTTTTTGAAGCATTTGAGAGGCTGGCATATTTTGGTGTGGCGCCAAATCTAGTCGTCTACCTCACAGAGAAGCTTCATCAAGGCACGGTAGAATCTTCAAATAATGTCACAAACTGGCTTGGAACCATAATGCTGACGCCTATTTTGGGTGCGTATATTGC…
C92956	XP_020683328.1	CAAAAAAGAAGCCACTCTCGCTCCATAAATTATTAACTGTCACTTCATTAATTTATAAAACCCACCGACCGATTCGAATTCCGTCTTCCCTTTCCCATTCTGCATTCCACACTGACCTTTGTTCTTCCCAAGCACACCGTCGCTTGTCGGCGTACTCTTGCCGCCTTCTGTCCCTCTTCAATCTGGAATGATTATGGAGGATGGAAAGATTTATATTAAGATCGATCCAAATGGAGAAACAAATTCAAATGATGAGTGGTGGGATGACGGTATAAGGGGACAGATCAAGCAGATTTTGTTATGGCATGATAAATATTTTATTTCAGGGTTCCAGACCATTTCTGAGTGTAGGGGGAAAAGCCTAATCTCCAAGAGGCGTGGAGGAAGTGTCGGAAATTT…
C35436	PKA61910.1	GCAGTTGCAGGGATTGCAGGTGCAATTGTCGCCGCATTTGCAGCCTCCATTCTCTGCACCAGTCACCTCCGCCTCAAAGTGCCCTTTCTGGCTAGCAACCCCGACGACGATGGTCTGGCCCGTGGCGAAGGTCCCCTCACCCAAGTCAGGGAACATCTTGCATCCAGAGCAGCCGGAGCCGCATTTGCAGGCAGCTCCGCACCCGCAGTTTCCTCCACAGCACGACATGTTCTTAATAAACTAAACAAAGATCGCAAACCAAACGAATTAAAGGCTCTAGCTTCCAATCCAATTCACCCCCG
CL1846Contig1	XP_020684007.1	AAAGAAGACTAGAAAACTCTCCCGCAATCCTCATCATCTTCCACGTCGCAAGCTCCTTTCTCCACATTCACACCCTCCGGTCAATCCACCATTCATTCACCTTGCCAGCCTTTGAAAACCATGGCAAATGCCAAGACATCCATGATCCATCCCACTTCACAAAACCACTATAAAAGCCAAGCTATCTCACACTCCATTAGCAGCCTTCTCAGCTGAACAGATTAAGCTTTGAGTTAGCTGAAACTGAGTTGGAAAGATGAGTTCGAGTTGGTCAGTGGAGGTGGAGACCAAGGCCTCGCCGGCTGCCATCATCAAGGCAGCGTTCATCGACTGGCATAATCTTGGTCCTAAGCTCATCCCTGAGATTATCACTGGTGTTACTTTGATTTCTGGAGATGG…
CL1997Contig1	XP_020683921.1	ATATGGAAGAGGCGCACACCGGATTTCAAAACAGACGCGTACCAAGCCATTCTGACACATGTTCAGAATACGCCAAAACCCGCCCCATGTTTCCTCCCAACATAAACCCCTTCCCCAGCGTATTTAAACCGCTCCCTTCCAAATTCGTCGAGGTAAGCTCAACGCTTTCTATCCTCTTCCGTTCTTCTCTTTCCTGATTCAGAAATCGATGGAGAACACCATCGGATCAGTTGACGCTCCGTTGAAGACTGCCGGAAACGGGGGGCTGGGTGGCGCGCCGTCCATCCCTTGCCATCCGGTCGCGCCCGCTGCTCCTGCCGGCGTAGCGACGCTCGGCCGCCATCTGGCTCGCCGCCTCGTACAAATCGGCGTTCATGACATCTTTACTGTTCCCGGTGA…
C105506	XP_020689708.1	CTTATTTTGTTCGTTCTGAAAATTAAGAAACTGGTAGCACTTTACAGCAGCATTTCTCACTATTTCTATGCCTTCTCCTCTCTTCTCCCCCCTCTGCCATTCCTTGAAATTCATCATAGAATTCTCTGAATCAGAAAAGTAAAAGAGAAATGAATCGAGAGGTTGCAGAAGATCTCCTGAAACTAAGCCTAAGCAATGGCCAAACCAAAAAGAGAATGAGAACAGCAGCAGATCACCCCAACTACTCCCCCAACAAGAATATCGCCATAGCCACCGTTCTTCACGCTCGCAATCGCATGCTGGATTCCACTTCTTCAACCTTCGTTCACCACAACATTAATGGCCTTCATCTCATACATCTCCTTCTGTATTCAGCCTACGCCGCAGACCGCCGCGACT…
C116508	XP_020689832.1	GAACATTATGAATATCTGTATGCTCTGCAGAATAATATATAACTTCAGGAGCGAATAGTTAGTAGCTCGGCCGAGTAGGATATCTTGGCACTAAAATAAGTAATTCTGGCCTAGCAAAATGAATTGCACGAATTGAGTGATCAAGTTATAGGCCTTCTTTGGGGTGTTATGGGATAGATTGTTGTGTTGTATTGCCTCACCTTTCATCATATCTCAGTCTTTACGGGAATAGCTAGCTACTCACGGCTAGCGTGAAGAAGCAGGAAAAGTACTGGTTACAAAAAAGCACAGTAATAACGACTCAGTGGGGTGACGAGCAAAACAACACCTCACAGTGGTTCATCTTTTACTAAAAGTACTGGTAGAAGAAACTGTTACATTTTTAACGCTGAAAGATCT…
C106854	XP_020679535.1	TCCTCAGTTCCTTGCACCCTAACTGCCCTAAATTCTAATTAATCCTCTTTAATCATTAGCACAAATCCCCAAAAACATTTGACATCACGACAATGCATGAATCCCAAAGTATTGACTTACAAAAACTTCAAAACAGATCACGAAAAATAAATTTACACCCAAATGACTGCTGCAACCACGTGCCATTGTTCTTTCTTCATCCTCCAAACATTTATTGCTACAACCCTTCAATATCAATAGCCATCCCCAAACATAAAATTTAAAAAAATAATAATAAAGGAAAAACCTCAAATATAGTAATTAAATCACAAACGCACTAAATTTTACTAACCGATCACCAGCACCGCCATCAACACGGCGGCGACACCTCCGGCGAACGCCAGCCTCCTCTCCGAAGCA…
C106940	XP_020696821.1	ATTCAGAGTTACACGTTATTGCCTTGATGCCAACAGACTAAAGAAGATAAATAACCAGCTGAACAACCAGTCAACTCCAGGAAAAAAAAAAGGAAATCTTACAAAGAATCCGAGTCGATTCTTCATAATTATAATGTACATATAAATAGTATTTCTAGTGATGCTCCTGTGGTGACTCAAAGAGCAGAGGAGGGCTTTGTTTTTTGCATCACCAACTGTCATTTATGGCAACCATGAGTAACTTATGCAGACTTACATTATTGATAATTATAACGGATCTTTGCAAAGCCACTTCTCCAATTTCCACACCGAAGATTTCCTGCTGAATGAACATCAAGGAGAGCCTAAAGACCTTCTGGTTGATGTAGTGCTCGTTGTCACGGTGGTGGCCGACGAAGT…
C86782	XP_020697631.1	CACACACAGCATTACCATAAAAGGAAAAGATACAACAAGAACACAGAAGCCATGAAAAATCCGAGGTTTCAACAAATACTTTGTTCAGCTAAGACTCGACTGCACGCAGTTAAAACTTAAAGGGGGATTTTCATACATACCACAAAATTTACTTCATATTACAAATCCCACGCCCAAAGTGTAAATATTACAGAACTACCACCCCAAACAGCAAAAAATTTCATTTTCACTCATTTTTTCGGTGGTTTTGACTTAGAAGCACTGGAGGTCTGTAGTGAGAGGGTGGTATGTTTGTAATATTTACACTTTGGGTGGTGGATATGAAATATGGAGTGTATTTTGTGGTATCTATGTAAATTTCCCAAACTTAAAAAGGACATAGTCGCATGAAAAAACACA…
CL2743Contig1	XP_020687821.1	ACCAATCATCGTTCTACCTTTCTAATCACTGCATACCCGCTATTCATAACTTCTTCTGCATTGTTTCTATATAATCTCTTCTTTCTTTTGTCTGATATTGACTGGAATGGAATATGGAGATCGATATCATCAGGCTAAATATGACTGTCTTCTATTCGATCTGGATGACACTCTCTACCCCTTGAACTCTGGACTAGCAGCGCAATGCAGGAAAAACATTGGAGATTATATGGTGGAGAAGCTTGCAGTTGATGAGAGCAAAGTATCTGATATGTGCGATCTTCTCTACAAGAACTATGGCACCACCATGGCTGGTCTCAGGGCAATTGGCTATAGAATAAACTATGATGACTATCATAGCTTTGTTCATGGAAGATTACCTTACGAGAACCTGAAGCC…
CL3233Contig1	APB87922.1	GTAGCACTACCAATTGATAATAAAAATCAATCAATCCACCATGAAAAGAGATTCAGGAGAGAAACAGAGGTCCCAGAGAAATTGTGCTATGTAAATCATGAAAGGGGAGCCGCTTCTTCGAATCGTTTCTGTTTCGGCCAGCTGACGAGTCTTTGGAGAAATTAATAAGTGTTTCTACCAAGCAGGCACAGGCAAACAAAGAGACCATCCAAGAAAGTTGATTGCAACAGATTGACCGATATGGATATATATGAAGAAAAACTATGTATAGGGTGATGTGTAGATGAATTCCATCTATATTGTCATCCATCCATATTAACTGGGAGAATAGGATTTGAAGGGCAGATATTACCTTTTGGATGAAAATTTACTTTGCAAGAACTACTAGATTCAGCAAAA…
C113524	XP_020690467.1	CCGAATCATGCTGCTCAAATAGCTCCCCACTGGAAATGTCGGCACCAACTGCCACAGTATCTTTTGAACATATTCAAAATTCAATCTTTGAGTGAGGCCATCGATCCATGACCTTCAATTTCAATTCTTTCTTGCGAAATCAGTTTGAGTTCGAATTTATTTTTGATTCTTCGTTATTATCTCTCCAAAGCAAAGGGGAATGGACCACAGCTCTTCTCCTCATCTCAGCGACGATCTCTCAAAGCGCACTATTATCTTCGGGCTCCATCTGTGGGTCATCGTAGGAATCTGCGTCGGCGCTGCTTTCGTCCTTCTCCTCTTCCTCTTCTCACTCTGGCTAGCCTCCCGTCGCAGCGCCTCCAGCTCAATACCCGACCTCTCTAAGGAAAGCCGTCAAGT…
C79888	XP_020701786.1	CGTGCCCAGTACTGATTACAAAATTACAGAAAGCAGAAAAGGAGAGAGAGGAGAGAATAATGAAACAATAGGAAAAATAAATCAGATCAAATCACAGACCCGGAAATCAACAACAGGAAATGTATCCATCATCCGACATAACATCCAAGCTCTAGACCGCGCAGGCGACAATGATCGCAGCGGCGGAGATCCATCCTAAAGAAGAGAATCCAGCGGCGGCGTTGTTATCAGAAGATCCGGTAGGAGATGCGACCGGAACATTCGAGATCGAAGGGGGGGAAGCCGTACTGATGGGAGTGATCGCCGGAGGAGGAGACGGAGGACCGGAGACCGGAGAGATTTGAGGTGATTTTGGGGATGGAGAGGGAGACGGAGACGGAGGTGAGATGGGAGATGGAG…
C88834	XP_020588234.1	CACTGTAGTTCATGTTGGTTGTGTTGCTAAGATCAATCCTGAGGCACCACTTGATAAAGTTTGTGTTCTTAGCTGCGGCATCTCAACAGGCCTTGGTGCTACACTGAATGTTGCTAAACCAACAAAGGGTTCAACTGTTGCCGTGTTCGGCCTTGGAGCTGTTGGTCTTGCTGCTGCTGAGGGGGCTAGGATTGCAGGAGCCTCAAGAATTATTGGTGTTGATGTGAATCCTAAGAGGTTCAATGAAGCAAAGAAATTTGGTGTCAGTGAATTTGTCAATCCAAAAGACTATGACAGACCAGTACAGGAGGTTCTTACCGAGATGACTAATGGAGGAGTTGATCGAAGCATTGAGTGCACTGGAAATATCGGTGCCATGATTTCTGCATTTGAATGCGT…
C95490	XP_020686256.1	CCTCCAACTTATAATTCTCCTCTCTCTTTATCTTCTCTTCTCAGCCATTTTTTTTCTTTTAATTTTCCATTATTAATTCTATTTATATTTGAATTCAAATTCTAGGCTCCAACTCTCCTCCTCTTCTCCCAATGGGAATTGAGTTATTCATCTTCGTCGGCGAATTGCCCGGCCTCGCTCCGATCGGAACAGGCAAGGGCGAGGCGGCGGCGGAGGAAGACGGCGCCGTCACGCCGAAGGCGGAGGAAAGCAGGCTGAAGACGTCGTCAATTTGCCCCCCGGCGCCACGGAAACGGCGGCCGGCGAAGAGGAAGTTTGCGGCGGCGCCGCCGCCGCAGGGGTTCTTCTCAGCACCCAAGGACTTAGCTTCCGTGTTTCTCACTGTTCCAAACAAGAAAG…
C97476	XP_020597787.1	CTCTCCTCCGCTATCCTTTCCCAGCTTTTTACCTTTCCCCTTTTTATAAGATCTCTAGCTCATCTTCAATCTATGGAACAGCACTTTCATCATCAAGAATACGATCTCGCCGGCGTGGTTTCCGCTTCCAGCGGTGGCGGAGGCGACCGGCTTCCACAGTGGAGCCCGGCCGAGACCCAAGAGTTCCTCTCCATCCGAGCTGAGCTCGATCAGTGCTTCGCAGAGACCAAACGCAATAAGACACTTTGGGAAGCAATCTCTTCTCGAATGAATAGTAAGGGCTTCTACCGCAACCCCGAGCAATGCAAGTCAAAGTGGAAGAACCTTCTCACGCGCTTCAAGGGAAGCGAGGCAATGGACAGGAGTAGGCAGACTTTCCCCTACTATGAAGAAATGAAA…
scaffold2325	XP_020703424.1	AAGAGTCCTGAGAGTATCAAAAGTACATGCAAGGGTGACAGCCCCGCCAACTATATATAAGAAACTTGGGTATATTGCTTCCACAGTGCTTCTCCTTCTCCTTCTTCTTCTTCTTCTTCTCAGCGTCTACTATGTCTTTGGATATATCATTCATGTTTCCCAATGACCTTAGATACCAAGGAGAAATCTTGGTGCCAATCTGCGCAATTTTAGCAAAGCGTGACAGAGGCTCACCAGATTTTCTGGCTGCTTGGTATGCTCGAAATCCAGGTTCAATCTTTTTGACACAGCTCCACATGCCTTGACGAACACCAAGTTTTGCAATTTCCCACGGGATACCCATGTCTTCATAATGGAATAGAAGTACCTCACAGGCAGTCTTCAGGCCATCACGTCGTC…
C106896	XP_020698741.1	GTCGCAAAGATAAACTATATGTATGCTTTTTACCTTTGCTCTTCACTATCAGTGAAGAGTTCATCAACTTAACATCTCCAACATTTTTTTTCTCACCATACTCTATGACACTACGTAGCTACATGAAGCAACCTCCGGGCTACATTGACCCACAAATTTCTAATCATGCCTACCTTCTCCAAAAAGTAATATAAGGTCTCAAACAGGTTCCATGCCAATTGTGCAACAACTTCACCCTACATCTCATCACTCTCAGGTTTCACTTTAGTCAAACTGATCAATCGTTGCTCATCTACGAAGACCAATATATGACTTTTCTTGTTGTCTATATCCATGACATCCTCCTTACTAGCAACGAGCCCACGAGAATCTATTGCATTCGACAACAGAATCCACTCC…
C97320	XP_020693002.1	ATCTCCCCACCTTCTTCCTTCCGCAAACAACAAGGGAGAAAAATCTCTCAACAAGCCTCCATCTTCTTCTAATCACTTCCGATATTCGAATCCAAATCACGATTTCTTCTAATGGATACCTTCTTTATCAGCCACGGATCACCTACGCTATCGATCGACAAGACGATGCCAGCGAGTCAATTTCTCGCGTCATGGAAGGCCAAGCTTTTGCCGACAGATCCTAAAGCTATTTTAATGATTTCTGCGCACTGGGACACGCCGGAACTCGCCGTTAACGTCATTAATGGCCGGAATGATACCATATATGATTTCAACGGTTTTCCCAAACCTTTGTATGAGATCATATATCCTGCACCGGGTGCGACAAAACTAGCTAAGAAAGTAAAAGGATTGCTTCAA…
scaffold6821	XP_020686239.1	GTCACATATGATAAAAATAAGATGTGAAGGAGAACATCAACCTTTCTTTATATGAAGAAAAAGAGCTATGAGGGCCAGAATTGAATGGAAGAATCACAAATAAAAAAAAGAAAGAAAGAAAGAAGGAAACCGTCCCCTTGACACTAATTGTATTCATCATCTATCTACACCCCCAACCCAACAGCTAGATTCAACAGATACAGACAAGACGGCAATGGACAGGGCACCTACCAATCGCATCAGGATTTCGAAGCGGTTCTGGTCTTGATAGGCTTCAGCTTCAAGCCCATGCTCTCCGGCGAGTAGAGCTCCGGCGAAATGGAGGAGGGGCTGAGAGGGCTGAGAGGGCTCCGGGGGCTTAAGCTCAGCTGACATGGTCGGTAAAGGCCATATCCCATG…
C83848	XP_020700952.2	AGTCGCCATTCAATTAAGCTTATCATCATAGTCAAACTCCCACGTTCGAAAATTTACGTACAAATTCTTCACAACCTCCTGTTCTGCAACCCACACTATATATAATCTCTTCTCTCTCTCTCTCTCTCTCTATCTATCTATCTATCAATCAATCCATCTTCACGATGGGAAACTTCATAGCCTGCATGTCTCAACAACCCCGCCGCCATGAAACAGCCAAAGCTCCGGAGCAGAACTCTCTGAAGAATCTCCAGAACTTGAAGAAGAAGAAGAAGTCGACGTTGAGAAGCCATAACACAGCCAAAAACAGAAGTGGGAATCGCAGAATTCTTCCCACCAACTTTCTTGACGGAGAGGATCAGATCACAGATCGTAAGGAAGAAGTGCAGAGGGTGAAGA…
C109312	XP_020694396.1	CTACGAATTTGTAAAAGAATCACTTCACTAATTACAAACAGAAAGAACAAATACCTCCTTAAACCTATAAGGCGTAAACGATCTAGGCTCTCGTGGGCGCCTGATAAAGAAAAGCAGGGTCCTCTCGGTCTCTTCGTTCTGCGGCCACCATCGTTAGGCTATCGAAGATCTGAAAGCTTTTCGTTGGGAAGGCTTCCATGGAGTTAAAGATCAGTTTTTGGTCCTTCAATAGCCACAGATCCATAGCAAAGCTCGTGCATTGCGCCTGTTTTCACCTGTTTTTCATTCTCTTCTTCAGTTTAAAGTCTACTGAAGCTTTTGATGCTCTTGACCCTAACGGAAACATAACCATCAAATGGGATATAATGCAATGGACTCCAGATGGCTATGTTGCTGTTG…
C104458	XP_020673797.1	GATTAACCTCAGTTCGAACCGAGTGATCAGTGAAATTCAACGTAAGCTTTTCTCTATGTTTCCCAATCAGCCACTATAAATGGCAACTCAATCAGTTTGTTAAGGTGCAGTCGCAGAAAGAAACAGAGTGAGAATGGGGATCAATTGCCTCCGCCCTTTCTGCGGGAGAAGCTCTCGCAAAGAGAAGCATAAACTCAAAACCCTTCTCAACCTCACCGTCACCCGGCTCGCCCTTCTGCGCAATCAGCGCCAAACCCGTTGCGCTCATGCCGAAGCCGATGTAGCACACCTCCTTATTCTTGGCCAGAAAGACCGCGCTCTCCTTCGCGCGGAGTTGGTGATCAAAGAGCGCAATATGCTCGATGTGCTCGCGATGGTGGAGAGCTACTGCCACCTACT…
C65168	PKU62552.1	CCAGCTTAAATCATTACAATCCAAAATAAAATTTAAGATAATAATGCTCGATATATTTCTACAGTACCCAACATACAAAATTCTCGATTCACTCACCCATATGCATCATCATAATCTATAAATAGAACTAGAAAAATAAACACCAAACTTAAGGCGTGCCGATTTTAATAGCTTCACCACTGTCAAAACCTAAGCGCTTCGATCCCCAATCTCCCAGCATATTAATCAACCAAACGCGCACTTGCAGATCTAGCGAGAACAAGAGAGGAAGAAGATCTCGATCCATAGTATTTGAAGCAATGGCAAAGATTAATTAATCCACTTGTAACACAACTCATTACAGATGACAGTAGCTATTTAACGATCATGCCTCATGGATGAATAAGGGGAGTGCTGGGA…
C74390	XP_020691626.1	GGCCGTTGCTGACTCTTATTCTTCAATAGCAAAGCTATATGAGCCTATAATATAGATCTTTTATTTATTAAGTAGATCAATAACCGGATGCAGCCACTAACTCCAAGCCCTCTACTGTGGACTGCACCATCAGCACCACCATGAGCGCCCCACCAGGGCTGGGACAACAATAGGCCAAAGAAGATCACTTTTTAACGGCCTCCGCCGCCATCTCCACCACCTCCATCACCTCCGCCTCCGCCGCCACCACCATCTCCGCCGCCACCATCTCCGCCGCCATTACCGCCGCCGCCATCACCGCCGCCGCCATCACCACCTCCATTACCGCCGCCGCCATCTCCACCACTGCCATCACCTCCGCCCCCATTGCCGCCACCTCCGTCACCACCGTCGCCACCT…
C102030	XP_020676241.2	CCGCATAATGCTACGTATCAAATTATCCATCTGGCAATCAATGCATTGCAGGACGGTTTCTCTCAACTCAAAATCAGTAGGTGGGGGCATCGACGGAATTTTGAAATTCCTTCCGCTATATCTTCCCGAATCCCTAGCATGGCTAAACAAACTGGCCACCGATTTCGCCGGAGCAGAAGAAGAAAATGGAATCTGAATCTTCGCCGCGTTACTTCTGGGGCAATTCCCCCGATCCCCACGAATACTATGCCTCTCAAAACATCCGAAACCACCAATCATACTTCTCCACGCCTCATGGCCGCCTATTCACCCAATCTTTCTACCCCATCGATCCCTCCTCCGGCGAGCTCGCCGCCGTTAAGGCAACCGTATTCTTGACTCACGGCTACGGCTCTGATT…
C108774	XP_020675849.1	GTAGACATGTAACAACATTTTTATTTAATAAATAACCATTCCATACAATTGATGATGTGAAAGACCTTTTAACTATATTGCTTGTAGGCAAACAATATCATAGTTTTCACATAGAGAGTTATTTCATCAGAGACATTAAGGAAGGACATAAATCAGCCGCTCATTATCCAAGCCAGGATGGCATATATATGCCCTAATCATATATGCTTATATGGAGTTGGAACAAGCAACAAGTCATTTTTCCTAACCAGAGACAATCCAAATGCCTCCTCCATATCCACTTCCTCACCCTTCTTCCCCCCCGGAAGCTCCCAATCAAAGTGATAGAATAGATTTGAAATAATATTTTCCATGCTCCTCATACCAAAGTTTATTCCTGGGCAAACTCTTCTCCCACCA…
C96138	PKU73322.1	GATAGACTAATTTGCAGTGCGCAACAAAACTTTCAAGAGAGCTTGTATGTCAGGGTAGTAGAGTTGGTGGCACATGTTGACCATTTTCTACTCCTACAAGCTAAGCATCCACTTCTCTTCTCTCCACTTCCACAACTTTTATTATCTATAACTTCCATCTTTCATACTGTACATGATTTTATTCGCGATCATAATACCATACGCCTACGCAGATTGAAGTGTTGCTTTGGCTTACAAGTGTCCAACTTCAGCCTTTCAGCTCACACCATCGTGCATGCATTTGGGTTCTCTTCGCTGAACATAGTTGTAATCTGGCTTCCGTTTCCAGTTCGTTGGTTGTGACGATTGTCATCTCCATAGAACACTGGATAAGCATTCCAGTGTTCCCTATTGCTATAG…
C108114	XP_020673946.1	TGAGTTACAAAATAATCAAACAGCAGAGTTTAACAAATCAAATGTATCTCAATCCAGGCCTTTTATTCCATGAAATACTCACTGTACATTACAAAGGCCGGAGAGAAAAAAAGGGTTGAATTGACGCCAATTCAGAGGCTCAGGCGCCGGGTGTTATGGTCTGAGCTTCAGACGATACCCAAATGATGTCTTTGAAAGCTGGTTGGAGCTCATTGCTACAGAATCGCCGGTACTCGAGAGAATCACCGCCATCCTTTTTCACATCCACCACCAGCAATGAAGGTGCCACTGCGAAGATCTCCGCGGCCACCGCCAGCGTCCCTTTCCGGCCGCAAACCATCCCCTCGAGTCTCACGCCGGCCGCCGAGCTCTTGGTCACTCGAAGCCTTTCTGGTGCTT…
C100832	XP_020678204.1	GCCATTACAACAGACCCACACTCACAATACTAAGCATAAGAAAATACACACTCAAATCAAACAAGTTTCTCATTTGCAGAGATCAACTCACTCTAGCAAATGATTATTTGATAATTATAGAAGGCACTCTCCGTCATCAGATTGAGAAGAGGAAAAATCACAGGTACTGGCTGGCAAGTTTGCCTTCCTTGACAATGTAGTTTTGCTGAGGAAAATCCTCTCCTTTGAAGTACCTGTCAAGCATGTCTTTGACACCAGCTGCATACCTCAGCTGGCCATCAATAGTTGTGCCAGATATATGAGGAGTCATGGCCTGGTTAGGCATGTATCTCCATGGGTGGTCTTTTGGAGCAGGTTGTGGATTCCACACATCACCACTGTAACCTGCAATATGTCCAC…
CL2616Contig1	AXY87678.1	ACGTCTAATCAAATGAATTTTTTGGGTGACATATCACCAGCAGTTTTAGGAACAAAGACGACCAACCAACAAATTTATCTTCAAATGATTGATGTATATAACTATCATTTCGTACATCATTTCGTACATAACTTCACAAGGAAGAAAAAGAAGGTCGAGAAATAAAATAAAAGTTTCAAAATGGTCTATCTGCATGCGATTGACACAGCGCTAGCTGTATATGATTCTTACACCATCAGAGACTGATCATAGGAAAAAAGATTCATATCATTCACTTCAGACTGCAAGAGCTGTGAATACTCATCGTATAATCTCTCAAGCCTCACTGAATTTTGCTGAAACGGCAGAAACTGATCAAATCCCAGATCGAAATTATACTGATCAGTATGAAGCAAATCA…
C103552	XP_020675404.1	ATTTTGATCAAACAACTTATCGGATTAAGTAACTTAATGGCTCAAGCGATTATTAAACATTCTAGACAAAGCACAACGCCATTCATCAATACATGCACTGTATATCACTCTTAAATTTCTTGTAGCCCCTTTCTTGAATGAATCCTTTTATGATTCCAATTATCAAAAAGGATCTCAAAGATCTGGAAGGCCACCCACTCTCCTCGCATATTCAACGCTGCCATCCAATATCTGTTCTATGGTATACTTATAATTGAACCCAAGGTCAAGTAACTTGGTAGATTTCAATGGCGTGCTACTCCTGCCACCTTCATCTTCAACCTCATTGAGTACAGGAGCATTAGGAAACTTGAGCTCATAGTAGTCGACAATCTCTTGCATCACTGGCCAGTGGCTGGC…
C106078	XP_020678105.1	CTTGCGTTTGTCATTTTAGTTGAACTTCAACTGAAAGCTATGCAGAAAAAAAAAATGAAAACTATGCAGAGTTCAACACAAACACTCGCACATCATACAATTCCAGCAAACAATAAGTTGGTTTATGCACAATGATAACTGGACTGATAGAAAGCAATCCACACAAGATCAGCACACAGAGCAGTTTGCCACAACTAAGATACAATGCTAGTGGCAATTCAATATGCAGATATCATTTGCTATATTTGGAATTGAACGGCTTAAAGCGTCTTAAGCAGGAACAGGTTCTTGAAGTTTAGCATCCTCCTGAGAAGCAACGCTGTCATAGTATTCAACCAGAACTTTCCACCCGCCGGGGCACATGAAGCCTTCGGGTGGATTTTCTTTCTTCTTTGCTAG…
scaffold10864	XP_020697143.1	CCCGGTCCGAGCCCTCCCTCATTCTCATCACCTTTTGCATCTTCCTTTTTATTTTGCTTCCATTTCTTTTGAATCAAAAGATCTAACTTTTTTCCTGCAACGCATTTAAGCAAAGCAAACCGTCAATAAAACAATAATCTTTACTATTCACAGTCTCCAAAATCACCATCGCACTAAACAAACACCACTTCTCCATCTACTCCGCAGAGCACTCAGGAGGAAATCCCTGTGGGAACCTCCCCGCATCACTGCAGTAGTTATAAACCATATAATTTCTCTGCACCCAACTCATCTTCTTCAAGCTCTCCGCATCCAGCGCTTGATTCATCCATGCCTTGGAGCTGCAAGAAGAAGAAGCGAGCGGGCCTTGTGCGCAGCCGTCTGCGCTCAGGTTACTGA…
scaffold4149	PKU59237.1	GTTTCCGCCCACTTCCTCCCTCGCTACTTCCCCCAAAAAGAGTTGTCCAGAGAGCGCGGCATTGTCGCTCACTTTCTCACATTTATTCCACTTTTCGGATCCACGTGAGGAAGAGAGGGGGAGAGATCATGGAGCGTCGAGACAAAGCAGGGCTCGTCGCTCTTCTCTGCTTCCTTTGGATCTCCAGATCCTCTGTAGCCGAAGATCCTTACCGCTTCTTCGACTGGAACGTCACTTACGGAGACATTTACCCTCTCGGTGTGAAGCAGCAGGGAATACTGATCAATGGGCAGTTTCCGGGCCCGGACGTTTACTCGGTGACGAACAACAACCTTATCATCAACGTGCATAATAGTTTGCCGGAGCCATTTCTTATCTCGTGGAACGGGCTGCAGCAAC…
C103138	XP_020705693.2	AATCATCTAGACGCCACTCTTTGCCTATCACTCTGATAGAAATTGATCGATAAAAGCCAGAGCAAGAAAGAGAGCAAATAATTGTTCCAAGGAATAAGCTATGGGTCTCCAATTCGACGAGGCCTTCGTTCAGGCCGAAGAGCACCGCTCAAAGCCCTACATATCCGACGCCGGCGGTATCCCCGTCATAGATCTCTCCCCTATCTTCGCCGGCAACGATGAATCGCTTTCCAACTTGGTCTCCGAAGTTGGAACCGCCTGCAAGAATTGGGGATTTTTCCAAGTGATCAATCACGGCGTTTCTGGCGCGCTTTTGGAGAAGATTCATGCGGCGGCGAGGGATTTCTTCGCTCTGCCGCCGGAGGAGAAGCGGCGAGTGAGGCGTAACGTGGAGAATCC…
C87634	XP_020695486.1	ATGGTACTTTTATAATATTTATAGTTTGGATGCAAGATATGAAATAGAGAGTTTTTTTTTGCACGTATATAAATTTCCTTACTTTAAAATTACATTCAAACTGACTTTTTTTGTTTTACTTCAACATAAAGTTCCATTATCTCATAACACAAACCTTTCCATAATCTCACAAGCGAACTTCCAGATTTCATCACCACTACAAATCAGCCAAAGTCAAGACACCGGGGCCAGCTCGTTAATCAGAGCCAGCGCATTGCTCGTCAGCTTCAACAGCCTCACAACCCTTCCCTTCAGCATCCTCTTCACCTCCCCGTCCATGGCCGCGCCCTCAAACCCATCCGCGCAGGTCGCATCGTCCGTGAGGGCCGCGCTCACCCAGGTCTGGACGTCGTCGATTCT…
scaffold4148	XP_020681075.1	GTTTCCGCCCACTTCCTCCCTCGCTACTTCCCCCAAAAAGAGTTGTCCAGAGAGCGCGGCATTGTCGCTCACTTTCTCACATTTATTCCACTTTTCGGATCCACGTGAGGAAGAGAGGGGGAGAGATCATGGAGCGTCGAGACAAAGCAGGGCTCGTCGCTCTTCTCTGCTTCCTTTGGATCTCCAGATCCTCTGTAGCCGAAGATCCTTACCGCTTCTTCGACTGGAACGTCACTTACGGAGACATTTACCCTCTCGGTGTGAAGCAGCAGGGAATACTGATCAATGGGCAGTTTCCGGGCCCGGACGTTTACTCGGTGACGAACAACAACCTTATCATCAACGTGCATAATAGTTTGCCGGAGCCATTTCTTATCTCGTGGAACGGGCTGCAGCAAC…
scaffold3853	XP_020583224.1	ATCCAATCGATTTGTCTCGCCCTCTGTTCTCAGTCTTCTGCTAACTGTAAATGGAACCCTGTTAGATTTTGAAAGTTTTTTGGTTCATTTTCTGTCTATATCACGCTGCGTGCAATTTATTGGGAATGAGAGTGAAATATTGGAGGAAAACAACAGGCTAGCAGGAGTCTTGCTGTTGTTGTTTTGGATTTGAAGATATGTTAGGAGGTATTGCACGTGGACGTCTTGCTGAAGAGCGCAAAGCATGGCGTAAAAATCATCCTCATGGTTTCATNGATATGTTAGGAGGTATTGCACGTGGACGTCTTGCTGAAGAGCGCAAAGCATGGCGTAAAAATCATCCTCATGGTTTCATGGGAAAACCAGAAACATTACCAGATGGTACTGTCAATCTTATGG…
C77176	XP_020586507.1	AAAAAAAACTACATCTTCCATAAATCACACAAGAAAAACAACATCCTTCATTCATCAACACACACACACTAAAAAGCTAACCAAACGGTTTATTCCCTCTCTCATCTCTCTATTCAACACCACTTGCTTTATAATCAAGCTCTTCTCGCTTTACTCAAAACAGCCCAAACAATCATCACATAACATCATATAGATGCCAACCAAAACCAAACCAGCCATGACCTTTTCTTACCGGAGAAGAAGAAGAAACATATATATGGTAGTGATCAAGGGCACTTGGGGCGGCGGCGCTTCCCTTCGCCGGTGTACTTGTCTCTATAGCAAGGGCACTCGTCCTTGTTCCCGTAGGTGCCGGAGGGCACGCAGTTGCAGGCTGCACAACAGACGCCACAGTCCTTG…
C78496	XP_020673063.2	CGTCGACAATGGCGGTGAAGCCTGCAAACCTAAACGAGGAGACGAAGAAAGTTTTGGAAGAAGAAGTGCCGAAGAAAGTTCGGCACCCGCACACCATTCGGTACGTAGAAAAGAAGCTAGTCAACAAAGGCATTTACCGAATGGAACGCCATCCGCGCGACGGCATCAGCCTCGCCCGCGGCCCGTCCAAATCGGGCCGCGGAGGCCCGTTCACCTGGGAGGGTCCCGACAGCGAGCTCGAGCCCGATCCGGCGGCGTTGGATGAGATGGAACCCGATTATGCTGAAGAGGAGGAAGAGGAAGAGAAAGAGATGGTGGTTGGGGAGTTGGAGGTGGCTAAGGTGGCGGAGGAGAGAAAAGGTGTTTCGAGAATTGAGATTCGGGCGCCGGATAATGTTT…
C93312	XP_020676722.1	GCCGGAGATCGCGCGGCGGAGGCCTTACGACGGCGCGCGTGCCGATGCGTGGTCCTGCGGCGTCATCCTGTTCGTTCTCCTCGCCGGCTATTTACCATTTGATGACTCCAATTTGTCCGAAATGTACCGCAGGATACACCGAAGGGATTACAGGTTTCCATCATGGTTCTCGCCTGCCGCAAAGCGGATAATATCTCGTTTGTTGGATCCGAATCCGGAGACGAGAATCACCGTTGATGCTGTGACGGAGCTTTCGTGGCTCCGAAGGGCGAATAGTCTCGGGGACAGCGTTGTGCAGCTCAGCGACGTTCTACAGCGTGAGGCTGTCATGCCCATGTCGGCGCGTGCACTCAACGCGTTCGACATAATCTCGCAGTCGGCGGGGCTGGATTTATCGCG…
C91260	XP_020696001.1	CCCTCACCGCCTTCAGAAACCCTAATCAATTTTGACATTGAAGACATCCTTCCTATCCTCCTGCTGCAGCTTGGGGACAACGACCTTTAGCACGCCGTTCTTCATCTCCGCGCTGATAGCGTCCAATTTGTAGATCTCCGGCGATAGATCGATCCTCGTGCTGTACCGGCGGCTCTCCTCTTCCCCTGCTTCGGCCTCACTTTCCCCTTTAATCAAAAGCGTCCCCTGCTCCGCACTCACCTTCACGTTCTCCTTCCCCAGCCCCGGCATGTCTATGCGCAAGTACAACGCGTCGTCGGCCTCCCTTGCATCCCATCCCCGCCGGAGCCCGCCGGCTCCTCTCGCCGCCGACGGGAATGGGCCGTCAAACATGGAATCCATTATGTTGAGCAGCTGGCT…
C91998	XP_020704099.1	CAGATCAATTATTTTCCTCTAAATACCGACATTCACATTAATAAATAAAAAAACCTCAAAAGCATGAACTAACTAACAGTACTGTACCCTAAGAAAAACGTGAACAAGGAAAAAGAAGGCACCATGGCAACTTCCTAAGATGGGTGGTGGACCCGGCTGACGCCGTTAACACTTGCAAAGAAACCCACAATTTCCGGTTTATACGGCAGAAACGATTTCCGGCCAGCGCCGCCAGCTTTCGCCGTCGCACCCCGCCCAATGCGATCGGAATACCTTCGATGATCTGCTACAATGTCCACCCCCGTCGCCTTCTTCCTGTTCTCCTTCTTCTTCTCCTCCGTCTCCAGAAAAACAAACTTCTCCTTACCATCGCTCTGGCTTCTCCGTATCACCAGATCA…
C81022	WP_145740928.1	CCCAAGGATTCCTTGCTATGCTTTTTCTTCCTCTTTCCTCTCTCATGGCAGAAGAAAGCGAAGGCTAACGCAGCCTTCTCCGCCGGCTATTTCCAAGAAACTTTTCGTTATCCTTTGCTATAGAGATGTGACGATCATCGATACCAATCAATGGCGATAGAGGTGTATGTAGTGTAACCTTTCTTTCTTTCTGTAGCACTGTGATCGCCTTTCTTTCTTTTCCTCGCTCGTTGATCTTTGATTTTTGTTTTTTTCTTACCCAATGTGGTATGAAGATTCATGGATTTGAAAAAAGATGAGATTTTGTTAGAATGACCTTGATGTTGTCCCACGGATCAGGTCAAGTTGTTGAATTGGAACAGCAGATGCTCGTGAAATTCTGGAATCTTGTTTCCTGTT…
C74862	PKU80549.1	ACCACCACCATCTCCACACACAACAAACCATCCCTTCTCTCTCTCTCTCTCTCTCTCTCTCTCAAATGGAGAAAAATGGAATCAGAAGAGGTCCCTCAGTGTGCGAAAAGCTTCTCAACGCGTTCTCTCCGGCGATGAAGCCGCTTCGCCGCCTCACGTTGAGAAAGCAAGAGCTTCAGCCGCCGGTGGAAACTTCCGCCGTGGCTTTCACAGAAGAAAGCCAGCTCGTTCATATACAGAACATAGAGCTGGGAAAGAAACCGAGGAGGACTAAAAGCCTGAATCAGAGAGCAGAGGATTATATAGCTCGCACTAGGATGAAGCTCAGGAGTGGCTCTGCGGTTGGAAAGCATGCTACCTGATATATATATATAATATATATATATAAGTGTGATTATT…
C75756	XP_015224771.1	CATGACATTTACAGCCGCTGTAGGAAGAAAACCGGGATTTGTTAAATCCTGCGCGTAGCTGGATGCGGAGAAAGTTGATGGCGGGAGAGAAAAAAAGCCTCAACCTCACATGGTCGCGCTAGAAGATCAGTTCGGCTAGTGGCGGGAGTGTCCGTAGCCAAACCCAAATGGGCGTCGGCTACCTCGGCTATAAGATGCAAAGAGCAGCAACCATTGACACATTCCAATTTCTCTAGTTTTACAGCCATCGTGAAGTGCGACCCTCCCTACACACCAGTTTTCTCCTACGTCGCTCAGGCATTCCCAAGTTTTTTCACTTGGCCGATTCTCCTTCAAACTTCTATGGAGCATCTGAAGTATTGTTCTATGGAAAAATGAGATATGCGATCTGTTATCTTT…
C108370	XP_020579771.1	CCCAGTTACTGCCCACCCACTCCATCTTCCTCGTTCCGAAAGAAAACCATTAGCAGCTACAGGAAAAGCTACTGTCAGCCATCTCTGCCTCTCCCGCCGCCGGCGACGACCGCAATGGATTCATCATTCAAGGCCTTCGTGCTCCTCCCACTCATCTCCACCATCTTCTTCTCCTCCTTCCCTCCAGCATTGCCCTCTCCTTACCCTCCCTCCGTCGCCGGCCAAATCAACTCCAACTCCGTACTTGTTGCCCTACTCGACTCTCACTACACCGAAATCTCTGAACTCATCGAAAAAGCGCTCCTCCTCCAAACCCTAGAAGAAACCGTCGCTCGCCATAACCTCACTGTTTTTGCCCCTCGCAATGAGGCCCTCGAACGGGACCTCGACCCCGAGTTC…
C97800	XP_020573275.1	ATATATACAATCAACGAATAGCTCTATGCCCATTTAGCTAAAAGTGACATGAAAGCAGAGCCAAAAAGAAGGGCAAGGTGAGCTCCAAGTTGAAGCTTTACATTATTCTGCATTCTAGGGTTTGTGAAATCTGCAGCCAATAGATCTACAAGTGACATGTACACTAAAATCCCAGCTGAAGCAGCATCAAAGATCCCTTCAATAATAAGGGCTGTAGAGCTATTTGGATTGTAGCTCGAAGAAATAGCAATGCCTAGTGCAATTCCAGAAGGAGCGGTGAAGGAGAAGAAAATGGCCATTATCACTGTTGCTCGGGCCCTAAAGTTTGCCTGAACAATGCAACCACCAAGCCCAATGCCCTCAAAAAATTGATGAAAGCTCAAGGCTCCAACCAATGGC…
C111728	XP_020700045.1	CGTCAGAGTTCTCGGACCTCCATGTTTCCTCCGTTCAATTATTTTTTTTTTCTCCACTACGCCCGCCAGCATTTAAATACCAGAAAAGCAACGGTGTTCGCTTCATCCCGTGATTCAACTCTCATCAAGTGCTCTCTCCTTTTTGGAGATCTGATCGAGACAAGCTTTCTTTGGCTAGAAAGGCAATAGGGAGCCATGGATGCTTACCGTTTGGCAGTAAAGGACAATGCTTTTGCCTTTCAAATGAGAAGAGGAAGAAGTTTTGTAAGTGAAAGTGGAATTTGGGGAGATGGTTTCAAGGCTAAGGTTTTTGGGAATTGGAAATGTGTTAAAGGCAGGAGTTTAGGTCGCATGGGAAAGGAAGGACCTATTGTATCTATTCTAACATCAGATGTAAAC…
C101222	XP_020693290.1	GGCAATAACAATTGATGATTTATTCTCCCTCCAGGCGAATGGTGGAACCGAGACCCAATCGCCGTGGTCCGGCAGGCCACTCTCACCGGCGGCGCCCCCAACATCTCCGACGCCTTCACCATCAACGGAGAGCCCGGCGACCTCTACAACTGCTCCTCCCAATCCACCACCACCCTCCCCGTCAAGCCCAACCAGACCGTCCTCCTCCGCTTCATCAACGCCGCCCTCAACAACGAGCTCTTCGTCTCCGTCGCCGCCCACTCCCTCACCGTCGTCTCCGCCGACGCCTCCTACACCAAGCCTTTCTCCACCTCCTTCCTCATGCTCGGCCCCGGCCAAACCACCGACGTCCTCCTCACCGCCGACCAGCCCCCTTCCCTCTACTACGTCGCCGCCCAC…
C99918	XP_020689413.1	CTATAAGTCTTCAAAGGACCATCGCGAAACTCCCTAACTTCTTCTCTTACCCTCACAAGCTCATCCACAGTATTCACCGGAACCCTAGAATCACCGGCGGCGGAGGAGATGAACGGAGATCTCGATAATCTCGAAGACACGGAGCTAAGGCTCGGGCTGCCTGGAATCGACGTGACGGTAGCGGCTTGGAAGGTCAACAAACGTGCGTTGACGGATGATTGTGAGCTCGAGAGATCTTCTTCTAAGGCACAAGTGGTTGGGTGGCCACCGGTGAGATCAAATAGAAGAAACATATTTCATGGGAGGAGATCGGAGGCGGTCGAGGTAATCGGCGGCGGAATCTTGGTGAAGGTCAGCATGGATGGGGCTCCTTACTTGAGGAAAATAGATCTCAAGAAC…
CL3249Contig1	PKU75595.1	TGGGCATATTTAGGGAAATTTTGCTTTATACTTTCAGCTAAGGCATGAGAAATATTAGTTATTCGAGATTATTTTTAGGAACCGAAATCAGATTTCTAGCGTTGGTGAAACAACCGCAACCACCGTCGCACTACCCAGATCACATCTTTTGTATGAGTTCAAAATTTATGAACAGATAACTGAACAGAAAACAAAAACCAAAACAAAATTTAAATTTAGGCTACTAAAGCTTACCGTTGGCTATATAACCTTTTGCCGTTCCCACATCTTTTGCATCAAACCAGAAAGAACTTGGCTGAAGTAACTCCCTTTCAATGGCTTCTGATCTCTTTGGCATCAACAAGTGCTTGTTGCAAAGCGATGCTCTCCAACAGTATATTTTTGAGACAAGTGTTTACC…
scaffold10077	XP_020677203.1	TAGGTAGACCCAGGCAAACAAAATCTTCAATTCTTCACTCAAATCCTCTCTTTCCATTGCCAAAGGTAAATGTCAGCATAGTCACTTTCCTAACGGGCTTAATCTTCTCCCTTCCGAAGTAAGAAAACAACTCTACCTCCTTTATATTTGGTAGAGCGCTATCTGAACTCTGCAATGATTTACATCCCCTTCCCTCTCCGTTTGAACTCTTCAAAATCTTCTCTTTCCCGTACTCCCCGCTAAAGAACCATTTATTTAGCAGTTTCTCCTCATCCTTTTTTTCATCTAATCCTTAGCTCACCAAATACCATGATTGAACTAAACTAGCACAAGAATCGACTGAAAACCTTCATAGTTCTTAAATCAAACTTTTCCAGCCATGCCAGGAAGCTCATGGAA…
C78396	XP_020594274.1	CGGCGCGCGGGGCAGGCCCGCGCGAAAGCGGTCGAGGACTTCGAGGAGAGCTCCCACAACGCTTCTCAGCACCGACACGGCGAATTTTCGGGCCATGGTGCAACAGTTTACGGGAGTGCCGGCGGCGCCGTACACGGCGTCTTATTTGCCCGGCGGTGCGACGACGCTGAATTTCGAGGTCGGGTTCAGTGATCCATTGAGACAGGCGGCCATGCTGCCGAGTTTCGAGAGTCGGCAGAATCAGTATCAGTATCAGCATCAGTATCAGCAGCATCAGCAATATTATCAGCAGCAGCAGCAGCAGAATCTGTATCAGTATCAGCAGCAAGAGATGATTGGGTTCGGGAACAGCGAAAGCTCGAGGGAAGATGGATTAGGGTTGCCGGCGGAGTTTTATAT…
C80836	XP_020689836.1	TATGCAGAAAGTTCAAGGCCAAGACATAACTCATTTCCAGCAAAATTCCCACCACAAAGACTCATACATAGCTAACCAACCAATAAACTAATACATGCAGAAGTACAAACAATCAAGCAATACAACATATCAAATACAAATGACTTGCAACTAAAATAACAACACTGTAGGAATCCAAACACAAAATATCATCGCAGAAGCTCTTAAAACATGGCGCAAATTCTGAATTCAGGCTTCTATTTTTCAAGGGCTAGTGCTTGCAGGTGGTGGTGAGAGGAAAGGAATGGATGGAATATTGAAAGGAATATTGAAAGGAATTCCAGGAATGGAAGCTGGCAATGGAGGCAACGTAAGCTTTGGAATGCTTGGAATTGTGGGAATGGCTGGAATGTTGGGGAT…
C82460	XP_020590760.1	CTGCAAGGTGGCGCACATGGCCCCCTCTCTCTCTCTATCTCTCTCTCTCTCTCTATCTCCCCTCCCTTCTTCTCTATTTATGAACTCTCTCATTTCTCCTCCCTTCCTTACTACCTCTTCCTCTCCCTCTCCCCCTCGCCCTCCATTTTTCTGCGAATGGACGGAGTACCGAACAGCGAGCTGAGGAAGAGGAGGTCGAGGATGGCGGCGAGAAGGCGAAGAGGGACGATGAGAAGAGTGAAGAGAGGGAAAGAAGGGTCGGTGAGGAGAAAGGTGATGGAGCTGCAGAAGCTAGTCCCAGGGGGAGAGGAGCTCAGGCCAGACCAGCTCTTCGCTAGAACGGCGACTTATATATATGAACTCAAGGTGCAAGTTGGCGTTCTAAGGGCCTTGTCTAAG…
C89028	XP_020675651.1	GGCCTTGGACATCAAGAGAGGACGCTTTGCTCACCAGCTATATCAGCAACCATGGAACAGACAACTGGAGATCTCTCCCCAAGAGGGCAGGGCTGCTTAGGTGTGGGAAGAGCTGCCGATTAAGATGGATGAATTATATTAGACCTGACATTAAGCGCGGAAACATCAGTCCCGAAGAAGAAGATCTTATCATTCGCCTTCATTCTCTGCTTGGTAACCGATGGTCCCTCATCGCCGGCCGTCTTCCCGGTCGCACCGACAATGAGATCAAAAACCATTGGAATGGCCATCTCAGCAAGAAGCTCAAGAATCAAGGTTTGGTCATAAGAAAAACAGTCTCAGGTCGACATAAATCTTCTCGAGTTGGGAAGAAAAAGAATAGTAATAACAACGACAACT…
C93148	XP_020700629.1	AGCTCCAGCAACTCATCTCTCCCTTAAAAGAGTTAGCAGCCTCTTCCACTCCTCACAAAACAGCTCAAAGCCTCTTCTTTCTCCCTTCCTCTCATTACGTTTAGATATGTCGTCGAAGATATACCCTTCTGAGATTCAGGTGAAGGATGGGGAGAAACAGGCCAAGAAGATCGTTAGAGCATGGACTGTATGGAAGAAGTCTAGTATGTCTTTTGTGGGATCCGATGGATTCTCAGTATATGATGGAGAGGGAAAGCTCGCCTTTCGAGTGGACAACTATTCAAGGCGAAGTAAGTATCTCCTGGGGGAGCTTATGCTTATGGATGCGATTGGAAGGCCATTGTTGTCTCTTCGACCTCAGATTTTGAGCTTGTGCGACCAATGGAAAGGATACAGAGG…
C97556	XP_020671741.1	GACAACTTCATTTACAAATTCAGTACATCAGAAAGTCTGAACTCAGCATTTGAAAATTTTAAAGCTCAGCTTATCTCCCTTTAAAAATTTATGAACCAAAAGTTTTACTCAAGACTACTGAGATTTCTGCCTCTTAACAGTGAAGCACTGTTGGCTGCCAGCACAATGTTCCATAAGAGATCTCTTTGACTTACAAAGAGCACTATTAACTCCATAATAAGCCATTGGCGTTGATGTGGTTGCCTGTGCTACTGCATTACAATTCTGAAGTAAATTACTTGCATTCAAAGCATCATCACTTCTGACCGACAATGGAGGAACCAACAAAGGCTTTAGTGGTGGAGGATTCCTCCAACGAGGAAGCGGCCCGGCAACAAAAAGAGTATCAAGAATTGGCCC…
C98206	XP_020684788.1	CGACTGATTTTCTCTTCTTCTTCCTTTTCTGTTTTCGCTTGAAGATGCTGCTAAGCGCTTCCTCTGCTCTCTCCTTTATCTCCTCCTCTTCGGAGGCGTCGTCGCAGGCATCTTTTCTCCGCCGGCGGTCGCCGATGGCTGGCGTACTGAGGATTCCCATGGCGGGGAGGGCTGCAGGAAGATCCGTGGCTGCTACTAAGGACGAGAGCAGGACTTTGACCGGATTTTTGTTCGAGCCCTTTGAGGAGGTGCAGCAGGAACTAGCGCTTGTGCCGTCTTCTCCTGATAAGTCGCTCGCCCGTCAGAAGTACGCAGATGAATGCGAAGCTGCCATCAATGAGCAGATCAACGTCGAATACAACGTTTCCTACGTTTACCATGCTATGTTTGCCTATTTTG…
C81694	XP_008776287.1	GTCGCGCGCCACCACTGCCACGCTGTGGGGCCGAACCAGTGCTGCTCGGCCGTGGTCCAGCCCATCGCCGCTCCGGTTCAGTCGGTCTGGTCCGTCGTCCGCCGGTTCGACAACCCGCAGGGGTACAAGCAGTTCGTCAAGAGCTGCCACGTCGTCGTCGGCAATGGCGATGTGGGAACTCTCCGGGAAGTGCACGTGGTCTCCGGTCTGCCGGCGGAGAGCAGCACCGAACGGCTCGAGATTCTCGATGACGAGAGCCACGTGCTCAGCTTTCGAGTCATCGGCGGCGAGCACCGCCTTGCTAATTACCGGTCGGTGACCACACTGCACGCCGCTCCGGCGACCGCCGGCGGCGGCACAGTCGTCGTGGAGTCTTATGTGGTGGATGTACCGCCGGGG…
C66936	PKU64760.1	CATCACTTTAAAATCAGAACTTGCCAACCAGCCCACAAATACACACAGTTGAGAAAACAAACTCTTTACAGATGAAGAGAAGTATCAATCTCTGTTTCAATACACTGCTTCACAACCCTCTCATCAGGACACAACCTCATCGAAGGTGAGTTTCCCACATACTGTAACTCACTTCCTTCTCCATCATAAACCTTTGATGGCTTTGAAGGATTCCACAATTCAGGATGGAAGAACCATCTCGGCTGACTACAAGAAGGAGAAGAGCTTAAACACTTAGCTTCAGAAAACAGCCTAATCAGCTCCCTCTTCTCTCTCATTTCTCTAATTCTTTGAAGTTCTCTGAAACGCTCTTGCAGGAGAGCAATGGAAGAAGGAATGAGAGCTCCAGTTTCACTGTTC…
C107758	XP_020699103.1	CTCCTATAAATTCCATCCAGGTTATATGTACTAAGGATTAGCTTTGATTTTGCTTGAGATCATGACGATGCCAAGCGCCCAAAACAAATTAGTTTAACTAACTCTTATTCTTTACCACATGGCTCACACTTCAAGATCATTTCATAAATGCCTTGAAAGGATTCTCCGCTTTTTTTCTGCCAATGGCTATTTGATTCTTCCAAAGCCTCTGCTTTCTCTTCTCCTCCAAACCTATTAAGCTGGCTTGCACTGTCAAAACAAAAGACTTGCAAGTCTCTTAAACTCGTGGCTTCAAGTTTACACTGATCAAATCTTCACAAAGAATGAAAAAATGGAATCTCAAAGGCAGAAGCATCAAACTCCTCTTATCATCTCCGTTCAACATGAGATATACAGAGA…
C111242	XP_020705879.1	GCGTTAAATTTCCACAGCATTCAAAATTACGCTATTTATAAAATTACAACCCTCATGCTTTAATTTTTAATATTTAAGTATTTACGAAGTTATTAATAAATGGCAGCAATAATATTTTAAAGATTTGCAAGCAGCAAGCTTGAAAACCAGTCTAAGAGCCCTGCGCAAGCACAGCTCCAACTATTTCATAGCGATCAAGTCAAATAGCTAAAGCTTGAAGAAAACCATATCCGTAGTTATTAAGGTTTTAAAAAGGGCATTTCTCACTATGCTCCTCAATGCTTCTTGGCTATGAAGAGGCCCCAGCTCTGTTCACCCCTCCTAGTTCTCTTGAGCTTAGCTTTCCAGCCATTCACAATTTCATCGTAGTCTTCCTTAGAAAAATCACGGATGAATTCT…
C110060	PKU67769.1	CCAAACATGACATGCTGTGGATTAAATTGATACACCTGACAAAGTCAGAACATGTTTTATAACACAAGCTTGACAAAAGAAAGCTACACGAGTTTAATGAAAATCTCTCACAATTTCTTGACTAACATGTGGCTTTTGTTTCAACCGTTTCTTTCCATTACTCTCCACTTTATTTTTGATGATGCGGAGAAGCAATCCACTGACGTTGTTGAAAAGACCTTATTAACTTAAAACATGAGTTGGATTTTATTGCCCTTATATACTCTTTGAAGGGAAGAAAGAAAAATGATAGGACTAGTAATACGGTGGTGGGGGAGGAGATTTGTAGTGATAAGGAGGAGGTGGAGATGAAGATGGAGGAGGAGGAGACTTATAATGATAAGGAGGAGGAGGTGAGGG…
C37092	PKU87745.1	ACAAAGGTGCTCGTTTGATTCAACTGACCTTAAGGCTAATCGGTTTGCGTGAACCACCGGCCCGTTATCCATCCACCGACGAGAGCTAGAGGTAATCGCTGCTCTGTGAAACCAGCCTCACGCTATCCCCTCTAATTTAGCACACAACTGATCTAAGCTTTCGCCCAAACCAGTTACGCCAAACTACCCATCTTGGATCGGGCGGGCCAATATTAGGCCCAATACAACCCAGCCTTAGGATCAAATGAAACATTCACAGCACCCTTAATGCCCCCGCTTGGGTTACAAGCTCGCGCGGCCGAGCTCG
C88432	XP_020701089.1	CGAAACGAACCATCGACGATCGAGCCTTCATTCATCAATCCAATTACAGTACAAACTTCTTCCCCATCCGAAACTCTCCATCACAAACACACCAAAACAGCGAAATTCCTTGCAGCCAACAACAGCGAGCAGTAACTTACATCTGAAGCAATATAATTATAAACTCCTTCAATCCACGCGGCTCCTTAGCCAAGAATCTCATGCTATAAAACAAACCCATGACTACTACTGTTTAATCCTTTCCCAAACTAAACTGTGTATTCATTCATTCCCTTGCTCGATCACCCCCTCTCAGATTTAAGCGTCCACCATGTCGGCCGAGCGCCACCATCATCGCCATCACAACGTCTTCAGCCAGCAGAAGGAGAACAACGAGAAGAAGAAGGATGAGAAGCACCA…
C67836	RWW84352.1	CCGCTCTTCCCAGTTCCTCCTCTCCTCCACTCCCACCACTCACACCCTTCTTCCTTCTTCAGATCGAACGAACAACCAACTCTGCAAATCCACGGGCTCCTCAGATCGAACGAACAATCAAAACACAATCTTTCAAAATGGTTAAGCTGAAGCCCCCTTCCTCTTCCCCCTCCTCCTCCTCCTCCTCCTGCAACCAGAAACACAGAAACGAGCAGAAGCACTACAAGGGCGTAAGAATGAGGAGCTGGGGCTCATGGGTCTCCGAAATCAGAGCCCCGAATCAAAAAACTCGCATCTGGCTCGGCTCCTACTCAACGCCTGACGCCGCCGCTCGCGCCTACGACGCCGCCCTTCTCTGCCTTAAAGGCCCCTCCGCCTCCCTCAACTTCCCTCTCTCCT…
scaffold9859	XP_020676339.2	AAAGTGATCCCAATAATATACACTCAATCAAACCCTAAGCAAAATGCATTTTGGATGAATCGAATGAAGCGAGCTGCTTATAAGATAATATGAAAGCGCCGTTGCCGCTTCATCCGCAACAGCCCACTGGCGAAGGACTCCGTCATCCAGTGCTAGGGTTGAGATCCGAATCTCTCTGTACTCCATATAGTTGAAGCTCCGGTAGAGCTTGGGGTGCTCCGAATCAATTAGTTCAGCGTGAGGCTCAACCCTGTTGTCTCTCGGCGCGAGCAAAAATAGGGCGGCGGTGATCCGCGGCCTGGCGTTTTTGCACAGAACTCTATGCTCCACATTATGAAGCCTTCCATTGCTCCATACCTTTCCGATGTCACCGACATTGACAAGAAATGTTCCTGGCAC…
C95674	ARI44760.1	GTGGAAAAGCCGCCATCGCTCGGCGATTTGTTTTGTGGTATCGGCACCACCCTCAGAACTCACTAGTCGTCCTTTTATATTCGTCCTCTGCAGCCCCATTTCTTTCCAACAATCCGTTGCTTCGTCTCTTTTCTTCCTTCTCGTCTGCTTTTTTCGTTTCTCTGCGTTGATTTGGGACTAGGGTCTTGGCGAGAGCGGCGGAGATCGATGGGGAGAGGGAGCGTGCAACTGACTTTCTCGAAGAGGCGGGTGGGGTTGATCAAGAAAGCGCATGAGATCTCGGTCCTCTGCGACGCCAACGTGGCTCTGATCATCTTCTCCAGCAAGGGAAATCTCTACGAGTACTCCACCAACTCCTGCATGGAGAGGATCCTTGAACGTTACGAGAGATACAGTTAT…
C57334	WP_121473812.1	TGGGATTGCTTATTGTCCCCTTCTTCTGATAATATGAATCGACTTTAGGCTTTTGCATGTAAGAGTCACTTCGGTTGTGAAACCTTAATTTCTCTCCAATCTCGTCTCCTGCTTATGTGTTTTTCTGATGGTGGAGTCTCCTGTGAGTTTGACCGCTGCAAGAGTTTTCATCACAAAAATTTAGCCGTAAAAGGGGCTGTGTTTGTAAAGAGAGTTTTTGATCTCTATCCGTGGCTTGTATTTCTCTGTGACTTGTGTTTATCTTTGATTGATTTACCTCTTGTAATCTTATCGCAATAAAGTGACTCCTGCTTGGTCCATGGTGTAGATCTTTAGAAATCGAATCACGTTAAATAGTATGTTCATCTAGATGATCATTTATATTCTCTTAATGTGCTCG
scaffold11079	XP_020699985.1	GGTTGCTTAAGCTTGTGAGAGGAGAGAGGGAAGAAGACTTTAGCTTGATTAGTTCATCATGGGAAGGTCTCCTTGTTGTGAGAAAGCTCACACCAACAAAGGTGCTTGGACTAAGGAAGAAGATGAGCGCCTCATCGCTTACATCAAGGCGAACGGCGAGGGATGTTGGCGATCTCTCCCGAAGGCCGCGAGCCTTCTTCGATGCGGAAAGAGCTGCCGCCTTCGATGGATCAACTACCTCCGCCCGGATCTGAAGCGCGGGAACTTTACCGAGGAGGAGGACGAGCTCATCATCAAACTTCATAGCCTCCTTGGGAACAAATGGTCGTTGATAGCAGCGCGGCTGCCAGGGAGGACAGATAATGAGATAAAGAATTATTGGAATACACACATCAAGAG…
C95992	XP_020592734.1	CTTTTCCGCTCCCTCTCTTTCTCTCACCCGTCTGCGTTCCTTCCCATAGGCCATAGGCTCTTTTCTTTGCCGCTTCCATACACGGAAGAGAGAGAAACAGCGGGGTTTGTGAGGAGAAGAGGAGGAAGCCATGGCATGGGAAAGGGGTTGCTCGAGCAATATGAAGGATTTCCATGGCCGGATTTATGAGGAAGAAAGAGCAATGGGGGATTTACAGGGGATTCTGGAGGGGGTTTTATGTATGAAGGTGATGACCGACGAGCAGATCGAAGTTCTCCGGCGGCAAATCTCCATCTACGCCACTATTTGCGAACAGCTGGTGATGATGCATAGAGCCTTCACTTCGCAGCAGGAAACCCTAGCAGGAATGATGTTTGGAACTACGCTATATAATCCTTC…
C109626	KJB09767.1	AATTAACATCACTACGGTCAGGCTATCGAACACGGAGTCAAAAGTGAATTACGAGTCAGACCAATCTGCGAATCGAGCGAGCTCCCCTTGCAATGATGTGGTGGTGAACCTCTCATTCGTCTTCAGTGCTCTCCGAACCGTGCGGGAAGGTTTCCCATCACACGGCTCACCAACTTGATCTTCCGCGGGAACCGTATGTCGGCCTGGAAAAACAGGTACGGTCTCGCTTTCGGAGGGGGTCAAGGGGCGGTCGAGCTACTTCGTTCCGAGGGTGAGTCGAGCCTCACAGAAGCGATCCTTTGCCACTCAAGTGTACGGCATCTGCCGTGCTTAGGCCTCTTCTTCCCTTCCCTAAGAAGCAATAGTTTTTTTCTTTCAGAAAAACAAGGGGGGTACTAC…
scaffold6541	XP_020587724.1	GCCGAGACCGCCGCAGCCGCCGCCGCTGTTTCTCCGGCGAAGAGCCTGATCCCGCCGGCGGGTAAGCCCAACGGCCCCAAGAAGCCAGCTTTCAAGCTCTACGAGCGCCGGGGAAGCCTCAAGAACCTCAAAGCCATAAGCCCCCTCATCGCCGGCGGCGGAGCCGGCGCCGCCTTCTCAATGAGAAAGCAACCGGAGATCCTGTCGCCCAGCATGCTGGACTTCCCTTCACTTATTCTCAGCCCCGTGACTCCGCTCATCCCTGACCCCTTCAACCGTTCTCCCCCGCCGCCGCCTCCGGCGGGATCCGTCGCCGCCGTCACCGCCGAGGATCGCGCCATNNNNNNNNNNNNNNNNNNNNNNNNNNNNNNNNTCCTCTTTTCCCGGAATCTTCTCCGC…
C81476	XP_028555400.1	ACCGCTGAGAACTACTAGTCCTCCATTAATGGAAAGCTCCTCCCTTCTCTATGGTTTCATCATCAGCGTTTTAGCAGCTGTTGCCCTAACAACCATCAGCTATTTCTGCGCCATCTTCCTCATCAGCCGCGGGTTGGTCGTCGCCGCCGGCCAGTCTCCAGACGTCGACGATATTGAGAACCAAAGGATTTCGTTTCGATTTCAAAACGGGGAAGGAGAGGGATTGGCCGGCGGTGATGGAGATCGGGTGTGCGCCGTGTGCTTGAGGGAGTTCGGTGATGGAGAGGCCATCGGACTATTGCCGGAATGCAGGCACAGTTTCCATGTTGAGTGTATCGATATGTGGCTTCAGTCGCATTCAAGTTGCCCGGTGTGTCGAGCCAAGACTAAAACAGAAGA…
CL3289Contig1	XP_028553297.1	CTCTCATCATTGTAAAATACCATGGAGCATATTATATATAAATCATAAAAGCGCAGATACAACAATGTTCAGTTACTTCACGCCTTCATAAATGAAATTAGAGAAAACATCATGCCATCCTAATTAAGTTAGCCTCATGCGATCCAATATGCTCTTGCCCTCAAGCTTACTTGCAAAGAGCTGCTTCATATATTCCTTAAAGTCCAAGCTCTTGTAATATGGCTCTCCTCCCTCAACCAGCTCTGATATAGGCCCTACAATATCACCGAAATTCAAGGTATGGAAGGCAGCAATTGATATTCTTTCATGCTCCTTGTTCACAACAGCCCGGTGCTCGATGCTCTTGTATTTCCCATTGCATAGTATCTCAACAACATCACCAATATTAACAATAAAAGC…
C110770	XP_020678380.1	CCTGGCCTGAATTATTACTGAGGTGACTTGGAACTTCGATTCACAAGCCAGAGAAAGTGAGGAAGAGAGAGGGAGAGGGAGAGATAGGGAGAGAGAGAGTGAGGCCTATGAATGGTCAAGGTCCAAATCAAATGATTCAGTGATTTAAAAGGTTCCTCTATTCCCTGACTATATTTGAAAGCAAGCAGTTTGCAGCTATCTGGGCTGGCGTTTTAGAATATGAGAGGACTTCCCCTGTTCTCTGATACTGTTTACTTGAGAATCGGGCTTGATGAGAGCAGATAGTAGAATCAACAGATAGAGAAAGCTTTCAACAAGTTAAATCGGATGTCTGATCATAGAGTTGGTGAAACTGGTCTTTCGGATTCAAGACCTCCAAGTCAGCCAATTGCTTATGGA…
scaffold5116	PKU74216.1	CTCTTGCAAACTTCTACACAGAGTGTTACAACTAAATCACCGTTAAACCCTAAAAGCTGATAGAACATCTGTTATCCATGAAAGGAAGATGTTCTTGCAAGCCGCACGCCTCAAACACCTTTCCGCCATCTCCCCCACCCCAAATCCTCCACTTCTGCTCTTCCAAATCCCTCATCTCCATCATCGTTCTCTCCACCTTCATCCTCTTCTACATCTCCAACACGTTCACGTCATCCCCTCTCTCCTTCTCCATCCCCTCCGTCAACTCCTCCAAACTCTCCTTCTCCATCCCCTCCTTCAACTCCTCCCAACCCTCTCCTCCACCAACCGCGCTCCACCACCTCGTCTTCGGCATCGCCTCGTCGGAGACTCTCTGGAACGCTCGCAAGCACTACACCA…
C111342	XP_020595945.1	ATTCTTTCTGTATTATTTTGAAGATGTGTGCAAAAATCAAACAATCCAGGAATAAATGGATCGCCTTTCTTTTATGATAGATTAAAAGAGAGATTATTCTGCTGAAGAAGATATCTGAATCTGAACTCATATGGAAGCACATGTACTGGCTGGGGAACTACACATCTCCTGCCCATCTCAACGCATTCAACTGCATCTTTCCTGATTTCGTTTGGCAGCTGCAAGCAAATCCAGTCCATCAGCGAATTGATGTCCTTTGCAAAATCTAACATGTACCAATCCAGGAGCTTTGGAATGGCTAATCTGTTTGGTTTAGATAAGCCTACCGCAGCTTGCAAGTAATCTCTCTTAGCTTCTTCTAGCTGCTTCTCTACTTGACAAGCAGTGTAGATCCTCACC…
CL389Contig1	WP_139241637.1	TACATCAATAACGAACTGATGCCCAGAATAACTCCTATCAAACATAGGTCGTGGGATTTGATCTTCATCATTTAATTCACTGGAGTCATCTATGCGGAGGCTGCAGGTTGCAGAACTGTTCGGCTGGGCTTCACTCCCTTCACGCTCGATCGAGTAGGAGGCTCGCTGCAGTTGCACCGACACTGCCATCACGGAATCCCTATCGTCCCTGTCGTCGCTTATCGTCCCTGTCGTCGCTTGGGACAGAGATCGTAGTTAGCTTACG
C73666	WP_145118040.1	CTGCGTCCCGAAGCGGGAGATGCAGAGCGACTGAGCGACGCTCTCCTTGAAGAAGAGGCCAACGCCATACGAAAGGCCGATCGTCGATCGAAGAAAGGAGTGCAGAAATAGGAGAAGTCGAAGTTCTCGGCAACATTTCCCTTTCCCGTCTCCATGGTTCCCTTCCCGGTTCTGGCTTTCCCGAAGTGGCGAGCAGGCGAGGTGCCAATCTGCGAGATATCTCCGATTTTCTTTTGGTTCAGGCTTTCCCCTCTCGATCTGCGATGTCCGAGCACTATCTTCTGCTGCAGTGTCGAAGTGGAAAACGGGTGGCGTGCCAATATACGAGCTGTCGATCTGCAGGTTATCTTTAATTTCGAACACTTTGATGCCGATCTGCGAGCATTAACCTGAAAGCCT…
C68754	PKU63263.1	TCTTATGACTATTTCATATATTGACTTAATTATAATATAAACCACACACCTGTGTAATTAAACAGCTAAACTTTCCTCTTAGAAAAATACAAAAGTAAATTAGTCTTTCAAAGCCATGCTTAATACATGCATCACAAGCTTACAATACAAGCACAAATTAACTGATGATAGTAAAATAGCATGGAACTACATCACCATCACCTAAAACTTGAGAGCATGAAGGCTTTGATGGAAGTGCTTCTGAGCAGCTATGTTATTTGCTCTAGCTTTCTGATCATCTTCTTCATCCCCTTTCTCTTCAGCCTGATCAAACTTTGTTTCTGAATAGAGAAGACAATCCAGAAAGCATTTCAAGAAGGGAAAGCTAGTAAGAAAGTCAGTCCAGTCCATGGCTTCTGA…
C90740	XP_020682093.1	CCATTATTGCATAAATATATTTTTCCCATCAACTCCATTACAAAAACTTAATTAAAAACTTCATCTTCTACAACAAAACCTGCAATTAAAACCTCTAAAGCGCACAATTTTGTCTTCCAACACACAACCATAGAACACCTCTAAACTACAGGAAATGATTTACTACTGTATATTTGAATCGTAAATCAGTCTATAACTAAAGCGGCGGCAGGGCTTCGCCATTGTTGTAGGCCTGAAGCTCGTCTGGATTTGCGGGTGGTAAGGCTACAAGCTTCGCGCCAGCCACCGCTATCTCCGGCCCAGACGCCGCCTGAACCTCGCCGGAGCTCTTTATCTCGGCCATCTCTCGCCGTGTGCTGCCTCTACTTTCGCACGCGTTGGGAAGAAAAACACCTTCAC…
C51562	XP_020700451.1	GAGGCCAATGCAAGGATAAGAGACCCCATTTATGGTTGCGCCGGAGCGATATGCAAGCTTCAAATGCAAGTGACTGAGCTCCAAGCTCAGCTCGCTCGGACCAGGGCCGACCTTCTTCATGTGCAAACACAACATGCCAACTTCCTTGCACTCCTGATGACATCCTCTTCAATGCAGTCGCCGTCATCCATTGATCAATCGGCGGTGGCTTCACCAAACTTCTTTTGTGACGGCGAAGGCAATGAGACCGAGAGTCTAGGATATGCCTCCATTTGGGAGGATTTCTTGTGGACATGATGACGATGATGATGAGCAGAGTGAATAATAAGTTTTTTGAATAATCTGATTAATTGTAAGATCAACTGAG
C87016	XP_020578550.1	CGAGCAAGGAAAGTGACCAGCTGCATTAGTTGAATTTGATAAATGCTGCAATACAACAACTCTCAAAGTTCTGCTCATTGAGATCAAACGCACAATCACACCAAACATAATGAAATCATCATGGGCTGAACTCTAAAACTCTAACAAAACTCTAACAAAACCATAGCATATACTGTCATTATGATCATAGCAGTGATAAAAACTGATGCTCTAACCGTCATTCGATCACCGGCATTGGGTGGAGGCGGCGAGAAGGCAGACGGTGATGGAGAAGGGGCAGCAGAGGAATCGACGGCGAGTATGTCGACCTTCTGGCCTCCTTGGCAGTGGCCAGGGACTCCACAGATGAAGTAGTGGTGGCCGGTCGACTTGATGATGATCTGATCTTTGCCGGTTGTG…
C98318	XP_020594434.1	TCCTTCACAACAAATAGTTTCATTAGTTTTGAATTCAGCTGCAAATCAAAATGACATAATTTCATGTTACTTAAATACTATAGAAATCTCACATTTTAATATTTTCTAAGTTTATCCTCCTCAAAATTGAGTCAAGTTATTCTAACCCGATTGTTATTGACTCGTAATTTGCCCTCAATTTCACCTTCTCGCATTGCACTCTGGTGGCATCACATGAAACCTCTTTGAATCATTACAATATGAATATATCATAAACTTATTTCTCACCCATCCCATCCCTTCTTGCTGGTCCTGAGACAACTTGGCAAACTGCGGTCCATCCACTGGATCGAGTCGAGTATTGGGTTGGGTTGGGTTCGACACAGAACCCTCTAGCTCAAAGTCCTTGAATGAGGCCAC…
scaffold10079	RRT51919.1	GTTACTTAGTTCATCTGTAAGAATTCTGCAGTAAATCCATGAGATCTTTTGCATTCATATAAAAAAGAAATAGACAATTACCGCTCACCAATGATTCATTAAAGAAGACAAACTGTTATTTGACATTGACTTCAATTCCTCCAGTTGATTTGGAGATCATTTTTCTTTGTTTATTTTGAAATTTTGATTCTGGATTGGATGTGACACCTAAAACTCTTCCGAGATACAATCTCTAACCTATGCCTTATTTATCAGTTTTCTTAATCTTTCTTGCTTAATTTTATACATATTTTCATCTGCTTTATCATTTTTCTTCTTTGTTTCAACATCAACTTGTATGACTTGGCTTCTTCAAACCACAAAACGAGATTGCTCGTGAAGACTCTTTCCTATACGGAC…
C104846	XP_020682992.1	AACTACCGTACATATAATCATAAAACTAGCCGTTAGTTTAAAACGGCAGTAGCTGAGCACAACGCAAGTGCTAGTGGTTCTGTGGGCACCACATCTGCTGCCATCATTCCAAACCAACCACTGTGGCACCAAACCCTAGATCAAGAACTTGAATGAAACTCCATAAAGGTCCAAACCAATCACTGTAGCACCAAATCCTAGATCAACAACTTGAAACTCCATAAAGGAGGTCGATAACATACACATGCTTAATAATTTACAGACTTAATGAACAAGCGAAGAACTGGAAAACAAGAGAGAAAGATAGAGAAGCAGAAAATGAGGGGAACAAAAGAAGAAAAAGCAAAAAAGATAACATAATAGTGGACACTGATGGAAGATTTGCGTAAATTGAACGCC…
C105406	XP_020704837.1	TTCCTTCATTTTCTGTTTCGTTTATGACAATAAGATTACATCATAATAAATGGCCATCCCCAACTAACTAGAGTCTCTGACTGAAGAGCCCTTCAATGGAACCAACCAAAGCAAGGATACTCACAAGCAAGCATCCAATGCTGAATACCTGGAGCACGACCCACTTAGAAGTCCAGGCTTCAATGTTCTTCTGCACAAAGTACATTTCCACAGGGAAGTAGATTGCTAGTGGCCAAAAATTAAGGGCTCCAAGCAGTGCCAGGACCTGGTTGAAGTATGGAAAGCCCAACGCTAGTCCAGTGGTTGATGCAACATAGACTGTTCTAAAGCTGATCCTAAACATATTGATTCTGAAGGATTGCAATAATGGAAGGTTAATGATGTAGAAATCATTAATCA…
C62476	KZD03406.1	GCAAGTCTGGTTGCAATCCCTTCCCTTTCAACAATTTCACGTGCTTTTTAACTCTCTTTCCAAAGTGCTTTTCATCTTTCGATCACTCTACTTGTGCGCTATCGGTCTCTGGCCAATATTTAGCTTTAGAAGAAATTTACCTCCCATTTAGAGCTGCATTCCCAAACAACTCGACTCGTCGAAGGAGCTACGTGTAGGGTGCCTTTCCGACCGCATACGGGATTCTCACCCTCTATGACGTCCTGTTCCAAGGAACTTAGGTCGGTGGCTGCCCAGAAGCATCCTCTACAAATTACAACTCGGACGCCGAAGACGCCAGATTTCAAATTTGAGCTATTGCTGCTTCACTCGCCGTTACTAGAGCAATCCCTGTTGGTTTCTTTTCCTCCGCTTATTGAT…
C87108	XP_020686102.1	AGATGCAAAAAACCAATCTTCCTCCTCCATCGTCCATCGATCTCTCTCCATAAACGACAATATCATAAAAAAGAGAAAGAAAAAAAAAATGTCAAAGATCCATTGCCACAAATCCAGCAACTCCACACTAAAGCTCTTCGGCTTCGCTCTCGAAGCTGCTTCCGTTGATCCCGCACCGTTATCCGACTCCTCCTTCTCAACCTACACAGCCTCAGCCACGGCCGCCGCCGGCCGCCGCAAGTTCGAGTGCCAGTACTGCTTCCGCGAGTTCACCAACTCCCAAGCCCTCGGCGGCCACCAAAACGCCCACAAGAAGGAACGCCAGCACCTAAAGCGCGCTCAGCTCCACCGAGCCGCCGCCGCCTCGGCGCTCTGTTCACCCGCCAATCCTATCGCCTC…
scaffold7725	XP_020704423.1	AAAATGATAAATCTGCAACAACGATTACTTTCATGATCTCATTTAAGAGAAACTACTGAATCCTTTAGTGAAGCAGCGATTGACTGGACTGAACTGCAAGCAACTAAACAAGCCCTGCCTCTGATAAGCCGAAGGAGTTTTCTGCCTCTTCTCTTCCGCCGCCGCTCTGTTCGCCTTATAATGCATTTCATGAGCGGAAGCCAGCAGTCCGCCACCTCTTCTCATCGATCCTCCGCCTCTCTCAGTTGATCTAAAGCTCCGACATTTCGAATCATATTCTTCTCCCCGCTTCTTACTCTTCGACGAGATAGAAGTAAATGAAGAAAGGAGACGATACTTGCACAGAGGATCTCTGCTTCCTCTGTCCGTAGCTCTCCCCTCCGATGCGCTTCGAAGCAA…
C99200	XP_020691371.2	GCCCATGCATCATCGATTCTGCAGATTACAGCATCCACTAACATCTTAATCTTCAATTTCGAAGAAAAGAACGACGAACGTCGACGACAAATCTGTATTTAACGTCCCTTCCGGCGAGCCTTTTCATAGCTGCATTAACATAGTTCATTGGTATAATCTCCACATCAGCCTCTATATTGTTTTCTGCGGCGAAGTCTATCATCTCCTGAGTCTCTTTGACGCCTCCACAGATTGAACCAGCCACCAACTTCCTCCCCATGAGCAGAGGAATGGATGGCACCAGCAACGGCTCCGGCGATCCTCCGACCACAACCAGCTTCCCCTGCACCTTCAGCAAGTCCATCAACGGCCCGATCTCATGCGCCACCGGCACCGTATCAATTATCCCATCCAAGCTCC…
C66392	XP_020673653.1	CCTCAGCTATATCTTTGTCTCTCTATAAGAAGAATGAATTGAACTTACTCTTCTTCAAATTGCCCATTCCCTTCTGTACTCTCTTCACTGCATTCTTTCATTCCTGAAGCAAAGAAGAGAATGTGTTCCTCTGATTTGATATCGTTTAATGGATGGCCATCTACCTTTCTCCCTAAAATGGTTCTCAAGAAGGCAAAAGTCTTTCGCTTGATCAACTCAAGGGCAAGGCCAAGCACAGGGAAGAGAAAAAGATTGAAGAAGCGATGCCAAATTTGGGAGGAAGAAGAGATGAAGATGGTGAACATAAGGCTCTACTCTGAGAACAAATGGATAACGGAAGAGAACAAGAGGCTGAGGGAGAGAGCACTGTTTCTCAGCCAAGAGAACAAAGCCCTTCTT…
C56244	XP_020673386.1	CGATGAGTATGTTCTTTGTCGCGTGGGCTCAGATGGTTCGGGCCGGTAAACCGCCGAACCCGCCGCCGTTTCTCGACCGGACCGCCACGGTCGTGCCGAGGAATCCGCCGAAGTGCGAGTTTAATCATGGCACAATCGAGTTCAAGCCTTCAGCCAAAGCTTCCCTCAGCAAAGCCGCGGTCACCGTTGAAAACCTGAAGATCCGCTTCTCCGCCGACTTCATCAGCAAGCTCAAATCAGCCGTTCCCGGCCGCTGCAGCACGTTCGAGGCCCTCCTCGCCCATCTCTGGCGCAAGATATCGTCGGCGAGAGGCCTCGCCGCCGACGAGACGACCAAGGTCCGGGTGGCGGTCAACGGCCGGGCGAGACTCAAGTCCCCCGCCATTCCTACTG
C91496	XP_020694645.1	AAAAAAAGGGAAAATTACAGACATAAACCCCAAAACATGCTATTTATTTACCAATCACCCAACTTTGTGCCCAATTTTAGAACAAATGAACTTTATTTTCGAAAATTGGGTGGTACTTAGATAAAAAAAATATGTTTTGGGGGGTTCCGTAGGATGGTGGTGCGATGGATCAAAATGGTCTCTCGCCAGGAACATTGCCACGAGGAGAATAGAGACAAACAGTGTGGGAACCATCTTTACCGCAGTTGCCCTTCCCACACCCCAAATAGGCCGTCGTCCTCCACACCACCTGCTTATAACTGTTGCACTCTTGCTGATGTCCCGCCGCACACGAATTGTTTTCATAGTTAAAATACAGCTTACCGTCGTCCACCCACGATCCCACCACCGTCGCCGGCG…
C70056	XP_028555176.1	ATCTAGCAACACTTCTCTTTGCTCTAAGCCGCTTCCCTCCACACCAATGGCTCATACAAATCATTTCTTCCACTTCTTCATGGCACTCTTATTGCTCCAAAGCTCTTTATGTCATGGTGGACGCCATCTTCTCGACACAACAGCTCCGGAGTCGCCACCGACTCAATCATTGCCGCCGCTGCCAACTCTGCCATCTCTTTCGCAGCCAACAGCTTTGCCGCCGCTTCCAACTCTTCCATCTCTTTCGCAGCCAACTGCTTTGCCGCCGCTGCCAACTCTGCCATCTCCTTCCCTTCCTAAGCTTACTTTGCCTCCCATTCCGGCCATCCCCAACATGCCAACCATCTCCCCGATTCCAAGCATTCCAAAGCTTTCATTGCCTCCGTTACCTTCCATTCC…
C95730	XP_028548186.1	AATTTCCTGATTATCGAATCCATGGGGGACTTGTCATATTTAGAATCTTTCTGCGGTCTGTCCTGTTTACAATTCTTTTGTACTATCTTCTCTTTACCACGCGATAGGTCAGCGAAGCGTGAGCGGAGAAGGAAACGCCAAACACTTCGGCCTAACGGGAATGAGCAACGACGAAATGACAAGATGAGGTGCCCGGGGTACCCCTATATAGAAAGAGAAATAAGGGTCGAAGGTTTTGGGCCTGTAGCTTTCCCCGTCCCCCCTTCGTCGAGTGGTGCTTGTTTGGGGGGTGTGCCACCAGAAATCGGGCTTGAAGCTCTCGCCTTACCAACGAGCCGACTGCTGATGGCTGTTGGTCACGACTACTACAAAAAAGTGAATAAAGTGAAGATTAATCTG…
C70154	RJU93745.1	ATTAAACAAGAGTCTCCCCTGCATAATACATCTGACATTGGCAGTGTAATTGGGCATATTGTGGATAATGAAGATCTACTGCCACAGGAAAGCTCTAGTGGTTTGGTAACTGCTTGCCAATTGAGTGGGCCAACGACCCCATTGAAGAAATACAGAATAGCACATTCAAAACATCACAGATTACACCATTCCAACACAAAACCGAAACTCCAAAACTGGTTTCTTCACATACGAAAACAAGAAATGAAAATACAGAGAGTATGGAAGATCTTCCCTTAGGAAGGAAGCCAAGCAACTCAGGAAATCAGCTCTAAGATCAGCCACCAATCTTGTGTGCACAGGAATCCTCTCTTCCTTCTTGAATCGCACGCACCGAGCAGCCCTTTCTCTCTTGCCCTA…
scaffold5590	KRH12696.1	GTTGGGAAATCTGCACAGATAGGATTGCATACTTGGTTACCCGATGCAATGGAGGGTCCCACTCCAGTATCTGCTTTGATTCATGCAGCTACTATGGTCACAGCTGGCGTTTTCATGATAGCAAGGTGCTCCCCTTTATTTGAATACTCACCTACGGCTTTGATTGTTATTACTTTTGCAGGAGCTATGACGTCATTCCTTGCGGCAACCACAGGAATCTTACAGAACGATCTAAAGAGGGTCATAGCTTATTCAACTTGCAGTCAATTAGGCTATATGATCTTTGCTTGCGGCATTTCTAACTATTCGGTTAGCGTCTTTCACTTAATGAATCACGCGTTTTTCAAAGCATTACTCTTCCTGAGTGCAGGTTCGGTGATTCATGCCATGTCGGATGAG…
C107198	XP_020677248.2	CTTACAAATGTTCTCAGCATAATATCAGGAGTAATATTATTGAATCCTTGCAATGAATTTAAAAGAGAATTGATCACTCATTAGACTTAGAGCCCAACATAATCATTTGGTCCATAAGGCATGAAATATTCAGACAAGAACCATTTTTTTCTTTTAGGGTTGAAACCCATGTCTTTACAAAGCTGATCATTATACCATATATGTATGATTCCTATGCTTGATCTCCTATAATACTCATGGCTATATTCCTTCATGTATTTATCCCATTCTTTCGTATCCTTTTCCATCAACTTTATGCTCGGGAGGCGAAATCGTCCGTCAAGAAAATGTGTTAGCCACATCGCCCTAATCTCCGAAGTATATAGATTTGACAGACTCTCTGAATATCCAATTATCGCC…
C90242	XP_020580741.1	CCATGGCCTTTTGCTTTTGTGATTGGGTATTGCAATACCATGAAATGGAAGTTGATCATGAAGAATGGCCAGCTATTTCATGATGGAGTTATCTCATCAATCTGTTAAAAATCTTGTTTTGGCATTCTCCTAAGGACGATGAATGGATTAATTAATCACCTAGGCATCAAGGTTAGTATTGGATGGCTTTCAGATTATTATCAGACCATATAAACAATTCTGCCTACTTTTTACTGCAAAGAAGAATATCTCTACAACTTCAGCATCAAATTGCTCCCCAAGCTGCCTCATGCCTACCACCACTACTTTAAACTTTGGAAATAAAACCTCTTTCTCTCCCTCTCAATTGACAATCCTCTCTATAAAAGGCCGTCCTTCCTTTTTCAAGACACAAAAACT…
C73118	AAD39576.1	CCAAGAAACAAAATATAGGCAGCACCATCTCAATTCCTCACCTGCCAACCAATTCCACGACTTAAAACAGACGGAGGCACTTGTGTGGCACTCACATACCTAGACACTCGCATACCTAGACACTTGTGTGGTAATCTTTCAAGTTTACCTTTCAGAGTAAAGGGGAATAGCAAAGTTACAGATCGATGAAGCTTACCTTTCAGAGCACAGATTGATTCTTGTCGTTGGCTGTAATCTTTTAGTTGTCCGGGAGGCGGATCTCAAAGCTTACCTTCAACAACCTTATGTTCAGAAGGCAGCCAAGAAGGTAGTACGAGGCTGGCGGTTGAAGCTTCACCCAGGAAGGCAGCCAGGCACAACGAGCAGTGTGACGAGCACGTTCGTTTCGTCTCAGGGCAT…
C87404	XP_020673684.1	ACCCAATCGCATACCATAAAACCCATCCATCCTTCGTCCTCATATCAAACCCCCAACACACAACAAAACACTCCCAATGGCCATTCTCCACTCCAGCTTCCTCTCGTCAAAGCTCGCCGCCGATGCCTTAATATTCGCATCCGCTGCCGGCGCCGTCGCCGAATCCTCGGCGGCCTTCTTTCGTTTCTTCCTGGGCAACACCGGCGCCGGCGCCGGAGCGGCTTCGGGAGGCTTGGGTCCAAAGAGCTGATATGGAAGGAGCACTTTATCTACGGAGTAAACGGCCAAAGGGAATTCTGAATAGACGCTACTGCTGATCACGGCCTCATCCACCCCAGTAGACACGTTCACCTGATTGCCGGTTCCAGTAAGGTTTAGTGAGTAGGCGCCATCGCTACC…
C99704	XP_020695678.1	TCTCTTTTTAAAATAATAACTGATTTCTTTTTTTCCTTTTTTAATTCAATTAAAACATTCCTCTCTTCTCTCTCTCTTCGTTTTTTTTTTTGCTTTGTTTTCTCCATCCATATTACCCCCTTCTTTGATGCAACCATGGCGGGCCTGGATCTAGGCACCGCCTCTCGCTTTGTTCACCAACTACAACTCCGCCCTGACCTCCATCTTCAGCATCACAACCCCGAATCCTCCGATGAAGATCAGAGGAACAACGCCGGCGGAGAGAATAGCGGCGGTGATGGCTCTGCACACGGACTCGAGTTAATCTCCTCCGGCGACTTAGTCGGCCGGCGTCCACGTGGCCGCCCAGCCGGCTCAAAAAATAAGCCGAAACCCCCCGTTATCATCACCCGCGAGAGC…
C81394	PKU75936.1	ACCATGATTCTCTGCTCAGATGAAAATCTAATATGTTTCTTAAGTAGACCAGCTCATATTGAACAAAATCTTCAGGTTCTTTACAAGTAAGAGGAAGAAATATTCCGGACATCAGACGGCATAAAAGCAAGGATTAAAAGAAGAAGAAATATGCCTATAGGAAGCACCAATAACATCAGTGGTGGCGGAGGTAACGGAGGCAGTATAAGAGGAAGAATCAGTAGTGATGCTGTGAGACAGATAAGTAACATGAAGGATTGTGCGCTGAAGTAGTCTGAAGATACATTTTTCCTGTTCACATTTGCTTGAGGAATCTTATTGCCCGCACCATTGTGTCCCTGAGCCAATGATCTTCGTCGCAATCTTTTCTCCATTTCACAATAGCAATAAATTTTGACA…
C58310	KDO50251.1	GTTAAATCCTAAAAAAGCGGGATTTACAGAAGTAGTGCGAGAGAGAGCGAGTTGGGCAAGAAGATGTCCGGCTTTAGTAGGGTTTGACCTACCAGAGAGGTCTCCTGCTGCTGAGAGAATGACCTGAGAGCCGGTTACTTCTATCTCCATGCCATTATTGACCTCCATGAGTTAGCTCATTTGTTTTCCAGCGAAGAATCACTCTTCCCTCGCTTCCAGCTTCGACATCACCCTCTTTATCGAGCTCTTCATTGCGGATTTCCTTAAAGCCAAGAAATCGAAGTGGTAGAGTTTCGATCTGCTGCTGAGCAGAAAGTGAAGATCGGGATCTACTTCGCTACCTGGTGTGCTCTGAATGTTGTTGTGTTCAATACCTTTAATAAGAAGGTGCTTAACGTG…
scaffold11710	XP_020690413.1	ATTTTAATACAATTTGTATTATAATAATAAGCTTAAAAATCATTGAATTTACTTTGAGATCATTAATGCAGCGTATATTATATATATATACTGCGCTAATCTCAAAGCAAATCAAAGAGTCTTGTTGCTGTTAGTGGTACTGATGAAGCTCCAGTTGGAAGCTCCTCCAAGCTCCTCTCCGGAATCATCTTAGCCTCACAGCACTTGCAGCACTCGGCAGCTCCCCCAATCTTCTTTGCAACGATCACAGAGTTAATGACTTCGTCATGAGGATGATAAACTGATAGGACCTCGAAGCCTTTGAGGTCGTCGGGCTCGACGACAGGATACAAAAACATTCGAGCTCCATGGGCGCTTCTCACCACCAGCATTGCTCCGGGCGCCATATGCCTCGCCAAG…
scaffold8157	XP_020702778.1	CCTCAACCACTTCCTCATGGAAGAACCCATCGCCTCCTCCCCTCCCCCCGCCGCCGGAAAACGCAGCAAAGACCCCAAACGCTCCCCCTCATACCGCGGCGTTCGCATGCGCAACTGGGGAAAATGGGTTTCCGAAATCCGCGAACCGCGGAAGAAATCCAGAATCTGGTTGGGAACTTTCCCCACCGCAGAAATGGCCGCCCGCGCCCACGACGTCGCCGCCCTCACCATCAAAGGCCAATCCGCCTATCTCAACTTCCCCGAACTCGCCTCCGAACTCCCCCGCCCCGCCACCACCACCCCCAAAGACATTCAAGCCGCGGCCNNNNNNNNNNNNNNNNNNNNNNNNNNNNNNNNNNNNNNNNNNNNNNNACCTATTCCTCCCACTCCGCACTCCAC…
C68500	PKU71402.1	ATAGATATTGCGGGCATAATGTTGCCTCTGGTAGCCTCCTTTGTCAAACAACAAATCAGTTTCCTCAACTTTGTAAGTCATGAATCTGCTCTCGGCACCAACAAGGTGGCCATTGTCGTCGTATTTGTCTTCGAAGCGGCGCTCTTCCTTGAAATGAAAGGAGTCTCCATGATTGTTATTGTTGAAGAGATGGTGATGATGGTGATGATGAGGCTCTTCGTAGATTATTCGATCTTTTCGCTCTTCACAGACTATGCGACCGTTCTGCTTGTAGTAGTTGCAGCTACAATCATCATGATAGTATTCCATTGTTTCTTGATTGCTGTTATGGTAATTAGCTATGCGGTTGTGGCAAGAAAATAGCCAGAGGAGTGTACTTTTATAAGGTTGGGGAGGCGG…
C52520	PKU74213.1	AATATAGATTAATCCATGCGAAGGAATTCATAAGCTCATTTTACTCTCCTAAATCCAAACTCTGAATGCTGTATCAGAGGCGTCAAATGAAAGGAAGAAACCACATCACTCTCTCTTCATGGGATAAGAAAAAATAATTATAACAATACTTATGGCTAATGATGAATATCCTACGACTAATTAACCGTTTATCTCTATACCAACAAACACAATTGGTGAAGGAATTAATCGAGCGATCATATCACCGACGGGAGGTGGCAGTGGAGTTGGAGGAGCAGTCGCAGGGAAGGGGGGCTTCGTCGTCGACTTCGCGTTTGTGGAAGCTCCGGTGGCAGTTGCAGGCGGCGCAACGGAGGGCGGCGGCGGTGCCTT
scaffold4246	XP_020702434.1	ACTCATATAATCTTCACCCCAATTAAACTAACAACTGAACCAAATCACATGCTGGAAATGAGACTAATGTTCATACCCAAGCTCATAATCTTGAATAAACACAGTATCTGGCTGAAGAACTGAAGTTGAATCCCACAAACTCGGCGATAGTTTCTCCTCAAATTCATTGCTTTCCCACCAATGAATTCCTTTCTGATCATCATTCATGCTTCCCTTTAAGCAATCCACTTGTGTAAGTTGGTAATTCTCCTTATTATAGCCATAGAGGAAGTTATGGNNNNNNNNNNNNNNNNNNNNNNNNNNNNNNNNNNNNNNNNNNNNNNCTCGAGATTGTTGGAACATGAAGAAGAAGAAGAAGGAATCCCTTTATGCTCCTGCATGTTTGCAGTCATAGAATTG…
C52916	PKA56602.1	ATCATCAGGAGGCAGCTTTCTTCTTGAAGATCCTTTCTGCAAAACATTATTGAACTTTCTTTTCTTTTCCTTTCTCGCTGTTCTCAACCTGGCAATCAAGTTTTTGCACCATGTCTAGTGCACATGTACCTAAATTTGGCAACTGGGAAGAGAAGGACGTTCCATACACCAAATACTTCGAAATTGCTCGCAAAGAAAAAGTAGCAAGCTTCAATCCTAATGATCCAGAAGATAATCCAGAAGCCTTCATGCCTGGACATCCAATCCAACAACAACATTCAAGGGTTCACCAAAAGCCTACGTGTACTGCTACTGTAAACAAAGTTAAGGAAAAGAAGCAGACTGGTGAAACTAATTTGTCAGATGTTCCAGCA
C100668	XP_020671960.1	GGATAGGAAGTTCATTTCTTACGCTGTCTTTGATCATGGGCGATCTAGGCTAGAGGGGCAGAGCCTTTCAAGCGACAGCTTACCGAAGAACAAAATGTTCCCATTGATTGGAGCTTCTGATGCTGTAAATGCCACCACTTCCCTCGATGATGCAGATTTGTGCAAATTTGGAAGTTTGGACAGTAAGAAGGTGAAGGGAAAAATTGTGGTGTGTACGAGAGGATCAAATGGGAGGGTGGAGAAGGGTGAGACGGTAAGAATGGCCGGCGGCGTCGGTATGATTTTAGTCAATGATATATCAACCGGAGATGAAACCATCGCCGACGCTCACGTTCTTCCGGCCACCCACATCACCTATTCTGACGGCCTCAGCCTTCTCTCCTACATCAAATCTACCAA…
scaffold8583	XP_020678354.1	GGCGGTGATTGGCTCCGGCGTTCTATCTCTGGCCTGGTCCATTGCTCAGCTGGGATGGATCGCCGGCCCCGTCGCTATGATTATCTTTGCGTTTGTTATATACTACACGTCTTCTCTCCTCGCAGATAGTTACCGCACCGGCGATCCCATCACGGGCAAGCGCAACTACACATACAGGGAAGTCGTCCGGTCTAATCTTGGTGGTTTCAAGTTCAAGCTCTGCGGCTACATTCAGTACATCAATCTCTTTGGTGTTGCCATTGGATACACCATTGCCGCATCCATTAGCATGACGGCCATAAAGCGCTCCAACTGCTTCCACGCCAACGGCGACGNNNNNNNNNNNNNNNNNNNNNNNNNNNNNNNNNNNNNNNNNNNNNCAGATCCCCGACTTCGACC…
C96572	XP_020701785.1	TCAAAAGGCAAGTTATATGTCCAGCTGCTTTTAGTTAGTAGAAATGGCTTCTGACTCTCCCAGTTCTCCTCTGGCCTTGTCCTTGCTTCTCTTATCTGTAGCAATAGCCTCCGCTCAGCTATCGCCAACATTCTATGACGCTTCGTGTCCTGACGCTCTTTCCACCATCAAAGCGGCTGTATATGCTGCGGTTGCCAAGGAGCCAAGAATGGGGGCTTCACTCCTTCGGCTTCATTTCCATGATTGCTTTGTGCAAGGTTGCGATGGCTCAATTCTATTGGATGACACTTCAAATTTTACCGGCGAGAAGACAGCAGGGCCAAATGTAAATTCCTTGAGGGGTTTCGAAGTCGTTGACGCTATCAAGAGTCAAGTTGAAGCTATCTGCAGCCAAACTGT…
C101448	XP_020680362.1	ATAGAGAGAGAATGGAACTTATATTTAGATTTTATTGAAAGCTTCAGGATATACAATAGAGGCACTTTGACTCAGCATCATCAGATTTGGCTGGAATGATCGAAGAGTGCTGCTGCATAGGCTACAGGCAGTGAGAGAAATTTCTTTGCCTTTCCAACATAGGCACGCTTTGTGAAATTATTGTAATCATTTGCTTCTATAGCGTCTAATATCTGCCTGTATAGCATCAGAGAGGCCGCAACCGGCCATCGGCTGGCAGAATCAAGCTCTGCAACGCCCTTCTCAGCCTCATTGAAGTACATTCTCGCGCGCTGAATCTGTCCCTTCATAAAGCTTCTCCATTTATCAGTAACCTTCATTTCAAATATATCATTTTCTGATAATCCTGCAGATAGAAGC…
C30478	XP_020681238.1	CCTCCTCCTCCTCCTCCTCCTTCTTTTTCTACCGCTTATTCTTCATGCCAACCACTCCTTCCTCTTCCGTCCGCCTCTCCTATTCCCACTCCATCAACAGAACGAGGCCAAACTCCACCATGAGATCTCATCCCGAACCCCCCAACCCTTCTTCCCACTTCGCCATCTCCTCAAGAAAGAAGGAGGCAAAGTCTTCCCTTTCCGCCGCCGTGAGATACACCGAGTGCCGCAAAAACCACGCCGCCAGCATCGGAGGGTACGCCGTCGACGGCTGCCGCGAGTTCATGC
C25218	CDE60662.1	CCAAAGAAAAGCCCATAGAAGGTTCTTCTAGTTGTGCAGCCCCAAGGTAAAGTTTATACGGGATTCCTATCAGCTGTTTAGTAACTCCATGAAGCATTCCTGCTGTCCAAATTGGAGCCCAGCAGGTTTTCCTGACGGTCGCCTCGTCTCTACAATCCCCAAGCAACAGATCCAGGTCTTGTTGTCCAGATCCGACCCAAAACGGCAACCTCTACTGCTGTCCTCCTTCCCTGCACCAAACTGCCAGCAATCCATCCAGCCATCCGCATGCAGCAC
C51000	XP_020692454.1	GCTTGCAGCCATTCCCATTCGAAAAGGAAAGAACGTAGAAAAAGAAGAAGAAGATAAGATTCGCTTAGAAACGCCTGTCAGTTTCCCTGCTCAGCTCCAAAGATCTGTTAAGTTTTCCCATTATCGCACTCTTGAAATTGAAGGCCTCCCTCGCCGGAGAGCTTTGTCTGGCTATCTTCTGCTCGACGACGACCATCTCGCTGAGTGAAACTCGCTCCCCCAGACAATGGCGCTCCGGCCTCCGCCTTAGTTCACTCTTGCACCGCACCTTCGCCTCAAAGGACTGTGTGCTCGACATGTAACTCGGACAAACGGCCTCAGAGTTCAATAATCGGCCGGCGTTCAACCACCGCGGCGTGCTCTG
C70870	XP_020691362.1	TTTGAGATGCTTATTCTTCTATCGTCTCTTTGATAAAACCATATAGGTAGTTCTTCTGCATTGAAATTGAAGAAGCTTTATTATTTTTGCTCCTTCCCAGCATAGAGCCACAAGAATTTCTTGGTGTACTCTTTGAAATGATTCTGCTACTATGATTTGAAGCATAGAATGGTTCCTGGTTCAGATATGATTTTTCATTTTGCCTATAAGACCTCATCCTCTTATTGTAAGGGCACTCTTTTTTTGCAAGATCTTCACTGCATCTGACTTCAGAAAGAGAAATGAAAGATTGGGATTTCCCGTGGAAGAATTTGGACAGCCCCCTTTTGATAGGAAGATCTGCCATGATTGAAGACAACTCATAAAGAGGTCCAGCTAATGATTTGGAAGAAAAAAATG…
C94214	PKU87420.1	CACCATAGCAGCGCCCAAATCACCAACATCAAAACATCCACGATGAGTTTCTTACGCCATAACCACAAACACAACGAGCACCACCACCACGACTCTTCGCCGCCGCCGCCGCCGCCGCCGCAGCACCCCCCGCAGTCATCTTACCCTCCCCAAGCATCTTACCCTCCCCAGTCATCTTACCCTCCCCAAGCATCTTACCCTTCACAGCCGCCTTATCCTCCTCAGCAACCGTATCATCCACAGACGGCGCACCACCACCATCCTTCTCCCGCCGGCCACTTCGCCGGCGAACCCACCGTTAGAATCTACACCAAAGCTGAGGAGAACTACTCCCTCTCTGTCCGCGATGGCATCGTCGTCCTCGTTCCGACCAACCCCCGCGATGAATACCAGCACTGG…
C67070	XP_020679854.1	ATCTCAGCTTAAGCAGATCCTCGATTTTCTCAGAAGCTCCTTCTCCTTCATTTTCCACCCTGAAAATGTCTTGCTGCGGTGGAAACTGCGGATGTGGCTCCAGCTGCAGCTGTGGCAGCGGATGCAACGGGTGCAATATGTACCCTGGCTTGGGAGAGGAGAAAACCAGCTCCACTGACGCCATGATCCTTGGATTAGCACCAACCAAAGGGGGATTTGAGATGGCTGAGGGGTCTGAGAATGGGTGCAAGTGTGGGTCGAACTGCACCTGCGACCCATGCACCTGCAAATGATGAACTGAAGGCTTTTGATTGGAGGGGAGGAGGAGGACTGTGCTTGCTTGCTGCTGTAGTTGTGATGGTGTGATGTGAGCTTAAATATAAAGAATAAGAAGATTAT…
C44912	XP_020700552.1	TCATAGTAAGAATTGAGTTTATCTACGTTGTTTGATAAAAGACCAGGCTTTGTTTCTGTGCGCACATTAAGCAGCATCTTCACTACCCTTCTCATAGAGGGCCTGTTGATGGGAAGAGAGCTGGTGCAGATGAGGCCTATTTGGATGACTTTGGAGATCTCTATTTTATGGCAGAGATCAAGCTTTGAATCAATGATGCTCTCTTCCCCTTTCTGATGGACTGTACCATAAACCCACCTTACTAAATCCTTTTTGCCTAATTCTGGATACACTGCACGCTTGCCAGTTATCAGCTCTAAGAGAACAACTCCAAAGCTATATATGTCACTCTTTTCA
C100792	XP_020584855.1	CACCTCACAATCTGGGTTGAAACAGAAGAATTCAAATTACATATAAAAATGGAAGCTGAATAAGTCTTAAAAGATGACATTAAAGGAGATACGCATACATATAGACATAATCAAACCACCTTAATACACTCAGCCACACAGTGCTGCTGACAAACAAACGAGGAAATAAACCAAAGCAAGGCCCCATAGATTCGTGTCTTTCACTACTTATCAACAGTTTAAAGCTTTTCATTGCTTCTGGCTATTAACCTTTTCAGTTCATTTCTCAGCTTCCAGCAACCATCTTCTCTTTATTTCCTTCACAACGGGATTTAACAAAAGATAAGCTTCCGAGGAGAGTATAATAATCATGCATTGCTCCTGAATGATCCAAGAGCCTTAGCTGCTGAAGCTCTCAGC…
C61986	WP_120557167.1	AGGCTGGAAGGAGCTGGCTCTCTGAGGTGCCGGAACTGGAACTGTCATATCCGTCGGCTGTACTGTGCTGGCAACTAGTGCTGGTAGAGTAGAAGCAAAAGGAACTGCTACTGAAGGTAAAGAGGGGGCCACCGGACCCACTGGAAGTGCTGTTGCTGGAGGCACTGAGGTACCGCTGGAAGAAGCTCTAACACCCACTGTGGCTGAGGGGGCTATGGCCCGCGGAACTGTGCTGGTCCCTGCTGGAACGGCCATAGCTGCACTGTCCTCGAAAGCTGTCTGCTCAAGTGTGGGAGCAGGCGTCCTCTGTAAAGCGAAAGAGTAAACACGGGTCAGTAACTTCCGGGAAGACCGGGAAAGAGCAACGTTCCAAGTTTGGTCAGAAGGGGTATCGGAGTC…
C36380	XP_003516624.1	AGAAAGATGGGAAGGGCTCCATGTTGTGATAAGGCCAACGTAAAGAAAGGGCCTTGGTCTCCTGAGGAGGATGCAAAGCTCAAAACTTACATAGAAGAACATGGAACTGGAAACAACTGGATCGCTCTTCCTCAGAAAATTGGTCTGAAGAGGTGTGGCAAGAGCTGCAGGTTAAGATGGCTAAACTATCTCAGGCCAAACATTAAGCATGGTGGCTTCTCAGAAGAAGAAGACCGTATCATATGCAGCCTCTATATTAGTATTGGCAGCAGATGGTCAATCATAGCAGCTCAGCTTCCAGGCAG
C76428	XP_020684398.1	ACATCTGATTAGTCAAACAAGTTAAAATAAAAAAATTAGCCTCAATAAACGAAGCCTATAAAATCGGCCGTCATATATATATATTCTCCTTCAACCTGAGCTTCTCCTCTATGGTCATGGCTGAGGGAAGTAGCCGTGCAATGCAAACGACTATGGCCATTATCTTTATGATGATCTCTCTCCTTCTTCTTAACGGCGAGCTTGTCGAGTCGACAAGGCACTGGGTCGACTGGAAAAGAAACATGAACGTCAAGAATTGGCCCAATGACAAGCATATCGTTGACGGTGATTTTATAATGTTCGCCTTCGAGGAAGACTATTACACTGTGCTTTTGGTGACATTTGAAGACTATGATAACTGCGACAGCAACAATCCTATTTTGACCCTCAGCCATGGTG…
C109532	XP_020694118.1	ATAACAAAATAACCAATCCAATTGACAATGACGCAGAATAGAAAAAAAAAAATTAAAATAAAAAAATCACGTGTCACAATCAGCGAGAGGGTAGCACGTGTCTTGGCCGCCCGTGCTCCACAGGAAATGGGCGTAGTTGGCCGAATAGTGGCTGTTTCCGGGATCCGCCGAAATGGCTTCCAAGAATTTCTCCTCCGCCGCCGCCAAATCCTCCCTCGCCAGCCACAAGAAATTCGCGAACCGGCTCAGCGTCTCCGCCTCCGCCGGTTCGGCCCGCACGGCTCTCTTGAAATATTCCTCGGCCCTGTCGTAGTCGCGGTGTACGGTATAGAGAAACTGGGCGAAATTGGAGAGCAGGAGATCATCGTCGGGGTTCTCGGAGAGTGCTACGCGATACGA…
C27572	BAP25847.1	CTTTCTTTTACTTCAATATTCTGTAGATCCCATTCCAAGCGTTCATTTGCCACAGCCGCAGTCGGCGCAGGTGCAGTTGGTGCCGCACTTGCACTTGCCGTCGTTCTCCCCGGCGAACTCTGCAACCTCCTCGGAGTAACGCTTCTCCTCAACAATCACAACATCGTAGGTGTTTCCCTTCTTCACGCACTGGCTCTTGTCAGCACAGTCGCAGTTGCCGCAGGTGGAAGACATTGTGATATGAAGGAAGAAAGAGGAAGGTATGTGTATTTGCTTTGCTT
C73232	XP_002519539.1	GCCTTAGCTGCTGAAGCTCTCAGCACATATTGGTGATAAATTGCAGCGGCGGCTGCTCCTAGGAATGGTCCTACCCAGAAAATCCACTGCAACAAAGCATAGAATCAGATATTATTCTTCCATTTTGGTAAACTGGATAAAATATCAACTATAGGTTATTCAAGAAAGCCTAAGGGTCTATTTGATACAGCTGTTTGAAGAAGTTAATCTGCAGTTAGTTGAGATATGAAAAGACATTTTTTCTTCTAAAACTTCTTAAAAAACAGTAAAAAAGCTATGGCCCAAACATCAATGATTTTTTCATTGCTTTTTAAAAGCGTTGAAGCAAACAAAAAGCCATCTCAAACGTATCCTAAGTCATTAGACATTGATTGAGGGGACAAGACAGACGATTCTTGG…
C27704	PKA63151.1	GCCAAGATCCATCTTCTTCCTTCCAGTTCAGTCCAGTTCATCTCAGGTGCAGTTGCAGGGATCACAGGTGCAGTTGGGTCCACACTTGCATCCATTCTCTGACCCCTCAGCCATCTCAAATCCCTCAAATCCTCCCTTGGTTGGTGCCAGTCCAAGAATCACAGTTTGGGTGGTGCTGATACTCTCATCAGCCAAACCAGGGTACATGCCGCACCCGGTGCAGCCGCTGCCGCACTTGCAGTTATCGCCGCACTTGCAGTTTCCGCCGCAGCAAGACATTTT
C69636	PKU86398.1	CAAAAACCTTTACTCCAAATAATATAGCTATATGTATACTCTCATTTCCTTCCCCATACAATATCTCCCTCTCACTACTTGCACCCTTTCCATATCTTAATCTTCTCAAATCTATAAACTTAGAACTCATTAGTTTTTCATATGGATTACCAAAGCCAATACTCTTTAAAGAAAGGAAACCCATTGCCAAAGAGAGGCCAAGTGAAAATCAAGATCATCACAACTTTGCTTCGATCGATAAGCTCTAGCTCTGTGAAGAATGAAAGAAAACGAAGGGGAGACGATTCCACCGAGTTGATGAGGCTGACGCCATCAAGTAGCGGCTATGTATCAGAAGATAACTAAGATGCTTGACCTCTCTCTGCGCTATAAGCACTTCTATTGTCTATTGAGCTCTAT…
C61882	XP_019645292.1	CCATGTGCGCAGATTTATGGAGGCTGATGGAGCAGTTGAATCTATTAGCATGAGCATTTGAAAAAGCTGTTATTCCCTAGATGAATCAAGGAATCACACTAAGAGGAAACCACACTTTAACATACCCACCAGAGCATTGGCTCCTTGGCATCACAAGTACTTCTTTGATGTTGCATAATGGATTGGCCTGGAGATGTGTTTTTCGATTGGATTTTGAAGTGTTTGGATTAACGAGGAGCTGCTTGTCATTGTAGGACTTAGTCCAATCAAAAGACGATGGAGGCAGTACTTTGTTTCCAATGGCATATGGTTGTTTTTTTTTATATTGGTGATTGTAAAATTACTACAATTTTGTAATTACTACAAATTAATGCTCATTATTATCTGTTATAAATAGGT…
C40242	KDR81650.1	GAATGAAGCCTGTTGCTTCCATCACCAGCTTCACTGTATGAATTGCTATTGCCATCTTCGGAGGTTTCTGAAAGTCTGAAATCGTGTATGGAGTTCGAGCTAGGAGAAATCAAAGAAGAGATCATTGGGTTGTTTCCTGTCGTGATGGAAGATCGGAGCTTAAGGTTTTGGTTCTGCATCCCTGGAGTTCGTGAGTAGTGGAAAAAAAGATGTCGTGGAGTTTGCGTGAAGAGGAAGAGGTCGACGAGTTAGGGTAGACGAAGGGTTTGCATCTTTGTGTATTAGGTAGGACGAAGAGGAGAATCGGCTGTAGGCGTG
C29946	WP_111628191.1	GGGTTTAGTAAGAAGGGCGTTTTACCATTTTTATCTCTGTGATTCTCTGTGTTTATTTTCTCTCCACGCTGATTATCAATGAAGGAAACAAATCTTTGATTTAAAATCGAAGCAGACACGCCGGACACCACTGCCTCTACCGAAGGAAAGATCAATCTGGATTGAAGCTACCGCAAGGAACCACTGCAGAGAAGAGGATAAAGAGAGGAGCTGCGTGGTGTGGCTCAAGAGGCGGAGGGAGAAATAGGGCTTCTTTCTGAGGTAAGGACAATGAACCTTGCGGCCCT
C94222	XP_020693017.1	CCAGCTTTGTCATATCTCTCTCTCTCTCTCTCTCTCTCTCTCTCTCTCTCTCTCTCTCTCTCTCTCTCTCTCTCTCTCTCTCTCTCTCTATGGAGACCTTCTTCCTCAGCCATGGATCACCACGGCTTTTGATAAAGGAGATGTCAGTGAGACGCTTTTTCGAGTCTTGGAAGTTGAAGGTTTTCCCCCAGTCTCCCAAAGCTATTCTGTTGATTTCTGCTCACTGGGAGACGGAAGAACCACTCGTCAACTGCATCGACGGCCCAAATGACACCATCCATGACTTCACCAACCTCCCCAAGCATTTATACGAGCTACAGTATCCTGCACCAGGTGCTCCAGAACTAGCCAATAGGGTGAAAGAATTACTTCGAAATGGTGGCTTTGATAACGCAGGGG…
scaffold4680	XP_020691165.1	CCTGCACAAGCAAGTATTCAGACCTTAGCGAGCCCTTCTAACTCTCGCTCCCGCTCCCGCTCTCTAAAACCCTAAAACCCTTTCCTTCAACCGGAGATGACGAACCATAATGTGTTGGTGCCGGAATCGATGGGGATTGCGGTGGCCGCGGTGTCCAATCCGACGCCGATATTCCCTTGTCTTCCGCCGAAGAGCGGTGGCGCCTCCGCCGTTGGTGGATTCGGCATTCGACGGAAGTGCCTTCCTCAATTAGATCTTGCTGACAACGGTGGAAATGCTAGGATCAATGTATGGATCGAAACCATGAAAGCCTCTTCGCCGNNNNNNNNNNNNNNNNNNNNNNNNNNNNNNNNNNNNNNNNNNNNNNNNNNNNNNNNNNNNNNNNNNTGGAACGCTCTC…
scaffold6817	XP_020693601.1	GGTGTTAATATGCAAATATGTAAAAAGTCTAGCTAGGATATAGATCTCAGATTTACACAACTGCAGTATTCTAACTTAATTAGCCAGTAGGTAATGGTGATTCATAGTAAGGTACCTGTTCCTCAGGACTGCTACTGTAAAATGGTGCATTGTGGATACTTTGATAAGCCATCCTGGCTAAGTTGAGAAGCAACAAACTTTTCTAGAGCCCTCCAGTCTTTTGTCTGATCCATGTTCTGAGCATTGCTTGCTTGCAGCTCCTGCGCTTCGGCGTTTGAGTAGTTGAAGATTTTGTGGATCTCCAGTTGTGGAATATGAAGATGGTGAGACTGGTAAGGCAGGAGATTATGCAGAATATGTTCTTTGTAGGAGTATGGAAGAAGATGACGGCAATGATCA…
C66752	PKU65524.1	CTTTTATATTGGTTCTCATACTATGTATCTATATTAAACTTATTTCAACTCTCAGTCTTCTGTAAAAGCACCTTAATTGTCTCCATCACTATATTTCTCCATTAATCCCATCAGTGCATCTGTATTATAACTTATTTCAGATTCATTATCCTATAGAGCTAATTACATGGATAAAACTTCAGAGAGCGCTTCTGCTAGCTCCTCAGAAAGTAACAGTAAGAAGTCTAAAGTTGATGAGTTCGGAGAGGACGAAGTGGATCTCATTGCCAGGATGTATAAGCTCGTTGGAGAGAGGTGGTCTTTGATTGCTGGGAGGATTCCTGGGAGAACAGCTGAGGAGATTGAGCGATACTGGAAGTCCAAAAAATAAGTCTAACTCAACTGATTGAAGAAGACTAA…
C94020	XP_028554633.1	CACAAAGCTCCATCATCCAATTAAAAGGCTACCCCACTTTCCTCCCTCCTCCACAATCCCCGCCATTATCACTCTTCCCTTTCCATTGCTCTTCTAGTTGATCTCTATATATTGGTCTCTGATTCATCCATTTTTCATAACCACCAGCTCTTTTAATTTGTATCTCATGGCTTCCTTAGCTTATGTCTCTCTCACCTTCTTCTTCCTTGTCTCCTTCTCATTGTTCCCAACTCATGCAAGAGAGCTGAAGTCCTTCAACAAGGCAGTGCCCAATGAGTTCCCCTCTGAAACTGCCACAAAACCAGAGGAACAGCCTGAGAATCTACCCCCACAGAGCCAAAATGGCTATGGCCTCTATGGCCGCGGCCCGGAGGAATACTTTCCCACTAATGAAGGATC…
scaffold4407	XP_020689208.1	GCCCGGACTGCAAAAATATTAAGCTATCTTACTTTATCATGATCTTTGCTTCTATTCACTTTGTTCTTGCCCAGCTTCCCAACTTCAACTCAATCTCTGGTGTCTCCTTGGCTGCTGCTGTCATGTCTCTCAGCTATTCCACCGTTGCTTGGGCTGCATCTGGAGCAAAAGGGAGGCAGCCAGAAGTGGACTATGCCTTAACTGGAAAGAACAGCGCTGAGAACGTTTTTAACTTTTTTACTGCACTGGGAGATGTTGCTTTTGCTTATGCAGGGCACAATGTTGTGCTAGAGATCCAAGCAACTATCCCTTCCTCGCCTGATAAGCCATCCAAGAAGCCTATGTGGAAGGGTGTCATTGTCGCCTACATTATAGTTGCCATCTGCTACTTACCAGTCG…
C96856	XP_020690660.1	AGGAGGGCTAATTTTAACTCTAATCCCTTCTGAATGCAACACTTTCTGACAAGAAGCAATGCCATATTATTCAGATCTACTGTTCATCTCATCGCGCGGCCAGTAATGAGAATAGGATAGAAGCGCTGGACAGGAAGCTTAATAATCATGAGAGAAGGAGCTTCCGATCCGCCATTCCAATGAAATGAAAAAGGGCTCCTCTTTGATTTTTGAATGCAGCCCTCATCTCCGTCCTCAGGCGAACTGGCGGCCTCAAACTCCGCATCGCTCCGGCGCTCCCGCGGGCGTCCGCCTGGATCCAAAAACAAGCCAAAGCAGCCAATTATCCTCAGTCGGGAGACTCCCAACGCGTTGCGTTCCCACTTATTCGAGATCGTAACAGGGGCCGACGTCATCGGC…
C100712	XP_020698654.1	CCTCTCTCTCTCTCTCTCTCTATCTGACTAATAAACCGTTAAGAAGTATAACAAAGACAAAGATGGTTAAATGCGATGGAAACCTTAAAGATTTGCAGAAGGTGAAGCCTTATGCTGCCATGATTTTCCTACAGTTTAGCTATGCTGGTATGTACATAATCTCAGTGGCAACTCTCAAGGATGGGATGAACCCATCTGTGCTCGTTGTGTATCGTAATATCGTTGCAGCGGTTGTCATTGCTCCTTTCGCACTCTGGTTTGAGAGGAAAGAGAGACCTAAGCTCACACCAATCATCTTCATCAAGATATTGTCACTAGCAGTGTTAGAGCCAGTGCTCGAGCAAAACTTCTATTATATGGGAACTAAGTTGACCTCAGCTAGCTTTGCTTCTACGCTTG…
C74100	XP_020592391.1	TTCAGTGATTCAAACACCTGCAAAAGCTCTTGCAGCCATCTTTACAAAATCTGAGAAACCAAACAGGAAAGAAACGAAGCCCTAAAAATAAAAGAAGGATGCTTCCATCCGCCATCAGCATAACATCCTCCAATAAACCCACCCTCTAACACCTTAAACAGACCACAACACAATAATCTAAAAGAGCACTCAAAGTTTTCTCCTTTCATTTCCCCAACGAATTATATAAGTATGAACGATGAATGATATCTAACCAGTGTAGATATGAACGCCTATGGCGATGAGGAATATGGTTATAAGAGCGAAATAGAGAATGGTGTGTATGAATATGGAGAGACCGCTCGTTTTCATGCTGTTGAATTCGATCACCCTTCCGCTGCCAGGAAGCTGGAACAGAAG…
scaffold12379	XP_020589299.1	ATGTACACAAAATGCATTTGGAGTATCACATGTCATTCATCGATTGGGCAATTCAGTGGCCTTATCATATGACCATTTCAACCATACATTTACATACAAAACGAAACCTAAGCGTAATGCAGAAACTAATAAACCTACAAGCAGTTCACAAATTATATTTAGTAGGGCAATTCAGTCCATGCCAATCAACTCTTTGGAACCCAGCATCCATGCAGCCCATAGGGAAGCGCATAAGGAAATCTTGCCCTCGCAATCTCCTCGAAGCTGGAGCCATCGAGTATCAGAGCATAGCCTTCTCCATCTTGCCCACTAATCATAGATATCACCACACCATCGTCCTCCTTAGTTGCCCCTGGCCTGGCGACAAAGAAAGGTTCAGAAGGTATCGAGCCTCTGTCA…
CL1358Contig1	EOO09548.1	GTTATTGTTACGGCCGCCGTTTACTGGGGCTTCAGTTCAGAGCTTCGCTTACGCTAACCCCTCTCCTTAACCTTCCAGCACCGGGCAGGTGTCACCCCCTATACTTCGCCTTACGGCTTCGCAGAGAGCTGTGTTTTTGCTAAACAGTCGCTTGGGCCTATTCACTGCGGCTTTCCGTTAAGAAAGCACCCCTTCTCCCGAAGTTACGGGGTCATTTTGCCGAGTTCCTTAACCAGAGTTCTCTCGCACACCTTAGGATTCTCTCCTCGCCTACCTGTGTCGGTTTGCGGTACAGGCACCTTTTATCTCGCTAGAAGCTTTTCTTGGCAGCGGGGAATCAAAGACTTCGCTCCATAAGGAGCTTCCCCATCACAGCTCAGCCTTTACGATAAGCGGATT…
scaffold5567	XP_020672042.1	AGAAAATGAACTTATAAATCAAATGGCAGCAACTAAAGATTCAACGGATTATCTTTGGTACATAACCAGATACAACAACACATCAGGCAATGAGATTAACATGATTCATGTTGATTCACTAGCTCATGTCATACATGCTTTTGTAAATAATGCATATGTTGGAACTGCACACGGAAGTTACGGCTTAAGAGATGCTTTTGTTCTTAGCAAAGCCATTTCACTGAACAATGGACAGAATGACATCTCATTATTGAGTGTCATGGTTGGATTACCAGATTCTGGCGCACANNNNNNNNNNNNNNNNNNNNNNNNNNNNNNNNNNNNNNNNNNNNNNNNCGGGTTGCTGGATTACGAAGGGTAAGGATTTCAAACTCAAAAAACCAATTCAATGATCTCAGT…
scaffold8712	XP_020674866.1	ACCGCTAAATAACCCTTTTTCTTTTTTCCTCAATAATCTATAAATATAAAAAAAAAATCAAAACTGAGCTCTGGAGAACTTATCCCATATCTACATCAAGCATTACACCATATTACTTTCTTTGTTGAACGATCATCACAGCTTACGAACCCTGCAAATTCTTTGCATTAGGAATGTGTATCCATTGCAGCTGCAGTTCAATTTCTCCAGACTCCACATTCCTGAGCCTCAGAAACATATCCTGATAAACTTTGCCATTCTCCAAGCGGATGGAACTCTCTTCAGCCAGATAGTTTTGCCTGTTTGGTGCCACTTTTGTTATGACAGAGCCATCCGCAACGCCCTCTAAGTTCATCTTAACAACCTCGAAAATTGTTCGGATTTCGAACTCGGCTTTGC…
C45368	WP_011181539.1	ATTCCTGTTTTCTGAAGATGGATTGAAAAAGCATTATCGTAATTTACGTTTCGCAGACACCTCATTTATTTTAAGAAATGCACGGTAAATCGGCTAAAGTTTCTGCCGTAGACACCCCATTTTCAAGTGAAATGAATTGCAATCTTTTTAAATGAAATTGTTTACTTTTTAAAACAGTATATGCTCTTTCGGAGACACCCCGTTTCGAAAATAAAACAAATAATCTGGTTATGTGTAAATTCCTTTGTCCAACTTGGACACCCCATTTCATGATGACTTCACTATGTTGTTGTACTCATCAATAGGTGGTCGCTTTTTCAATGTGTTCCTTCTTCCGG
C1935	GBD36268.1	CTGAGCAATATGCCCTGCTTTGTCCTTAGCTCCAGCTGCGATGTCGCTCACCTAGTTTTTTTTTTCTTGAGTTTGGCCTTTGGCCTCCACTCCTCGTCTGTCTTTCTGCTTGGATCGGCTGTAGTGATCGCAAAAGTTCGCCTGCTC
C15840	PKU76993.1	GATTGGCAGACAGGTTTGTGAGAGACTCTCGTTAGGGCGGAAACTAGAGTTCTACAAATGGGAAGGCGATGCCCAGAAATTGTTGAAAAATCATTGGCCTCGCATTGAAAAGAATAAGTGCCTGAAAGAAGCTGCAAAATCATTCAAGTTTTCGGGACAAATTGTACGCCTAATCGTCCTGT
C107272	PKU81788.1	CAAACCAAACCAGGCCAGGATGAATCCGATTATTCTTCTTGCTTTTTTGCTAACGATTCCCATCTTCCTCCTTTTAGGACTAAGATCCATCTCTCAGAAGGTAGCTCGCTTACCATCACCACCCAGACTTCCCTTCATAGGTAATCTCCATCAGCTTGGCCCGATTCCCCATCTCTCACTCTACAAGCTTTCCAAGGAGCATGGACCTTTGATGCTTCTCCATCTTGGCACTGTGCGAACTTTGGTAGTCTCATCTCCCAAAATTGCTGAAGAGGTGATTAAAAAGCATGATCTCGCATTTGCGAGTCGTCCCTCTATCAAAGTAGCGAATACTTTGTCCTATAACCAAAGCAGCTTAGGCTTCGCTAAATATGGAGAGAATTGGAAGCATATGAGAAG…
C44244	XP_020689485.1	CTTCCATGTACATATGCATGGAATTCATCATCATCAAATTTATAGCCAAGTGCCTTCAGTCCGGCCATTGTAGTTCCATATTCCTTGTACAAATCCAAGCACATTCGCGGAACTAGGCTTTCCTCCATGTTTAAACGCTCCAGCATGTAATCTTGAATGTTCTTGCGGCAGGCTAAGTTTATGCCAGAGCTCAAAGGGTACAAGGTGTCATCCATATCAAACAGCAAGCACTCATACTTGGTCCCAATCGTTATTGAGTCCATCAATTCAGGTTTGGTCTCCAAAGAACAAACGAATGGTTTTCCTCACAAATAAAGAGAGAGCCTTGAGGAA
scaffold11899	XP_020576616.1	CTCTTGCTCACCCTCCTCTTCCTCCCATCTTCCGTTTCCCGCATCACAATTAAACCCTCTCCAATTCCCTCTCACGACCCTTTTTTCCAATGTCTCCTCAAGCACTCCGTTCCCAACACCGTCATCTTCATGCCCGAATCCACCAACTTCACCAGTATTCTCTTCTCCTCTGTTCAAAACTCGCGCTTCATCTTCGACGAGCACCTCTCACCGAAACCCTTTCTCATCATCACCCCAACGCTAGAATCCCACGCCCAAGCCGCCGTCCTCTGTTCTAAAAACTTCAATTTCCAACTCCGAATACGAAGCGGCGGCCACGACTACGAAGGCCTCTCCTTTTTCTCCACCCTCGGCCCATTCCTCATCGTTGATCTCTTTAATCTCCGCTCCATCTCATTC…
C72510	PKU62345.1	TATTAGAAAAATAGAGTCGTTAAGTTAAGGAAGCGAAGAAAGAAACCAATGTCGAGTGGAGACAAGGCTGCCTTCCACGCCGGTGAAGCCAAAGGCCAAGCCCAGGAGAAAACTGATAACTTGTTTGGAAAGGCTTCGGACGCAGCTGCGGGGGCCAAGGATAAGACAGCAGAGACAGCGCAGGCTGCGAAGGATCATGCTGTAGAGGGAAAGGACAGCGCCGGTGGATTTCTTCAGCAGGCTGGGGATAAGGTGAGGAATGCGGCCCAGGGAACAACAGATGCGGTTAAGAACACTTTGGGAATCGGAGAAGGAAACAAGGGCAACTAATTAATCCTCTTGGAGAATAAGGCTTAGAATGACATCACAGTGAATTTCGATTTGGTTATATGTTTTAGT…
C26710	KIS36590.1	GTGACTTAGTGTATCATGCGAGCTTAAGCCGATAGGTGTAGGCGCAGCGAAAGCGAGTCTGAATAGGGCGACAGAGTATGATGCATTAGACCCGAAACCCGGTGATCTAGGCATGACCAGGCTGAAGGTGCGGTAACACGCACTGAAGGGCCGAACCGTTGCATGTTGAAAAATGCTCGGATGAGTTGTGTTTAGGGGTGAAAGGCCAATCAAACCGGGAAATAGCTGGTTCTCCGCGAAATCTATTGAGGTAGAGCGTCGAATGTATGCCGCTGGGGGC
C80958	XP_008781551.1	CACTCGTTTAACTTATCCATCTAGCATCTCCTAATATCAAGTCAAATCTCTGAAAAGAAGGGATTCAGATCCTCTAACGGGAAATGATGGCATTGATTCTGCTTAGCCTCTCAAATATCTTGTCCCTGTACAACTGATTGAGCTGAGAAACACCATGAAATCCCTTATCCACAAGTTTCTCATATTCCTCGGCCCAACTCCTGGTATCATCAGGTCCAAAGTGGAAACTTCTGCACTAGCATAGCTCCCACCTTTCTGCCTTGCAACTGCACATCTTGTCTTCTACTTTCACGAACTCCAAGCACCACGTCCACGTCAAGGAGATGTCGTAGTGGCAGATAATGGAAGCGCAATGAGTGAGGTCATAGCGGGAAGCAAAAATGGTGGCGAAAGGAGAAG…
C47600	PKU72935.1	CCCAACTTATAGGGAACAGACAAAAAAAAAAGACAATAAGCAGAAGAAAAAAGCATGGAACTACGATATCTGAGAACTCACGCTGAGGAAAACTTCAAACGAAAGAACTGGACAACTTGAATCATCTTATCACTGTCTGGCATCACTTCCTTGACAGCGTCATGAGTGCTGAAATGCTGCGCCCAAGCTGCGAGTTTGGGCAAATCGGTATCGCTCAGTATCTTGATGTCGTCTACCTTCTCTAGTGCTCTGATCCAGGCCAAGAAGCAGCCTAGTGCTATGTCTACGAAGCCGATATCATCGCCGCCAAAGAAGGGCTTTCCTTTACTTGATTGTTCAAAGACGTTC
scaffold5329	XP_020680326.2	CTAGAATTTGACATTCAACATAGAATAATGATCATGAAGTATTTATAAGCCCCAATAGAAAATACTCACCACAACAACAAATGGAAGCCCTAATTTATAAGGTTTCCATTCAACAGCAGAAGAATCATCTGCAGAATCTTTTGAGGAAGGCCCCTCCGTAGGTGCTGAAGCATTCGTGTTTGCTTTTGGAGGTGGAGGAGGCAAAGGCCTAAATACACCAAGTGGTAGGAGCACCTTGTCGATCTGATAGACTGCTAGTTGGCTATCAGAGTACACAGTTCCTGATATCGAAGTGTTAACAAGACCAGTNNNNNNNNNNNNNNNNNNNNNNNNNNNNNNNNNNNNNNNNNNNNNNNNNNNNNTCAAGGAGTGTGACCTGCTGCTCGTTGGTGAGAGTAT…
C71532	XP_020577422.1	ACACCAAAATCTCCATCTTGTGATGATCATAGGATTTTCTACAATTACTCATGATCGACCCCTTCTAATACATCCTAGTTTGGACCCCAGCAGCTCAAGTACATAACATTTCTGAAGGACTCCTCTGCTCTCTTAGCTTGCTCTCCTTTGGTGCTCACTCCTCTGCTTCCAGCCATCAAAGAAGAAGAAGAAGAGGAAGAAGAGGAGAAAGCTTTTCTTGCCTTTGAAAAAGAGCCCATCTCTTTTTTGGCCTTTTGGTGCCCATACCTCATAGCATAGTTCCACCTGCAAAGGCCGCCTTGATCTTTTAGTGCTTCTACTGTGCTGATACTCGCTGCCACAATCCAAGAAGCTTTGCTCGCTGAAGCGGCCATAGGTGCTTCTCTCTTGAATAGTTTG…
C79984	XP_020590208.1	CAATTCCATACAAGCGATTATATAGATGGCGCTGATCAAAGCATCCGTTGGTGCTCGCAACATCCACATCACAATGGCTCTGCTACTTTCGGCAGCCCACTTCTTCTTCTTCTTCGTCGCCGCAGCCCAGTCGAGCTCTGTTCTTAAGCTGCCGACAGAGGCCAACAGTAGTTCTGCTATGGAAGCGGGGAACGGAGCATGCTGCGATAAGTGCGGAATCTGCATATCGCCTTCGTTATGCATTTGCAGGGATGTGCACGAGAGATGCCCGTCCTGGTGCTCCTATTGCATGCCGGTCGACGGCGGCAATATGTGCCTGGACTTCAAGCCCGACATCTGCAAGAACAACTGTAGACAGAACGGAAGGTGCTGCGACAAGTGTGGGATTTGCACTAGATC…
C35578	PKU80955.1	AATCGCTAAAGAGATTGCTTGATAGACGATGGCTGTGCTCAGCGAAAATATATCAAGTGTTTGTGTTGGCGTTCTGCTACCATTGCTCATATTTGCGCCTTCGTATTCGTCTTGCTCCGGCACCAGTATGCAGGTCGGCGACGTTTTGACGACTGGGAACTCTTTGATAATTGGTGGATGCACGTTGACAATGGAGGCTGATTGCAATCTCGTCCTCGACGTGGATGGGCGTACCTTTTGGAGCACCAACACTTATGGCAAAGGGGATGGGCACTGTCAGCTCAAACTGAACAATAATGGGCA
C69588	XP_020572202.1	ATAAATACTCAGCTCAATTCACCTCCCTCTCGTCCTAGCTCAACAGCATCCACTAACTACACTTCATGGCTTCTTCTAGGATTCTTGTAGTTGCATTACTACTCTTTCTATGCTCAGTAATCTGCCCTTCAGCAGCTAGGATCCTCTTTACACCGCAGGGACTACCCCACGGCTCCGTCGGCGGATATGGCGCCACCGGTGGTCCTCTTTATGGCGTTACTAATGGTGATCATGGCTCTGGTTATGGCGGAGGGAGCGGCGGTGGCAGCGGTGGTGGCTATGGTGCCGTGCCGGAGCATGGCGGCGGGTCTGGCGGCGGAGGAGGAATCGGAGGTGGAGGAGGGTATGGTGCTGGCGGAGATCATGGGATCGGTTACGGCGGCGGTGGGGGAAGTGGCG…
C45728	XP_018826851.1	ATATTTTTTCCATCATTAAAGTCAATTATTAGAGATGTAGACTTATTCATGGGAAACACATGAGGTGGATGCAAAAGCAACATCTAATGTGTCTTTGTAAGTTCAAAGTGCAAACTCTTCCATTCCAATATCTTGGGGTTCCCATATCTAAACGTAAAATATCTTCCAAACTTTTTGATCTTTATTGCAACAAAATTCAGTAACACATCGATGGGAAGCACATCAAATTACTATCTTGCAGTAGTAGGCTAATCCTACTCAAATATATCTTGCACTTTATTTTACTTTATACTTGAAAATTATCCATCCTCCTACTTGTGTCATTAAAAGAATTAAGAGA
scaffold6886	XP_028548263.1	GGGAGGGGGATTAATTCAAATTTTATTCATAATAGCTACTTTAATTACAAAGCATCTAAAATCCTCTTTTACAGGATAAATGAATCCACGCATATCCATCGCAGCAATTAAGCTTTCCCTTCCCCCGCAACCGCAAGCTCCACGTCAACTTTCTCTCCCGCGCCGGCGATCTCCAACGGCTTAAACCTATAAAAGCTCGCACAAACCAAATAATACCCAAAGTTCAAAACCTGCAATCCGGCGACCAACCAGTAGTAAAGATCCAACCTCCCCTTGTTTATATCATTCTGCAACCAATTCCCCTCCTTCGTCTTCTCCGTCAACCTTCCCACCACCGTTACCAGCGCCGTCCCGCCGTAGTTCCCCACCGACGCCGCCAGCCAAAACAGCGCCGCCGCC…
C75068	XP_020588623.1	ATGCCCTTCGATATAATCCGCAACGGCTACTTCAGCACTGGTGCTATTAGGCCATATTCGTCTTGCCTTGCCTTTAACTGTAGTGATCACGCAAAGTAGCAGAGAACATATACAAAGAGCATCAGTTTCAACTGAAGTCAATTCCTTGAAGAATTTGTAATGTTTGCTCATGAACCCATTCCAAATGTTGAGCAGTGATGCCAGACCAGATATGCTTCTCTATGTCATTGAAACATGGCTAAGTGGGAAAAGTCTGCTCCTTCTCCTCTTCACGTTTCTGGAAAAATGCAATGGAAGTTCCTGTGGGTATAATGATGGCAGAGGAGAAGGGGGAAGAATCAGAGTCATCACTCTTTTGCTCAGAATTTTTAAGATCTTTCTAAGCGTAGCCACCAATCC…
CL60Contig3	XP_020599077.1	CAGGGTGCAAGTACATATTACATTTTGCTATGATCTTTCGAAATATATGAGATGGTCATAGAATCTTATTAGTTATGACATGATATAGCTCTAATAAACCTTAATGGCTGTTGGCACCAACTCCAGCTTTTGTTTCCTTCCAGAAACTATTCCACCAGTCTCTTCCATGTCCATTTCTTCAATTGTGCTGCCGCTGGGTAGGCTCCAATTAAAACGGTGCAAAAGATTTGCTACACCAAGCTCAATAATTGACTTTGCAAAGTACAATCCAGGACAAATTCTGCATCCAGCTCCAAATGGCNNNNNNNNNNNNNNNNNNNNNNNNNNNNNNNNNNNNNNNNNNNNNNNNNNNNNTGTTCTCCGCATTATCGCCCAAGAATCTCTCCGGCTTGACCTGTT…
C102058	RUS83740.1	CTCATGGATACAATAGAAATTCAATAAACACTGCATACACTATAGCGTAGAACAGGATTTTATCTAATACTTATTGCCAAAAAAAGGCATGATGGATATAATATTGATGAAGTTAAGAATGATTGGGTTGTGGAAGCAACTTTGGCTTAGGCAAGGCAGAAAATTCTGGAAAAGGAGGCAACTCTGGTTTAGGTAACGCAGGCTCCTGAAACTTGGGTGGAGATGGTTCTTCGGTGTTTGGGGGTAACTCTGGATGAGGTAAGGAAGAATGTTTGGGTAATAGAGGAAGTTCTGGCTTGGTTAGAGTTGGTTGCTTTTCCATTAGTGGTAGCTCAGGTTTTGGTGGCAGCTCTGGCTTAGGAAGTGTTGGTTCTTCAGGCTTTGGTGAGGGTTCTGGCT…
scaffold2197	BAO86772.1	CCGGCCTATCAACGTCCTGGTCTCGAACGACCCTTCAAGGAGCTCAAGGCTCCGGGAAATCTCATCTTAAGGCAAGTTTCCCGCTTAGATGCTTTCAGCGGTTATCTCTTCCGAACTTAGCTACCCGGCAATGCCACTGGCGTGACAACCGGTACACCAGAGGTTCGTCCACTCCGGTCCTCTCGTACTAGGAGCAGCCCCCTTCAAATTTCCAACGCCCACGGCAGATAGGGACCAAACTGTCTCACGACGTTTTAAACCCAGCTCACGTACCACTTTAAATGGCGAACAGCCATACCCTTGGGACCGGCTACAGCCCCAGGATGTGATGAGCCGACATCGAGGTGCCAAACTCCCCCGTCGATATGAACTCTTGGGAGGAATCAGCCTGTTATCCCC…
C89936	XP_020678448.1	CGGGAGCTCAAGAGCAAACTACTCTCTCACTTCCTCTGTCTCTTTCTCTCTGAAACTTGTTTATTGATTACCTTTTTGCTTTCCCATGGCAAGCGTTGAGGTTGAATCAACCACATCCGTCGAGATCAACCCCTCTCCCATCAGCCCGGAAACTCTGCCGCCGCCTGAATCTCTCGCCGACGCAGAGCCGCCGGCCACCGTCAAAGATACGTCGGAAGAGAACGAGTCAACACAAATACCCGATCCCGAAGATTCCGGAACCATCAAAGAGCAGGAAGATGACGCGCCGGTCAAAGTCGACGGAGATGCGGTGCCGGCCGGCGAGCCGACGGCGGAGGAAATAGATGCGAAGGACGAAACAGAGGAGAAGAGGGACGAAGAAGCGCCGCCCGCCGCCGA…
C77518	XP_020688278.1	TAAGAAATAGGGAAAATGAAATCGAAATCCAGCTCTCATCCCTTCTGCCTACTATTTGTTTTCCTCACAGCTGCTTTCTTTTTCTTCCCTCTGAAATTTTCAATGGCTGTCAAATTTTCTTTTCCCAATGTTTTCATTCCAAATACTTTGGCTTCGCAGAGAACTTCAGTGATTTGTAATTGTAATCTTAAGATTGCGGTTTCTTCGAGTCATGGAGAAAGATTCAGCTTGGCAAAGCAGGTTTTTGAGGACAGAGAGATTGGAGTGCTATGTTATAGAGATGAGAAAGGAGAATTAGTCTGCGAGGGTTATGATGAAGGCCCTCGATTTACTGTTCAGCCATCAGAATTCATTGAACTGCAATGGCAGGTTCGAAGGTATAATTCGTCAAGGCGGAGG…
C44396	XP_020577533.1	CGGGCTTCTGGCTGTCTATCTCTCGATGCCCCCATCGGATTATAGCTTCTTGAAGCTTCCACAGACCCTCGAGGAGCTGCAAACTCTCAGGTATTTTGTTTTTTTCCCCTCAAACTGACGAAAAGATCTGTTAAGGGCATATGTTGATTTGGTAAGCTTTCAGATCTGGGATTGTGATTTGATGTGCGTTTTACATGCTGGGTTCTGAGTAGGAGTGGATGGTATTTATGTATTGCAATAATTTTGATGGGATAATGAGTACGAGGAATTTACCGAATGGGCAGAAATCTTGTTCTAGACAAATTGTTTAAAGTAGTGGTTCGCTTTTCTGGAT
C103690	PKU59461.1	TCCGCCGCCGCCGCCAGCACCCCCGCCGCCCTCTCCACCGCCCGCTGCAGCTCCTCCTCGTCCGTCTTGTCCGACTCGATGCTCAGCACCACGTTCTTGCGCCGCAGGAACTTGAACTGCGGCGCGGAGTTGTGGAACCCCGTCACCCTCAGCACGTCGCCGACGCGGTAGCGGTACAGCCCCGCGTAGGTGGTGACGACGAGCTCGTACTCCCGCCCGATCTCGACGCCGGCGAGGTCGACGATCGCGTCCTCGGCGTCGGTGGGGATGAACTCGAAGTAAGACATGTTGGGCATGAAGGTGTAGGAGATGAGGTCGGGAGGGGAGAGGGGGGAGAGATTGACGGCGAAATAGCATTCCGAGGAGGCGTACATGGTGCTGGCGATGGGGAGGCCGCCG…
C48272	XP_020679482.1	CAGCAACGGCGGCGAAGCCCTCGTCATAAACTGCCACATGATGCCCCATCGCATCCCCGACGAGTCCGCCGGCGGCGTTCTCTCCCCCCGCTTCCTCTTCGCCAAATCCCTCCGCTCGCTGGACCCCTCGCTCGTCGTCCTCGTCGACGAAGAGGCCGACTTCACCGCCTCCGACGTCGTCTCCAGACTCCGCGCCGCGTTCAACTACATGTGGATACCCTTCGACGCCGTCGACACCTTCCTGCCCGCCGGGAGCGAGCAGCGGCGGAAGTACGAAGCCTCGGTTTGCTGGAAGATCGAGAACGTGATAGCGCAGGAAGGGGCGCAGAGGGTGGAGAGGCTGGAGCCGAG
C94076	XP_020687688.1	GTGATATTTATGAAAATTCCCCAATTTTATTACTAGTAAGAATACCTAATCGGATCCGTTCTACTTTCAATCAAGGCCCCGGCTGTTGTCGCTGTGGAATGGACAGCGTTCCTGCCGTTAAATCGCCAATTGGATTCGGATATAAAGACAAACTATCCGCTACCAAATCCGTCCCAAAATGACCGCTGGCAACGGCGGCGCTCGACGAAGTCTTGCCGGCGTGCGGCATATGGTGCTCCGCCGGCGAAAACTCGGGCCCTTGATCATATAATAAACCCCTGAATACATGTCCCCTTATACTCACCGCCGTCTGATACGCGAGCTGCTCCTCCGCCTCGTCAATTTGTCTCAACCTCACACGACGAAACACCGCTGGTACGCTCACCTCCGCCGGGAAAA…
C67246	XP_020593594.1	GGCGGACGGCGGGGTGAGCGTGGCGGAGCACACGTGGCGGGCCTGCACGGAGACGATCCCGGGGCACTACGTGGTGTACCTGGAGCTGCTGTGGAGGAGGGGGAGGGCGCCGGAGCTGCGGGGCGAGGTGATGGAGAGGTGCTGCCTGGAGATGGAGGAGGAGATGAACGCGGTCTACAGGCAGGGCCGGGTGGCGGACCGGTCGATCGGGCCGCTGGAGATGAGGGTGGTCCGGGCCGGGACGTTCGAGGCGCTGATGGACTACGCGGTGGCGAACGGAGCGTCGATCGGCCAGTATAAGGTGCCGCGCTGCGTCTCCGGCGAGCCGATGCGGCGGATTCTGGACGCGCGGGTGCTTTCCAGCTTTTTCAGCAAGGGGCTGCCGAGATGGCGGGCCGC…
C63956	XP_020689572.2	GCGGAGATAAAATCGGTGGCGGGGGATAATGCCGGAAGCAGCGGCGAGGGGGTTTGGAAAGATCTTCTTCTCCGTCCAACTCCGGTGGTCCGGCGAGTGCTCCTGGCGGCGATCGGGCTGCAGTTCTTCCAGCAAGCTTCGGGAATCGACTCGGTGGTTCTCTACAGCCCGAGGATATTCGAGAAGGCGGGGATCAGAAGCAAGAACCAGAAGCTGGGAGCGACGGTAGCCGTCGGATTTACGAAAACCAGCTTTATATTAATCGCCACTTTCCTTCTGGACAGAGTGGGGCGGCGGCCTCTGCTTCTGGCAAGCTCCGGCGGGATGATAGTCTCCCTCCTGGCGCTGGCTTCGGCGTTGCTCGCGATAGAGCGGGAGGGGGAGGATAAGGCGGGGAAG…
C100844	XP_020584614.1	AAAGAGCCTGTGCCTCTGTGTTAGGGTTTAAGGGAAGAGATTTTAGCTTTAGAATATTTAAAAATGGGAGAAGTGGGTCTTAAGGGAACAATGAATAGAGTGAAGCCATACATTTTTATGATTTTCTTACAATTTGGCTATGCCGGTATGTATGTAATATCAATCGTCTCATTGAAGAAAGGTATCAATCATTTTGTGCTCGTCGTCTATCGGAATGCTGTGGCAACCGCAGCACTTGCACCGTTTGCAATTTGGCTCGAGAGGAAAGGGAGGCCAAAGATGACACCGAGGATCTTCATCAAGATAATGGCCATGGCACTGTTAGAGCCAGTTCTTGATCAGAATCTCTACTATGTGGGAACTGTCTTTACATCAGCAAGCTTCACAGCAGCCCTCGTC…
C29892	RMZ35803.1	AGCCGTTTTGCCAATATCACAGTAACTTCACAGAGATACTCAATTAATACAGCAGAAAGCTCGACTCTCTGTCGTCGCCAGCGTTAAACAGCTGCTCCATCAAAGAAGCCGACCCCGGTGGATGATTTTTCTACTAAGGAGTTAGCTGCGTCTCTTTCCAGGGCTGAGCCTTCTCATCTTTTTCAACTTTAATTATTTCTTCTCTTTCGCTTCGTAGAAAGTAGTTTTTGTGAAGGAATTGCTTCCTTCTTCCATCTAACTTCCTTCTGTTATTTGGCTAACAAGCT
scaffold6603	PKA55485.1	AGGAAGAGTTCCATGCTAGCCTTTGCAAATGTCATTCCTGGGCATATTCTCCGACCGCTCCCAAATGGGATGTACTCAAAGCTGTTACCATTAAAATCCAGCTCCCTTCCCTTGAATCTATCCGGCCAAAAGCTCTCAGGATCCTCCCACACTTTTGGGTCCCTTCCAATTGCCCATGCATTGACCATCACCCTACTTTTTCTTGGCACTACGAATCCTAACAGCTTTACACTCTCACTGCAAGTTCTCGGGAGGAGGAAAGGGATAGGAGGGTGCAATCTTAAGGTTTCCTTTATAACTCGGTTTAGANNNNNNNNNNNNNNNNNNNNNNNNNNNNNNNNNNNNNNNNNNNNNNNNNNNNNNNNNNNNNNNNNNNNNNATCCTTGTCTTTTCTTTAAT…
scaffold5105	CDQ29749.1	CTCGGTGAAATTATAGTACCTGTGAAGATGCAGGTTACCCGCGACAGGACGGAAAGACCCCGTGGAGCTTTACTGCAGCCTGATATTGAATGTTGGTACAGCTTGTACAGGATAGGTAGGAGCCTTGGAAACCGGAGCGCCAGCTTCGGTGGAGGCATCGGTGGGATACTACCCTGGCTGTATTGACCTTCTAACCCGCCGCCCTTATCGGGCGGGGAGACAGTGTCAGGTGGGCAGTTTGACTGGGGCGGTCGCCTCCTAAAAGGTAACGGAGGCGCCCAAAGGTTCCCTCAGAATGGTTGGAAATCATTCGCAGAGTGTAAAGGCACAAGGGAGCTTGACTGCGAGACCTACAAGTCGAGCAGGGACGAAAGTCGGGCTTAGTGATCCGGTGGTTCC…
scaffold12031	KTE97037.1	GTCGGAACTTACCCGACAAGGAATTTCGCTACCTTAGGACCGTTATTGTTACGGCCGCCGTTTACTGGGGCTTCAATTCGCACCTTCGCTTACGCTAAGCGCTCCTCTTAACCTTCCAGCACCGGGCAGGCGTCAGCCCCTATACTTCGCCTTACGGCTTCGCAGAGACCTGTGTTTTTGCTAAACAGTCGCCTGGGCCTATTCACTGCGGCTCTCTCGGGCTTGCACCCTAACAGAGCACCCCTTCTCCCGAAGTTACGGGGTCATTTTGCCGAGTTCCTTAACGAGAGTTCTCTCGATCACCTTAGGATTCTCTCCTCGCCTACCTGTGTCGGTTTGCGGTACGGGCACCTCTCACCTCGCTAGAGGCTTTTCTTGGCAGTGTGGAATCAGGAACTT…
C109232	PKU71780.1	GGCCACCAAAAACTTATCTAAACATCTCTTCCTTCCATTAATGGAGGTTCTTCCTCTGCAAAGCGCAACTGCTCGCCAATCCGCAGATTTCCACCCAACTGTTTGGGGAGATTATTTCATAAATTATTCGCCATTACAATCAAACGCGAGTCTGAAAGAGCAAAAACAAGAGAATGAAAAACTCCAGGCTGAGATAAGAAAAATTCTCGTAGATACCATTGATCCCATGCAATCGCTTGAACTAATAGACTCAATTCAACGCCTTGGAGTGGCCTATCATTTCGACAAAGAAATCAACGACATACTGTGTAAAGTTCATAAGATCAGCGTTGGTGATGATGATCTATATACAGTTGCGCTTCATTTTCGACTGTTAAGACAGCAGAGATATTACATAAC…
C72476	OLQ09119.1	GAACAACTCAGCGATGTCTTCTCTTCCTCGTTATCTTCTTCTATTATCTCTCTTTCTCTTCACTAGTTCCGAAGCTAGTTCCGAAGACATTTTTAATGCTGAATTCGCTTCTGAAATTAAGCTCGGCCTTAGGATGGCCACTGGAAATTTAACCGTAGGACATACTCCCTTTAGAGTCGAAGTCGGCCACGGAACATCTGAAGGATTTGTCGCATACTCGTGCAAGCACAGCCCATTTAACCCACAATGCAAAGACTGCGTTGAAAGAGCAATTACTAAATTCTATGCCGCCTTGGCGGATGAAACATATTTCAGTGTAGTATTTGAACTCTACTGCGATGCTCGCTTTGGAGTCCGTGAAGCAGAAGATTAATATTGCTTGCACACTAAATTATAACA…
C79020	XP_020706047.1	AAATATTAATAGTTAATGCCCACGTCATGCCAAGAATACAACAGAAAATGGAAATTGAATGGAAATGATTTTAAACTTCCTGAAAGTCAGCAAACGGCGCCCAAAAAGCTAGACTTTCTTCTATCTTATATAAGCTGAGAGAGAGTGAGATTGAAGAGAAAGGCAGAAGAGCTAAAAGAAATCCATGAGGATCGTTCTTGTTCATGGGAATTGCCATGGAGCGTGGTGCTGGTACAAAGTTACGGCTATATTGAGAAACCTTGGCTACCAAGTCACAGCCGTTGATCTCGCAGCCTGTGGTGCTGATCCGCGAAGGCTGCCCGAAGATGTCACGAATTTTGATGAATATTCCCAACCGCTGATGGAGTTGATTTCCTCAATACCGGCTGATGAGCGGAT…
C35702	XP_020690609.1	AAAATCGACCTCTCCCAGCCTCAGTCCTTCCCCAAAATTAGATACTGACTCAAAAATACCAAAATTAGGGTTAGGGTTAGGATTTAGATTTACAAGATCTTCTTCCTCCTCTTCTTCGGTTATCAAAGATTGTTTCATCCTCGCTCGATCTCTACGGTGAACGTTCATGTGGCCGCCGAGGGCTTGTGCTGATCGAAAGTCTCTTCCACAAAAGTTACAAGGGTAAAATCTTGGAGGCCATATACAGCCTCCTCCAAGAATACCTGCAGAGTCTTCTGCAAAGGCTTTCTCTTCCCATGAACG
C92558	XP_020691999.1	CCCCATCTAATGTTTCCTTGGGATTTGCACATATGTGGACATAGCCATCTCTTATTTAAGTGAAATCAGTACACAGAAGCACATTATTACACAAGACTAAACAAGCAACAAGCGTATTAAAACACATAACAACTGTGTGGAATATATGCCGAATAATAATGAAATAGAAGGAAAGCAAGCAAGCTCCCAATGATCCATCTCTAATTATTGTTCATCCAGAACTTAGCCTGAAGCATTTCCGTAATGTTCTGGTCAATCTGGAAAGCCTTCTCCAAAACATAGGGAGAGATGGGAGGTTTCGATCCAAATATTGCATTAGCAACAGTAATCACCCCTGGATTCTGGCTGCTAAGCGCTGCAATAGCAACCGCATTTGCATTTCCAACATTGAGCTGAAAG…
C23730	WP_140437453.1	CTTCAGTTTTTTAGTTCCTTTCCTCCCATTGTCAAGATCGTTTTTTGTGGTCCGGAGGACGTAGATGAAGTTGAAGGAACATTATAGCTACTATATTATTGAGACTCTGCATAGCTTCTGGTCATTCCCTCCCTCTCTGTGCCATGCAAGGCATTCTCTCGGCTCTAAAATAAATGTTCATAGTTGAAGAAACAAGGATGGTGGATAGTTAGAATAGAGTCAATAGCCAGAAAGGAAGCTGGGACCTGAGAATAGCACAGAGATCGAATCCAG
scaffold3925	CCO12964.1	CGCAGGCTTGCACCCGCAAGAGCACCCCTTCTCCCGAAGTTACGGGGTCATTTTGCCGAGTTCCTTAACGAGAGTTCTCTCGCTCACCTTAGGATTCTCTCCTCGCCTACCTGTGTCGGTTTGCGGTACGGGCACCCTAAATCTCGCTAGAGGCTTTTCTTGGCAGTGTGGAATCAGGAACTTCGGTACTATATTTCCCTCGCCGTCACAGCTCCGCTTATGTGGTAATGGGATTTGCCTCATTACCAGCCTAACTGCTTGGACGTGCTAATCCNNNNNNNNNNNNNNNNNNNNNNNNNNNNNNNNNNNNNNNNNNNNNNNNNNCCCTATCCTCCTGCGTCCCCCCATTGCTCAAACGATTTAAAGGTGGTACAGGAATATCAACCTGTTGTCCATCGC…
scaffold9110	PKU80629.1	AACATCACATATACACCACTTGCTACATCACCTCAACTTACCCATAACATACATCACCCTCAACTTATTTACTTCACCTCAACTTACCCATAACATACATAACATATGGACATCATTCAAACAAGTTTATTCTTCAAACCAGTTCGAACACCCCCGGCTTTGAAGCCTCTGCTGCCTTCATGGCTTCCTCAAGTCCTTCCGCGCCATGAACAAAGCGCGTCACCTCTCCTGCAAGCTTCTTCTGGGCCGAATTCGGAACATAGCCAGGCTTCTTCATAGATTCCTCCAACTTGTGAATCTCCTTCAAGTCCAAGAAGGTTAAAATCTTCAGAAACTTCACAACATCCACATCCGGCACAGAGAGAAAGTATTGATAGAAGTTAGCAGGTGACAGCATAG…
C59036	XP_028754480.1	AGGACACAAGCTCCCACACAACCATTTAGGTTGGGAAAACACTACTTTGCTATACAGGCATATACGTCATAAAACACTTTAAAGGAAAGTCTTTGTAACCATGAGAGAACTTATCTTTCAGACATTTTTGCAGTTCTTTAAACGCATTTAAAACACAAATATAGCACTCTATGTGACTTCTTGACCTATTGCATCGGTACCAACCACTGCTTTTTTCAATTCCATTGCCTTCTGTGTGAGTACATGTGCCATGATGTTTGGTGGCCAGGTCGAGCAGTACGAGCATGGTTTTGTTTCCATTGGATATCAAATTGTTGTTGTCGGTGGGCCTTTCACATTGGAGCTCGCCGTTAGCAAAGAGAAGCAAGAGAGCCAATAGAAGAAGATGATTGAGAAAAG…
C94432	XP_020675207.1	CAGAAGAATACAAGGCATCAGAACTATCTGATGAATGGTTTCCTATGTACTAATGTACATATAAGCTTACAACATAGCCTAACATTCAATCCCATGGCTTTGATGGCTAATCTCCTCAAATATAGTACTGTGATCAAAGATAGATTCTAAATGAGCCCACTCATTCAGCAGAACACTAATCCTCTCAATCACTTCCTCCTCCATGTTCTTGACAGTGTTCTCACCAGACAGCTGTGGCTGTAATTCTGTTTCCCGAAGTAGCTCCGCCGCTCGTCTCATGGTCTTACTATCCGTCGATGATACCGGAAGCCTTCCGCCTAAGACATCAATGAGAACATCTCGCGCTTCTCCGAATCGGCCTTGTTTTATAAGGCAGAGGCTGAGGTTACAGGCTTTGTT…
scaffold1399	CDN41090.1	CTACGGGAGGCAGCAGTAGGGAATCTTCCGCAATGGACGAAAGTCTGACGGAGCAACGCCGCGTGAGTGATGAAGGTTTTCGGATCGTAAAACTCTGTTGTTAGGGAAGAACAAGTACAAGAGTAACTGCTTGTACCTTGACGGTACCTAACCAGAAAGCCACGGCTAACTACGTGCCAGCAGCCGCGGTAATACGTAGGTGGCAAGCGTTGTCCGGAATTATNNNNNNNNNNNNNNNNNNNNNNNNNNNNNNNNNNNNNNNNNNNNNNNNNNNNNNNNNNNNNNNNNCGCGCGCAGGCGGTCCTTTAAGTCTGATGTGAAAGCCCACGGCTCAACCGTGGAGGGTCATTGGAAACTGGGGGACTTGAGTGCAGAAGAGAAGAGTGGAATTCCACGTGT…
C34964	OVA14256.1	ATGTCTCAGGGTCGGCGGAGAGGCCGGCAGTGTCCCAGCCATAGTCACCGGGGAACTCGCCAGTGAGGTAGGAGGGGGCCTCGCCAGAGAAGGGGCCGAGGTACTTGACACGGTCAGGGCCGTACCACGGGCTGCCAGAGGAGGCGGGCTTGGGCTTTCCGACAGTCTTACGCATGGTGACACGACCCTCTCCCAGAAGCTCGGGGGCGAGCCTGAGGGCCTTCCCAGCGAGAGATGGGGAGGAGAGGGCCATGGTGGTGGCAGCCATGGTGGAGAGGGTGATTGTGTGCTAGCTTCTGTT
C58276	WP_144328695.1	CACGCAATCTTCAAAGCAACATCAAGGCATATTTTGAGCAACAAAAGATGGTGTTCCAAGTACTATTATGCAACCAGTCCTTTTTACGCGAGCATAAGAGCTTCCCCTATTGACAGCATTTCTTGCATCAGCTATTATTGACATCATGCAGGCCTTTAATTCATCGTTTGTGTACGGATCGTCCAAAGGCCGAAAGAAGATGCACGCCTTGTCTTCTCCATCACCCTTAATTAATTTGCCAGCTATTGTAAAAGGAGGTTTATTAAAATTCTTCTCAACGAAATCAAGTAATGCGATTGCATTACTTTTGAAACCTTCACTGGCGGCGAGAATTTTGTGGTGGGCTTCACAGCTAGTGAAGAATAGGAGAGTCAATACAAGAAGATGATGAGAAAACGT…
C55774	XP_020576764.1	CCCTAAAGCCATGGGATCAGAACCAGCAAAGGAAGTCTATTACGTCTTCATGAGCTACGATCCTCAGTACGAGCGTCTTCGACAGGATCGATCCAAGAAAGGCATTCAGGTGCTGAACAGATATCTGAGCAACAAGCATAAGCAGTTTTTGGCAAAGCTGCTGCTGCCAAACACCTACAAGAAGAAGTCATCTCTGGCCATTGTTGATGGCTTCGCTGTGGAGATAACCCAAGAACAGGCAGAGATTATCAGATCAGCAAAGGAGGCGCGGGCGGTGGATAAGAACATGGAGCTTCCAAGTGGGGCTTAGCGAACACTGATAATCTGCCTATGGATTTAGTTAATGAATAAGCTTTTATATTGGAGTACTGTGAAGTCTATGGATTTGGA
scaffold9336	XP_020085414.1	CTCTCTCTCATCTTCTTACATGGCTTCTAATTGCTTAACCATGGCCATCCCAGTTCCATCATCAACACCTCCCACTTCAATCATTAGCATGCCAGTATTCTCTAGCAATGACTACTCAGCTCGCTCTCAATGGCTCCGCGCGGCCGTCCTTGGTGCCAACGATGGCCTTGTCTCCATTTCTTCTCTCATGATTGGTGTTGGAGCCGTCAACCAATCTTCTCGCACCATGCTCATCTCCGGCTTTGCCGGCCTCATCGCAGGCGCCTTTAGCATGGCCATCGGCGAGTTCATCTCTGTCTATGCTCAATATGACTTTGAGTCTGCACAACTAAAGAAGGATAATAATTACAATAAGGAANNNNNNNNNNNNNNNNNNNNNNNNNNNNNNNNNCTAACCCG…
C66608	RYR53927.1	GATGAGGAACAATTACAACCTAACACAGCACAGCTTGATGCCGTTATCATCCATTTCGTGGATGGGCCGTGACTAGCAACTTCATGTGATGAGATCTACAGAAATTACTGCATATGAAGCAATAAATGCCTGGTTTGCTGAGCGTGACGGTGTCGTTACCAGTTTTGAAGATAGCAAGAGGACTTCGCGTGTCACACTTAATTGTAATAGGCTTTTAGTTTCACGGCCAGTACATTGTGAAGCCCTTGAGGATACTCGAAAGAGAGGATAGCGCCGTCGCGGATGTATTCGCCACTGGCCCATTCAGTGAAGTTGACGTCGTAATTCCAACCATCATCGCCACCAACTTTGAACACCTGTGACTTGGCAAACTCGCAATTAAGAAGGAGGGTGATGATC…
scaffold7566	XP_028553672.1	AGCAATTGCGCCTCTGATATCTGTTGTTTTGGCAACATTTTTTGTTTATATTACTCATGCAGACAGACATGGAGTACAAATAGTGAAACACATTAAAAAGGGAATCAACCCCTCCTCTTTGGAGCTAATCTATTTTTCAGGACCATTGCTAGGGAAGGGAGTCAAAATTGGCATCATTGCTGGCATCGTTGCACTAACGGAAGCAGTAGCGATTGGAAGAACATTTGCATCCATGAAGGACTATCAGTTGGATGGAAACAAAGAAATGGTTGCACTTGGGACAATGAATGTTATTGGCTCGATGACTTCGTGCTNNNNNNNNNNNNNNNNNNNNNNNNNNNNNNNNNNNNNNNNNNNNNNNNNTGCAACTGGATCATTTTCAAGATCAGCTGTCAATTA…
C49894	OZA42013.1	CTCAATAAGTCATTAATGGCTTTTTCTCGTTATCTGCTCCCGTTGGCTCTCATACTCTTATTGGGCTGCTGCGAAGCAGGGTGCAATGGTCACCGGATCACTACAAGTAAAGCAGAAACTGCAAAGACTATCAGCAGAACACTCTGGCAAAACTGCCTCGATTGTTCGCACATAGGTGACGGTCGTTTTGAAAAAAAACTCGGCAGTGGACGTAACGCCATGTTTGGCTTATGCGAATGCTCCGACTCAAGCGAAGAAAGCAAACTTTGCGTTCGGGAAGAATATCTTCAAGCCAAAGCCTGTTTTAATGGCGAAATGTCTTCGTATGAATCAAAGGCTTTGAAATGTATTTTTGTCGT
C81818	XP_020702051.1	TCTCTGATAACATACATTAAGGGTCTGTTTGGCACAGTTGAAGCTGGCTGAAAAATCTGCTGACTAGCTGCTGTGTAAGAAGCTGCTGCTAAATTGCTTCTCCAAAACGGTATTTTCAGAAGTCAGATTTTCATCCAGCAGGTAAAAAGCTGTCTGCCAAACAGATAAAGAAGTGCTTTTCATCCAGTTAAGCAGCCAATAAGCTATGCCAAAAGGACCCTAAGGTAAAAAGTGATTTATGTAGGATAATTTATTGCTTGCCAGACAATTTTACCGCTAGCGTTGTTACTGATGGAGAATTGACTCAATGTGAGGGTGGCCATGTAAGTACCTTTCGGTCCGTCCGAGCCAGAGGCCCAAAGACAAATTTTTTTCCTTTGGATGATAATAAGATTTCCG…
C33458	XP_007159595.1	CTAATCTCCCTGCTTTTTCGCATGGCGTTAGCACAAGCAACAACTATGAGCATGGTGGTAACGATGTTTATGTTAATCTTTATCAACAGCCTCGCCGTCGGCAGACATTATAAAGTTGGCGACCAATATGGATGGAATTACTACACCACGGATTGGACACTAGGGATGTCCTTCAAAGCCGAAGACACCCTCGGGTTCAAATTTATTCCTGGGAGGCACTCTGTGGTAGAGGTGGGTGAAGCTGACTACAAATCATGCAGAGTGCCAAACGGTGCAACGATCTATGACAATGGAAG
C35824	XP_030525368.1	TCCCAGAATTCCAGCAAGAGTCACAGCCCAGATGATGAGCCCAGTTTTTCCTCCGACATAAACATCACCTCCTTCGGACCACTCCTCTGGTGTATAAATTGGGCTGTAACCATCGACATTAGCACCATATTTGTCGACAAATTGATAAACACCCTTACCCTTGGCCTTTCTTCCAGATGCATCTAGACCTTTCTCCAAGCTCATTCCACCTCCGGTGCCATAAGGGGTATCAGTCTTGATCTTCTTGATCCCGCTGGCTGAAACTCTTAGAGCTGAGTTGGACCTCGCCAAGGACGGCAGGCC
C45540	OQR90048.1	CAACCAAATAGGACAAGCCCAAAGCTCACGAAAGTGGAGCTCCAGCCATAATATATATTCAAGCATATATGTGTTTAAGGCTTAGGGTTTAAGATTTAAGATTTAGGGTTTACAGTTACTAGCAATTCTTACTGCAGTGACAGAGATGAAAATAATCATCGCAGTCGCCGCACAAAAGCTTCTGCTTAGCACAGGTCTTGCAACAGTCATCATTTCCCCAACAAGTTGCAATTGGATCTTTTCACGACAAATTGCCCCTTCCACACGCTGCATTATCTCAGAAGAAGAGAGGAGGAGGAGGAAGAAGAAACAAAACAAGAATGCCTTTTGCGCCATCTT
C76598	THU56839.1	CGCAGATCGATCTACTATATCCCAACAAGCAGCAGCTGCAAGCCATGGCCTCCTTGAGGTTCCCCGTCATCCTCTTATTGGTGGTAACCATCATAAGCCTTAAAACCACGTTGGTCTTGACTTTCTACCCCACTTTGAAATCTGGGGAACAACTGAAGAAAGGTAAGTCCCTTCAAGTGCTTACAACCAATTTGCTTTTGAGGGCAGATTGTGTCCTCGCCCTTAAGATTGGGGGAAGGATCCATTGGAATTCGACAAATCTCCGTTTGCGTTCGTCGGAAAATTGCTATGTAGAGGTGCAAAACACCGGAAATCTTGTCATCCAAAACGGTATCTATGGCCATCTCTGGGCCTCTGGCTTGGATGGACCGGAAGGTGAGTACACGGGCACCCTCACAC…
C78616	RWR88203.1	CATTCATAAAACAACACGTACACATAATTTCAAGAAAGCTTAATTTGATGGGATGGGATACAAAGGCGTGGCCAGCCAGCATCATATTTTTCTTATTACTCTAATAACATACATTAAAGTAAAAAGTGATTTATGTAGGATTATTTATTGCTTGCCAGACAATTTGACCGCCACTGTTACTGATGGAGAACTGACCCCTTTTCAGGGTGCCCATGTAGGTATCTTCCGGTCCGTCCGAGTCAGAGGCCCAAAGACGACCTTTCTTCCTTTGAATGATAAGATTTCCGGTGCTTAGCAACTCTACAAAGCATTTACCGCTAAACCCGGAATTTGTCGAATTCCAAATGATGATTCCCTGGGACTTAAGGACGAGGACACAATCTTTCCTCAAAAGGAAAT…
C10000	WP_080443864.1	AATCAAGCAAGACCTGCCGTCCAACATCTCTAAACCCAATACCGAAGTCAAAAACCTGGTTTCCTCTTCCAAAAAATGTTCTTCGGTTAACGATTTCTGAGAAACCATGTGAATCTACCAGCGACTCATCGCCAAAGCAGCCCCTCCTCTCTCGCATGGTGATCCAACAATATATAGTTC
C100000	XP_020689601.1	CTCCAATATTCATTGTTTTCTCCATCTCTCCGCAGGAGCACCACTTGTTATTCCCCCTCAGAGTAAACAGACAAATCGCTCTTGACCACAAAGTTTCAAAGAGCTTGCAAGTAACATGGGTGTCGCCGACGGCTCAGCCTCCGTCGCCGTTGAGGCTATCACCAAAGAAGAGATCCCGGTCATCGACTTATCCCTCCTAAGAAGCGGAACTCCTAAACAGCGGTCAACAATCATTGGGGAAATTCATCAGGCCTGTAAAGAGTGGGGATGCTTCTCGCTTATAAATCATGGCGTCTCCGAGAGCTTACGAACTTCAATGGTGGAAGCGTTTACTAAATTCTTTGATTTGCCGGAGGAGGAGAGAAAACAGTACATGGGGAAAATGTTATTAGACCCAAT…
C100002	PKU61113.1	GGAAGCTAAATTTTTTTTCTTTTTTCACAGCTTGAATGGACACCTCTTCCATGAGTGTGCGAGTGGGATCAACTCATGCAGAAGTAAGCGGAGGCAAATCGAATAGTCGTGCGACTATCACTCAGTTAAATGGTTCCTCCTCAAGAGTACGAGCTAGAGAACGTTCTCCCATTCATGCAGAGGGTAGTGGAGATTGTCATGCTACTACCTCTCAGTTAGTTGATCCCACTTCCATAGTACGTGATAGAGGGCCTTCTTTCATTCATGCAGAGGATCATAACCCACCTTGTACACGCAGACGTACACAGCAACGATCGAGCTCCTGTGAATCAACCTGAGAGTCCAGTCCATCAGCAGCTTCTGATGCCCGAGGAGGTGTCTCACGAGCCTGAGAAATTA…
C100004	XP_020695191.1	GTCTCCGAAGAGCACAGCTCGTTTTTTTTTTTTCCATGTATCTCCTACTAAAATAAGATTTACTTGAACAAGCACAACTCTCTTATAAGATTCTTTAACAATCTCTATGAATGAAGGGGGTACATTTGTACTGGGAGAAGCATAGAAATACCTCCCTTATTTCAACCTTGTTCTCAGCTAGAATATTACCTCAATATAAGTAGCTGGCTTGCATAAGTAGGCATCACATCTCATGGTAAGATTTTAACTTCGAGATTGAAGATGCCAGCTAGTACAACCAGGCAGGCTCTCCCTTATTGCACAATCAGAATTCAATGCTCCGACCATGGCCAGAACGCCGACGGCTCGTCGACGCCGCAGAATATGTTGCAGAAGTTCTCATCATTGCCGCCGCCGCCG…
C100006	XP_020581566.1	AGGGTTTCGTCATAATTCTCTTCTCTTCCCTTCCCTGAGCCATGGGGACTCCAGAGACTTCGCGTGAGCCTTGCCCTGATCGAATCCTCGACGATATCGGCGGCGCCTTCGGCATGGGAGCCGTCGGCGGATCCGCCTTCCACCTAATAAAAGGCATCTACAACTCCCCCAACGGCGAGCGCCTCGCCGGCGGCGTGCAGGCGGTCCGCATGAACGCTCCCCGCGTCGGCGGAAGCTTTGCAGTGTGGGGAGGCCTGTTCTCAGCCTTTGATTGCACCATGGTTTATGTCCGTCAAAAGGAGGACCCATGGAACTCCATCATCGCCGGCGCCGCCACAGGCGGCTTTCTATCCATGCGTCAGGGTCCCGCCTCCGCGGGGAGGGCGGCTATTTTCGGTG…
C100010	XP_020580290.1	GCATCGACTTATTTACCATTATTATTTTCATTGCTCGAATTCTGCTTTACGTACATAGAGTTTGTTTCATACTAATTTATTTTCTATAAAATCCTTAAAAGCTGGCCAACGAAACAGCCGCATATGGGGTTTAACACTATAAAATCAATGAGTCAAAATCAAATGTGCCAGCTACGAAATAATTGCATGCATTATTTCTTACAACATATTAACTAATAATTCCCAGGACATACGGAGGCATATTTACTGTGCGTGTCTCTTTTTTGAGAGAGTTTTAACCAACCCCTTGAAGATTTTCCAGAACCAGTACGCATTCATCACTGCAATCAAGGGAGGAACTGACAGAAGGCTGTAGAATCCTAAAGGAAATATTGTCCTCACCTGATCAAAATGTAAATA…
C100016	XP_020700544.1	GGGAGATTTTCATACATAACACAGAAAATCTTTCCTATTACAAATTTCACACCCAAACTATAAATATAATAAAATTATCACCCTCATTCTCAAAAATTTACAACATTCGATTCTCCAGCCAATTCTGTGCAAACACTGTCACGTTACACGTTCTCCTTTCCTCCTGATTCTTCATTATGCTAATCTCGCCTCCCGCTCTCTCCACTGTGCTGAGCCGCTGAAATCGTCATTTTGATGGAAGGTACATGGAGATGCATGGCACGTCGTGGGATTGTAAATTTTTGAAGATTAAAATGATAATTTTCTTATATTTAAAACTTAGACGTGAGATTTGTAAACAAAAAAGCTTTTTTTATGATATGCATGTAAAACTCCCAAAAAAATTAAGCATCACACCTC…
C100340	XP_028554312.1	CTGTTGATTATTTCTCGTCTCCTTCATTATATAAATTCCTTCTTGATTTGCTTATTATTTGTCCTCAATCTCTAAACATGACGACTTCTGGTGAGCTCCACCCTCCCTTAATCTCCTCCACTGCCAAGGAACTCTCCGACTGCAGCGTCAGTGGTGCTTCGTCTTTGCCCTCGGTTTACTTCAACCACAGCCTCGCAGTTGCTGAAGCCGGCGCCGAAGCCGTTGTCAAGGAAGAGATCCCAACGATTGATTTTTCTCTACTAAAGAATGGAACTCCCGATGAACGGTCGAAGGTCATCCTTGAGATTGGGCGGGCCTGCGAAGAATGGGGCTGCTTTAATGTTGTGAATCATGGTATGTCGGAGAACTTACAGATGGCGATGGTGAAAGCGTTCTTAG…
C100022	XP_020674796.1	CCACCAAGGGAGAATACTTTAGCATTGATACGCTGCCACATCAATCGGGCCAGAATTCCAACTTTTTTGACTGAAAATCATTTTCTTTACAAAAGTGTGTGTAAACAGCATACCCATCAGCCTTTTCTCCTAATTTATTTATTAATTTTCTTTAGTTTCATGGCTACATGGTTGGGAACTAAGCAAAAGAAATGTTCAAATGAAATCTAACCAATTCTGTATTACTTCTAGTTATAGCAAAACACAATCAAAATTTTCAGATTCATCCTGCATTTCAACTCATCCAAGTAAATTCACTACTTGAGAAAAGTGCAAGCAACGAACAAGAAGATGTAGGAGACCAATGAGGTAAGCAGTTCAAGACTCCAAGTTGGCGGCAGTAGAACTGATGGAATCATG…
C100024	PKU68043.1	CCTGGGCATTATTTTCTAGGTCACCCAATCAAAATAAGAAGGAAAATCATGCAGATTGTATGATTGCACTATCAAATATGAATTCCTCCTATTAGAAGAATACTTTTCTAACGAAATTCAAGAGAGAAAAAACGGAAGAAGTGATGGATTACCAACCCTGTAAGCCTATGGAAGAGGAGTATCCATTGGAGGCGTCCCAGATTTTTCCAGGTTCTCCACAGCTGCGGCCGCAGCAGAAGCTGCCTCTTTCAAGCCCAATTTCTCCAGTTCCTTGAGAAAGCCATCAGCATCATCTGCGCCTATTCTGTATGGAGTATGGGAAGGGCCGGGAAATACCCGGCCCTCAACTTCTTGTTTGAAGTCTGAGAGTGACTTGTTGATTATATCACCTACGCGGCC…
C99666	XP_020688660.1	GGGGGGGTCCGGTGGTCGTGCTAGAATGAGGTTGAGCTGAAGTTTTCGGCTGCAAATCCTAATAATTTTCATGGCCAATCAATGATGCGGGATGTTCTTTTGGATATTGGGTGTCAGGTTTTCAGAACTAATAGTCCAAAATGAATGGTAACAGACAGATTGAAGTTCATTACATTAACACAGGGTTTCCTTATACAATCACAGAAAGTTTCATGGATTTGTTTGAAGGCCTTTCATATACTCAGGCAGATATGCTCATTGCAGAAGCTTTGCAGGACCAGGGAACCTCATATTGGCCCATGGTGCATGCAAATTTATATAAGTATGGTTTTTCTGGTTCAATTGGAAACTCTTACTATAACTTTAGCCAGCTATATGAGTTAAATGATTATGCACCAA…
C100038	XP_028556814.1	GATCGCTGTACAGGATGAATTATTGATGTAGCAGGTAATGTTCCCATCGCTTCAATGCTCGGATAATGACATAGAATTCTTGCTCGTAAGTTGATCAATTTTGTTTTGCTTCACTTAACTTCTCACTAAAGAATTATATGGGTAATTTTCTTGTGAAAGAATTGCCCCTATTTCCAAGGCTTATGCATCTGCCTCTAATTAGAATGGCTTTCAAAATTTTGGTAGAGCTAACACGAGAGCCGTGGACATCAAATATTTGATATTAGAAAATCTCACTTGTATTTTTGTATCCCATTTGAATTTTTCTTTCTTTAGGCAGATTGTAATTGGTGTTGTAACTGATATAAACTTTTGTTGTGAATCTCTTGTAAAAATTGATGAGGCCGTGGAAGCTACTAT…
C10004	XP_020679215.1	GACCACTGCCAATTCTATAAACATATATGTCGGTAAAATTCATAGTATGAGAGTAAGGAGACAAATCATTGTTGAGCCCATAGAAATATTCCTGTCCCAATACCAGAACAACATCAACGTTAAAAATATTGATTGCTTGAAGAAGCAACTCATACCCCAAACCATCAATCCATCCCATAG
C100044	XP_020690172.1	ATAAAAATAAAAACAGTGGACATTCTAAGCTTCCGGTATCCTATATGCCACCATGAAAATTAATTAACAAACCTCCTCCTTGAAGCCAACCATTCAGTGATCAGTCATCAATATCATTCCTTTGAGCACTCTTGCTACCATGATCCTCCTCCTCCACCTCCTTCTCCACCACCATTAGCACCGCCACCACTTCCAATTATACGATTCCAAAACAAAGTAGGATCCCCTTGTCCTTGCACCACACCTTCATGAGTAGTTACTTGTTTCAAATCCTCAAAGGGAAACAAAAGCCTTCCATCTCCTTCGTCATCCTGCATGCTTCCACCATAGCCGCTTGATCCACCAACTCCTTCCAATGAATGAAGCTTCATGTTATTGGAAGCTGGTCTCATCAGCTCT…
C100046	PKA52513.1	TACCTCTCTTCCTAACCTCCTCCTACAGCAGACACCCCTTACATCATCCTTTTCTTGCAGGATTACCCCTTGCCGACGCCCTTCCAGCCTTCCGAAGCTGCCGGCCCCCTCTCCAACAACCCAACCAGCCACCTCCCTAGCCTAGCACCACCAACCGCCCACTCCTTGGAGCAAAATAGGCTCTAGCAGGCTGGCCAAACCCTCCAACTGCAGTTCCAGCATGTCCCGGATTAAAAGCTGCATCCACAACATTCCGATTCCCTCCAAATTTAGAATGCTGCTCTAGCATTGGATGATTCTCTTCTAGATGGCGATCAAGTTGAAAATCTTATCAGATTTTGCCCTACTAAAGAAGAAATGGAGGTCCTTAAGAACTATACTGGAGACCGGGAAAAGCTC…
C100048	RWW16593.1	GTGAAACTCCCAAACATACATGACCATAATAGATAACTTAGATATTCCATTACATAAATGCCCATCATACAAATCTTCCGGCGTCATCATCATCACCACTATTACAACAGAAGCATTTGGCAGCAACAATGCATAGAGAATTACAACACAATTTCACTGAAATTTCATTTCATTTCATCATCATCTAGTAGTAGTGGAAGATATCGGATGCCGCCATGATAGGCTGCTGGTTCACGGGCAAAAAGCTCCACGGGCTGACGAGATTTTCAGAAAACATCATCTGGGAGTCTCCGCTCATGCACTGGAGGATTTCATGGAGGGAGTGAAGTCTGGAAGTGAGCTCCATGGTCTGGGTTCTGAGAACGGAGTTCTCGGACTCCACGGCAAGACAGAGTTGTG…
C100050	XP_020689892.1	ACAAAAAAAAAAAAAAAGATAGAGATATCAAGAGAATCGAATTTGATAAAACCAATCACGTGAGAAACAAATGTTTCACTCACTACTTGAATTGACACCCCTACAAAACCTGGAATTTGAAGCCATTGGAAAATAGAAAATAGCTTTAACTTGCAATCTGATATCGAAATAGTAAACAGGTGAGTAGAGCAATCTATTCTGCTTTCTTCACCTTTGTATCAATGTTCCTCTTCATCCGGCTAAAGGGTCCCACCATTCGATCCATGATATACATATAGATCACCTGGCTCCATGATCTGTATGCTGTTAATTTCATGTAGTATTCTGGTGCTATCTCCTTGACCTTGTGAAGCCTACTTCCTGATATCCTGGGGAAATCATGGTGCTCATTGTGGTAAC…
C100052	XP_020692456.1	GATTGCAAAAGACAAATAACAAACATTAATACAAGTCAGACTCTTAATAAAAACAAGCCCTTCCATCGTATCCAAGACTCAGCAGGCTAAAACACCAAAAAAAGTAATTAATCCTGCTAAGAAGATATACTTCAGACCAAGTGTTCAGGTGACGAGGTATGGAGGGAGGAAAACCTTACAACAATGGATAATTATAGACAACAAGAGGATAAAAAGATATACAAAAGAAAGAGAATGGCATATCTAAGGATATGATGTTCTTAAGGCATCGTGCTAGTCTTATCTCTCAACATCAGCCATGACATTCCTCTTTAGACTCTTTGGAGGATATTAGAACAGAAGAAAGGGGAAGCTATAGAATTGCCGGAACTTGCTCCATGACTTCAGGAGCAGTGGATG…
C100056	XP_020685666.1	AATTCATTGTTCAGATTATACATATGAGTCCCGTTTAATTTCCCCGAGCAAATTTAACTTGCAATTTCAATAATCCTGATCAGACAAAAAACGTTTTTCTTCACTTCGCCGTCTCCTACATCTCTGTTTTCGACCTAACATTGAGCTCTCAGCTTCAATCCAGGGTATCAAACGAGCTCTCAGTAGCCCTAATTCGCGCTCTATACTCCAGAACCCAGTTTCTTCTATGGATTTTGGTCGCATCGTGTTCATCTTCTTCCTTTCCGTATCATTTTTCTTTACTGCCCCTATCATCGCCAAAGATGATGCGAAGGTCTCTCTGGCTCTCTATTACGAGTCTCTTTGCCCTTACAGCGCCAATTTCATTGTTAATTACCTTGCGAAGATATTCGACAACGG…
C10006	XP_020587451.1	TGTCCCTGCAGCCTCTCTTCTCACCAAATAACCACGAGCCGCAGCCTGAAGCTTCACAACATTCTTAAGTTTCCGGAGTTCGTTTTTAGCCAAGAATCTCCGAATAGAGGCCTGGATAACAATAACATGTTCTGGAATGTTTTCCTCAACTAAGACAGTAGATGTACTGCTTAATTCTTT
C100062	XP_020688033.1	CGGAGCGGAGGGCGACGGCCTGATACTTCTCGGCGCCGGCAGAGTTCCGGAAGCCGATGTCCTTTGCGACGAAGCCCCTCCCGGCGACAGCAAAAGTTGCTGTCGAGAATGTCGGCGTTCCATCAATGAAGTTCTTGCTGCCTGTAATGATCGTCTTGTACATGCCGTCGCCGACCATGACGACGTTCCACTTGTTCTTGTCGACAACCACATTCTCCTTATACTCCCCCTTCTTTACATAAATCACAAAAGGGCTCGAGCTCCTCCTCGGAACCAAATCCACCGCTTCCTGAATGCTCTTCACCTTCCCCGATCCATCCCTCGCCACCGTTACATTCGCCACTGTTTCGTCGGCCAACAGAACCCTACTCCGCACCGTCGATGCGGCCAGCAGCTTTC…
C100068	XP_020693275.1	ATTAAATATATATGTTTCACAATAATTTTCTAATAAATAAATAACAGTTGAGAAATAAAGAGAATAAGGTATCAATATTAGACAACAATATATTTAAAACATGGCATGTCTATAAACTAATATGGAAAATAATACAGACCACCTCATGTATCCTACATTAGTTCTTCTCAAGAAGACCAGCTTTCTGGTAGAATTCAATAGAATCATGAAGTGTTTCTTCAAATGCTCTTGGTTTCCAGCCCAGCGCCTTTAATTTATCTGAAGACAATCGATACTCTGGCTGTAGCTCGGTGAAATTCTGTTGATATTTGTAGTTAGGATAAGTACTCTTTAGCTTGGTGATGATGTCATGGAGATAACTCGAATGAGCAGTAGAAATATATCTTCCTGAAGCCTCCG…
C100070	XP_020705316.1	CGTGTAATGTAGAATCATCATATGAATGTGAATTTATCAATTGATTTCATAAGGAAATAAAGCCTTTCTAAGTTGCAAAACCAGATTCTGCTCTTAATTTGAATCAATAAAAGGAATTAAAGAGAACTTGCGAAGAAAATAATCCAGATTACACCTCGGCTTTCTGGCATTTCCAAACGTCATAAAAAAGTAAATTATATTGTTGTGAATGCCTGAATGGCAAAGATGCAACTCAAACAATCCGCTCCAACTCTCTTGCATAGCTTAAAGTCTGGTTGATTAGTTGCAAGGATGGTATCTCCTTGAAAGGCTGCGACTCTTTAGCTCTCTGAAAGAACACAAATCCATTCTTGATTTCCCATTCAGGGTGATCCTCTTCGATATAAGTAGAAAGTTCCT…
C100074	XP_020684333.1	CTTATTTATTTTTTATACGCTTTCCCGGTAGCTGCATCAACACAACCTCTCTTTGGGACGAAATCTCGAAATTTCGGTTATCCCTTTCAACAGCAGCCTAAGGAAAACCTCAAACAAATGAGAAATCTGAAGAACGCCGCAATCTCCTTGCTTACTCCGCTTCCTTCCATTTTCTTCTACCTTTGCTTCCTCCGCCACCACCGACGCTCCTCGTCCTCCTCCTCCATCACCGCTTCTACTCCGCTTTGGGAATGGTGTTACAATCACCCTCTTATGCTTTCCAATCTCATCTTCTTCGCCAACGTCGACGTCCTCTTCTGGATCATTGGTCTTCTTCAGTCCAATCACTGGATGATTGACCTTTACTGGACCATAATTCCAGTCATGCTAGTTCATTTC…
C100076	XP_020688010.1	TTTTGTTGTTGGCCAGTGGGTTCCACTCAACCTACTGATTCGCCACTTCCAGCCGCGGAGACACGGAACCGCCCTCTTCCCCCCATCCCATCACCCCGGAGCTTCTCATCGTCACTCCAAAATACAAATCCAACTACAGTTACTTCAACCCTAATTCAGCTCCTCCGCCCCACTATATATAGCCGTCCCCTCTCCCTCCTCTCCCTCCCCATTCGGCCATTGTTCTCCCACTCCGCAATCCAAAGATCAAAACCAGCGAAAGAAGTCGGCGAAAAACGCACCCGCTTTCTTCTTAGATGATCGATCGGCGATGAGCTGCAATGGGTGCCGAGTGCTTCGCAAGGGATGCGGCGAGTCGTGCGTCCTCCGGCCATGCCTCGAGTGGATCGAGAGCCCAGA…
C100080	XP_020696858.1	CTCGGCTCGTTGAAAGGAAAGAGCGACTGATCGTCTAGCTGGGGACAGGAAGAGATCGCTGAAAACGCGGGGTTAGGGTTTTGTTAGGAGGAATAGGGGTAGATGATTCTTGCTTTGCTGGATGATATTTGCTGGTGATATTCATGGTTTACATGCGGAAATCGTTCAAGGATTCGCTCAAAGTCCTTGAAGCTGACATACAGCACGCAAACACACTGGCATCAGAGTTTTCAAGAGATTATGATGGTGCCTGCCTTCAAATGCGCATGTCATACAGTCCTGCTGCTCACTTATTTTTGTTTTTAGTTCAGTGGATGGACTGTAGCCTTGCTGGGGCTCTAGGACTGCTGCGGATTTTGATATATAAGGTTTATATTGATGGAACGACGACAATGTCAA…
scaffold11364	XP_020699706.1	CTTATATAAAGTTGCTGTGGAGCAAATAAACAGATGTATCACTTGATACACGCGAAGCCTTATTGCAGCTTGTTCCCAAGCCACTTTTGTTCCTAAGAACCTGGAGGCAAAAGGATGGAGAACAGTGTTGATATGATGGTTTCTGAGCTAAACCAAGTTTACGAGCTAGCGAGGAAGCTCAGCGAGAACCTCGAGCCATCCCAGATTGATATTTGCAGAACGCTGGCAACAGAGGTCATCTGCTATATCGAGAAGGCTATCTACATGGCTAAGACAAGGAGAGATGGTGAAGAAGAGTTGGGGTTTTTGGATGGCAGGGGACTTCATGTTGAGAGATTGAAGCAGAAATTCAATGATAAAGAGAAGAAGCTTTCCAAGAAGAGAAGGATACTGGCCAAC…
C100092	XP_020578740.1	CGATCAGAGAGGAAAGGAGGCCACGCTGACGGCTCCGTTGTCACTTGAAAAAGGCTTAGCCGCGGAGCATCGTCCGCCTAACCTGTTCCATCAGGTCTTTAGCCTATTTCGAAATGTACGGCCAGGATCAGATCTCACCAATTTTCAGCTTCCTCCTCTTTTCAACATGCCAAAATCACAGCTTCAGTGCTATGGGGAATCAGTTTATTGCACTAGTGAAGATATTTTAACAAAATGTGCTCGAGGTAAGAACAGCGTTGAAAGATTTGTTTCTGTGGTGGCCTGGGCTATATCAACAACCAGGCCTGTGATCTTTGGCTGGGCTCCTTACAATCCTGTTCTTGGAGAAACTCATCATGTCTCTAGAGGAAATCTTAATGTCCTCCTTGAGCAGGTCTC…
C100096	PKU64519.1	CAAAATAGGAACCCAAACATATGGATTTACTATTCCCCAACCTTAAAGTCCAAATATCTTACGAAACCTGCATTCCGTCTTCGCCCGTCTGCTCCTTTCGTCTCCCCCATCACGCTCGACTCTGTGCGCTTGTCGATATCGTGTTTTTCAGGTTGTAAATGGCATATTTGGCGTGATTCGGCTCCAAATCAAGGGTTTATTGCATACGCCTGAGCTTTCACACTCGTCCGCACTCCATCTTCGCCCGTCAGCTCCTTCCGTCTCCCCCATCGTGCTCGACACTGTGCGCTCGTCGATATCATTTGTCTCCTTATCGCAAATGACGGATTTGGCGTGATTTAGCTTCAAATTGAGGGTTTATTATAGTCGCCTGAGCTGGAAACTAGGGTTTCTGCAATT…
C100098	XP_020678066.1	CAGCAACCCTTAACTTATCTTGTGACAAGACCCATGCCCATAGATGAACTTTGCAGTGCCTTCAGTGTACACCTGTGTTTCCTTGTCCAGGGACTTTCTAACAGCTTTGCTTAGAAGAGAGGCAGAGGCAAAGGTCTTTCCATCAATATATCTATTCTCACCATTAATCCTTTGCCTAATCCTGGAATCCAGTTCCTCCGAGTCCAGGGTGAAAGGTGAATCTGATGCCATGATCCAACCCCAAGTATCAGCATATGAAGGGATGTGAGCTGAGTAAGGCACAACATATTTGAAAACATGTCTTAGTGTGTTGCAGATGCAGGAAAAGACCTCCTTATGACTGAACACTCCCGCTGGCCCAGCCTGTGTCACAAAAATTCCATCTTCTTTGAGCCGTGG…
C10010	OAY63344.1	AGTGCTTATGAAGATAGAGAAGCCCTTGAGCGATTCCTTCGATAATTTGGAACCGCCTAGTCCAGCATAGCTTTAATCCTTGTTCAGCACCTTATAAACAGGCCCAAAACCACCTTCTCCAAGCTTGTTGTTATCTGAAAAGTTGTTAGTAGCAGTAACTACTTGACTAAATTTAAAGAA
C100100	PKU74271.1	CCCCCCCCCAAACGTCCGGTCAAAAACCCACCTTCGTGTTCGAATCCCCATTAACGGAAACCTCTCAGCTTAAAAAAACCAGAACACCATCTCTTCAATTCCCAAAAGAAAACAATACACAAACAGAACTAGCGGTGAAGTAAGTAATCATGGAGACGCTCTGTTTCCCAACAGCTCGAACCTCGCCTCACAACCCAATCACCCAACAACGCTTCGGCCGGTCACCGGCGGGATTCCCCGTCCGGTGCGCGCAAGTTGCGACGGCTCCCATGGGGGCGAAAACAGAGTACAAAGACGGATTCTTTGAGAAGGCTTTCATGGGCCTGTTTTCTCGCAAGATGGCGAAGTACGCTTCCGGAGAAATAGAAAGCAAGCGGCGACAGCTTTGGGAGTGGGACT…
C100104	XP_020672573.1	TCTCTCTCTCTCTCTCTCTCTCTCTCTCTCTCTCTCTCTCTCTCTCTCTCTCTCTCTCTCTCTCTCATTTGTGAAGAAAGAGAGCAAAGCATCTCAGTTTCTGGCAAAATTAGCAATGGGCTGCGTCTGCAAAAGCCTTCTTCTATTCTCCTTCTCCTGCGCCCTAATTTTTGTCCGCTTCCATTGCGCCGATGCCTACGAGAATTATACGGTGGGAGACTCCCTGGGTTGGTTTGATAACCTTATGGTGCCGAAAGCCGATTACCAGAAATGGGCAGCGGGAAAGAACTTCAGCCTTGGCGATTTCCTCATATTCAACACAGACAAGAACCACTCAGTGATCCAAACCTACAACAAGACCACATACAGCCACTGCGACGACGCCGACGCCGACGCCGG…
C100106	XP_020673696.1	TTTAAGCTAAGATCCCTCGTTGAGGCTCTGCCCGCGGCGAAGAGGAGGAGACAAGACCGGCTTCTTGGTCGTCCGAGCTGCTCGCAAAAGGTCGGGCTTTCCCGTTCTTTATATTTCCAGGGAGCATTTAGATTCTGTCAAGGAAACAACTTTTCCAATCATAGATTACCATCATTGGTTACACTAGCAAGGGTTGAGTCTAGTGAGTCCGACTATAGAAGTTTGGGCACTCCTCTTGAACTATGCACACCCGAGGGGAAGTTCTTGTGTGAAATATTGAAGAATCAGCCACAATTTTTTCAAGCTGCTGCACAAAAACAGTTGGAGGAATTGGCTTTTGAGAGAGACAGTGCATTTGCTCGGTGGGAAATTAGTCAAGGTTCCTCTGAGTCCATTCTT…
C100108	XP_020705753.1	CTTGTATGTTTGGATGAACCGCTGAAATAATGTTTTAGGTAATTTCGCCGAGGGTGAGGTGGATACTAGGGTCTTCTTCCAATTAGAGAGTCTCTGGAGAGACAGACGGAGGGATAGGCGAAGGTGAACGCTGTATATGTAGCTTTCCCTTCTTTGCTTCTCTATGGCATCAAATCCCCAGCAGGCAGGAGCTACTCCCCCACCAAAACCTTGGGAACGGGCTGGCTCAGCTTCAGGCCCTGTCCCTTTCAAGCCTCCATCCTCTGGCAGCACAAGCGACATTGTTGAAGCTTCTGGGACGGCAAAGCCTGGAGAGGTGGTTTCTAATAGTGGGATTACAGCTGCAAACAATAGCGTAATTGCAAGGTCCTTACCTACTAGACCTTGGGATCAAAACTA…
C100110	PKI53344.1	CAACGGCCAGATCCTTGCAAGCGATAGTCAGAAACCGCTCCGCTTCCTTAAATCCCCTTAGAATCTGTTCTCCTCGCACTACTCTTCTTTCTTCTCATCTATCCTCCTGTAATTCTCTTGACATTCTCAATCTCTTACGCTCATAATGTCGACGGAGAAGGAGAGAGAGAGGCATGTCTTCCTGGCAAAGTTGGCCGAGCAGGCCGAGCGTTACGAAGAAATGGTTGAGAGTATGAATGATGTTGCTAAGCTTGACGTGGAACTGACAATTGAGGAGAGAAACCTACTTTCTGTTGGCTATAAAAATGTCATAGGAGCTCGCCGTGCATCATGGCGTATCATGTCCTCTATTGAGCAAAAGGAAGAGTCAAAAGGAAATGAGAACAATGTCAAACTGAT…
scaffold9819	XP_028549280.1	AATCCAGTCAACAGTGTCCAACTGCAAATGAAATAATGTCAGTGCTTACAAAGAACCAAACGAGGCTAGTAAATGACTGCATTGGAACAAAATAGTTATGAAGATAACGTAATTACATCGTAGTATTCATTTCCTGTAAAAAACCATTGTAACATTTTCAATGTCGGTAAAGCTAACTGTACAAACTATAAATCGATATGTAAAACCAGTGGTGATTCTCCTTTATCAACAACAAATGATTGAGATAATGTTTTCCATGGTGCAGTTACTTCCAGACTATACGCCCCATGGTACCCTCTGAACTTAAATTCTCCAAAGTCATCAACAAGCCCATCAGTATGGGATAACCACTCCTGTTTCAAAGCAAGGTATCTCTTCCCAGCTTCGTTGATGTCACCC…
C100116	PKU72800.1	TTTGTTTGTTAAATAAGAATTATGTGATATGTGTAAGATATGAAGAAACACATATTTTAAGTACTATGTATATGTAAATGCCCCCTCTCTCTTTTTGTCTTTAGCCTTTATTGATCGTTGTGTGAAACATGCCGTAAGAAAAAGTCGACTCAAAATTGAAATCACCTGACCAACTAACTATTCGCCCCATAAGGATTCTGTGCATCAAACCCATTATATAACGTGCCTCCGTGATGATTATTTAACGAAACCACTCCACGAGACTGACGATATGGAATGGCATAGACTGGCATTGGAATCATCGTCGGTAAGGTGAATGCCATCGGCATCGAACTCGGCGGCGGCTGGTGCTCTTGGAGTCTTTGCTGCACGATTGTAGATGTAAAGACATGATCCGAG…
C100118	XP_020683561.1	AACCGCCCAGACTATCTTGAAAGGACAATTGAATCTGTTCTGAAATATCAGAGGTCAGTTGCTTCAAAATTTCCCATTTTTGTATCTCAGGACGGAAGAAATCCAGATGTTAAAAGTAGAATTTTGAGTTACAATCAGATAAAACATATGCAGCACTTGGATCATCAACCTCTGCAGTTTGAGAGACCTGGTGAAAAAGCTGCGTACTACAAGATTGCAAGGCATTATAAGTGGGCCTTGGATGAATTATTTTTCAAAAAGAATTTCAGCCGTGTAATTATATTGGAAGATGACATGGAGATTGCCCCAGATTTTTTTGATTATTTTGAGGCCACGGCCACTCTACTGGACAATGATAAGAGTGTCATGGCTATTTCTTCATGGAATGATAATGGTCAA…
C98574	XP_020682742.1	ACGGACGTGAAACCAACTTTTTAAGCTCTGCGATTTCCATGGAATCCGCTTCGATCCTCGCCACCATCACCAACACTCTCTACTCGCTGTAAAACTCTCTCACCCTTTTTCTTCTTCCACACTCCTTCTCAAAACAGATTAACCTCTGTAAACCTCTCTGTACGCAACTAGAGAACAATCACCCTACCCTCAGTCTGATCCTCTCCATTGATTAATAAGAGAGATGGCAGTCGCTGATAGTAGGTTGGGATCATCAGATGGCAAACTCTGGGGTTTATGCCGGATTCCGTTCTGGCAGACCGGCCCTTCTGGTACCGGAGGGGGCGGTGGAACTTCATCGACGAATTCCTCATCGTCGTTGACCCAACATCAGCATCATCTTGGCGGTGGTAAGGTTAA…
C100128	XP_020577536.1	AATTGATTCAGTCCTCGCCCTTGTGCGTTGAATGCTAGGCGAAAAAAAAAAAAAGAACCTCGGTGCAGGATCGGCCGATATTGGCGAAATGGCAGATCAAACGGCGAGAGGGGAGGACTTCGAGAGGAAGGCGGAGAAGAAGCTAACGGGATGGGGGATCTTCGGATCAAAGCACGAGGATGCTGCCGAGTTGTACGATAAGGCGGCGAATTGTTTCAAGCTCGGAAAGAACTGGGACAAAGCTGGTGCTGTATACACCAAGATGGCAAATTGCCACTTAAAGTCAGACAGCAAACATGAAGCAGCTTCAGCTTATGTGGATGCGGCAAACTGTTATAAGAAAATTTCAGCTGAAGATGCTGCACAATCTCTAAACCAGGCTGTAAATCTTTTCTTGGA…
C100134	XP_020690649.1	CAGCACTAATAATAAGCATACGTACAAAAATAACTTCAGGAGCAAATAAAATCTTAAGTTTATTTAAAACAGAGCCGACAGAATTTGAACATGAACGACAAAATCCAACACTTACTGTTTATTTAATAATTAACGCCTCAAAAGCTGCAAATTAATATATTTCCTAATTAGCGAGCACTCATCAGCAAATTGTCATCCCTCCATCGACCGCAATCACTTGACCAGTAATATAAGAAGCGGAAGGCATGCACAGAAATGCTGCCATTGCTGCCACCTCCTCGGGCTCGCCAGCACGTCCCATCGGAATCTTAAAGCTTTCTATCGTGCGACTGCTTTCTTGCTCGAAATATTGTTTTAGTAGAGGAGTTACAATTGTACCCGGGGCGATACAATTGGCTC…
C113832	XP_020679142.1	AGTTGTAGCCCACCAAGTCTCTCTTTTCACTCGTATTTTGAATGCGTTTTGGTGGAGCGGAGAAGCGACTTCTTCCATATAGTCCCCATCACAATTGATTGACCCTTCCACTGCAGTGATCCTCAGAACAATGCTCCATCAATTCCGCACGGATCTCACCTCCTCCCCTGCTTTCTTCTAAGTAAATTGCTCAGATTTGCAATCTAAAGTCGGCGTTTGTTTATCACCGGCGAGGATGATGTATCCGGAGCAAAACCAGGGGAAGCCTCCAACAGCACCATCAAAGGTGACTTTCGGCCGGCGAACTCCTTCCGGGAGGTACATCAGTTACTCGCGCGAGGACCTCGAGAGTGAACTGAGCAGCGTGGACTTCAACAACTACCACGTACAGTTCCCAAT…
C100144	XP_020677784.1	GTTACCAATCAGCTCCTTTCTCTTCCTGTTGTCAAAACCAGAAGCGTACTCTCGGCTCGCCCTCGCTGACCTTAGAGAGCGCTACCGTTCCATAGAGGAGCCGCCGTTGCCGACGATGAACGGAGGGCCTTCGGGCTTCCAGAATGCCCCGGTTACCAGAAATCTTGTGATTGCTTGCGCTTTCCTCACAGTAGTATTTGTGGCTCGAGGCCGTTCTCCTAGTCTTGGATTCTCTTACCAGGATGTTATCCAGAGGCTTCATTTTTCGAGAGTTATTGCTTCAATATTTGCCTTCTCGTCAATACCAGAATTAATGTTTGGACTTTATTTGCTTTATTACTTCAGATTATTCGAGAGGCAGATTGGCTCTAATAAATATTCAGGTTTTGTTTTATTCTC…
C100146	XP_020576870.1	CCTTCAATTAGTCTGGTAATCTAAAGCACAATGACGAAACTCTTCGCTCATAGAGCTGAGGATTTCTGGCGATCGAAGGCGGCGATTGTCGCCGGAAACCTAGCCTCCGCCGGCGACGCCGATGTGTATGTACAGACCTCCGCCGGCCGGCGAATTCCTGCTCATTCAAACATTCTGGCTTCAATGTCTCCTGTGCTGGAGAGAATCCTAAATCGTCCGACGAAAAATTGGAAGTCGGAGAAGGTCATTCAGATTCTTGGAGTTCCTGACGGTGCAGTTATGGCTTTCATTAGTTTGCTTTATGCGGGAAGCGACAAAGACGGGGAGAAAATAATGAAGAAATACGGGATGCAGTTGCTGGTTCTTTCACACGTGTATGAAGTGAAGTGGCTAAAGCGC…
C100148	ANC68270.1	TGCAACATACAACCTATAGGCAACAATAATCATATAACAAAGAAAACAGCATGAGCAGTTTTGCAAAATCTGTATGGTAAATATTCTCAACAAAAGGAATAAATGAGAACATCTCTCCAGTTACTAGTTACCAAGCTTTCTCTATTACAAAATACAATCTACAAAGCAATCAATTTTACAAAAAATAATCAGGGGTCCTCCTAGTAGTGTCTGGTTCAACTTGCCTTGGTGCTGGATCAAATTGCAAGAAGTTTTGGGACATGTCTTCCCCAATTTCCAGTATGGCCGCCATGTTCCCGCATCTGTAGCAATAATTTGGCGCGCTGAATACTGTAACAACGTTTTGATCCTGAGACCAGTTATATCCCTCCATGACCAATTGGTGAGCTCTGGAAATAA…
C100152	XP_020692256.1	CTCTCTCTCTCTCTCTCTCTCTCTCTCTCTCGTGCAGTCGTGTGGGTTCTTCTTCTTCCTCTTTCGACTCTCTATTCCCTTATTGGAGAAATTTATTTTCTACTGTCATCTTTCCTCTCTTTCTGCCACCTGTAGTATTCTCCATAACTCCCTTTCTCTCTTTGGTTTTGCCCATTTCATCTTCTTCTTCCAAAAATACTCTTTTCTTCTTGCATGTGCTCTCGCCATATATAATGGGCAAGTACATAAAGAAAGCGAAGCTCGCCGGAGAAGTAGCTGTTATGGAGGTATCGGCTCAGTCGTCTATAGGGGTTCGTACCAGGGCAAGAACCCTAGCTCTTCGGCGCCTCCAGAAACCCTCCTCGTCTTCTTCCTCCTCTGCTGTGGACAATTCGTCAT…
C100158	XP_020590372.1	CCCGAGGAACATTTTCAGAATATGGAATGCTTCCAGCAACAAACTTTGAGGCAACATTATAATAACAGAAAGGTCCAGACACAGTTAACATATAGTATGGGGTCATACGGGGAACACAATCCCCAGCCCGCTACATCTTTGTTCCAGAATTGGTTCAATCTTCATTGTAATTGCGGCGATGGTGATGCTGATGATGCTTCTGATAGCCGTGCTTGTTTTCTCCTTCATCATAAGAATCGTTTCCAAATTTGGAGCGCCCATATCCCTCATCCTTGTCTCCACCATAGCGGCTTGGCTTCCCGTATCCACTGCTATCCTCCTCACCATAGCTCGACTTCTTATACCTTCCACTCCCTTCCTCGTCCCCGCCATAGCTTGGCTTCTCATAGTTTGGCCTGC…
C100164	XP_020575991.1	CCGGCTGGTGCCCGTCCAACAACAAACAGAGTCCTTTCTCTTCTTAAACCCTACCAGAGCTTCGCTTGGTGTTGTTTCTTTTCGTCAGGTGATTCGAGCAAAAACGTTTTCGCCACGGTGGACATGGCTTCCTTACTCGCTAAATTCCTACTCCGCAGAACCGCCCGCCTCACACTTTCCTCTGCTGTCTTTGTTCAGCGTTTCCCTGCTTTTTTCTACTCTTCTTCTTCTTCTTCTTCTTCTTCTCCACTGATACGGAAATATATGGTTCAAAACCTAACAGTTAAGAAGCCTCCAGCCTTACTTTCACTCCGTTTTGCCTCTACAAAGGTGGAAGCTGATGAGAACCTTGAGAAAGTTCTCCGGTCTGAGATCGAATGCGCCGAGGAAACCGAAGAG…
C100166	XP_020700262.1	GGTCAGTCCCAGAATCCCAGTCCCACTCACTATGACCAGCTTCGCCTCTCCTTTCTTCCATCCCGCTAACCCCAAGTTCCTCCAAACGCTAAACCCTAACCGCGTTCTACGATTTCGACATCTGGCTGCCAGCATCGCTGACATCCCCGGCGAAGACGCCGGCCTCTGCTTCCGCAAAAAGCTTCTCTTCCTCGAACGAGACCTCGGCGTCAATTCCCTCCGAGCCCTTTCCCTTAATCCTAACCTCCGCTCCGTTCCCCTCTCCTCCCTCCGCTCGCTCTCCTCCCTCCTCTCCTCTTTTGGCCTCCTTCAATCCGATTCCTCTCGGGTCCTCTCCCTCCACCCCTCCCTCCTCACCGCCGATCCAAACGCCTCAATTGTCCCCGTCTTCCACTTCCT…
scaffold313	XP_020687468.2	CAACTCATGCATTTTAAATGTGTAAGGAAAATTCATTGTATTTAAATTATTTTACAACCTTGGGTTGGCTACATGTAAAAGAAATAAGTTTTGGAATTGTTGGACGGAATCATTTGTTGTCCGACCGGAGGTAGCAGCGGGGCAACAAACGAGCGTTTGTCCCGGCAGCCGAGACCATAATCATATGTGCGTTTGAGATGTTGCTTTATTTGTTAGGAAGCTTTCTTATCTCTAATAGTTGCAGCTGCTCAGTCATGGGAAAGGCATCTGAAGCAGCCACACTGAAAGCCAAAACCTTCAGAAAGAAGTTTCTGTCGAGCATCACAGTCCATGCTTGCATCAAGGTAGCATATGCGTAGCTCCTCACCTTCTTCAATGTGACGAAGAGCTTTCAGCTTT…
C100170	XP_020589266.1	AAGTCCAACTGGATTCGCCAGACGTTGTGTTCCTCGACGCGAGGACCGGTGAGAGGATCGGGATCACTGATCAGCGGTTCCCCATCGTAAGGTGCGAGCTTTCTTACTCTACTCTGCAGAGAATGCGCTCCCCATTAGCCGGAGCTGAGGAGCGATGTATGGTAATATGGGAGACCAAACTGGTATTCCAAGGCATCCAGAAAATCCTCAACCCAACCCTTTTGGGAATACATTTTATGGGGCAGGATCTGGGCTCATCCGAAGCGGTCTAGAAGCATATGGAGAGAAATTTTTAGGCTCAAGCTCCGAGTTCATGCAAAGCAATATTAGTAGGTACTTCTCTAATCCACAGTACTATTTTCAAGTGAATGATCAGTATGTGAGGAACAAGTTGAAAGT…
C100172	XP_020700034.1	CAATTATATGAAGCCACCACAACTCAAATTTGATGCCTTTCATTATCTCATTGGTCCAGTTCGCATATACAAACAATCCTTAATTCTAAATCCTCTCTCCCTTCTGCCCGCATCATCATTATTTTAAACATATGCATCACTAGTACAAGGAAAAGGTACAAACCCCACAAAACTGCGCATTTTGCAGTGTTAACAAAACTGCGCATTTTGCAGTGTTAACAAAACTTTTAAATTTACAAAAAGCAATCGAAGAAACAACTGGTGCTAGCAAGCTATCTGATCTCTGTATGTAGATATCTCCTCAAAGATGGGCAACCTCCTGGGTTTCAGAGGAGACCATTCATTTACCACATGATCAAGTCTCTCAATGGCCTCCTCCTCTATGTTCAGACCAATATC…
C100174	XP_020702658.1	ACCACCATCTTAAATATATATAACAATTTGAGGAACAAGAGAACACAGTCAAAGATCCATACAACAGTTGCATAAAAAAGAGTCAACAACATAGGGCTATTTACAATAAGGTTTGGATTCGAAACATTTTCATGTGAACTAAACAACTTTATTCAACCATACCTCCTTACCTTCCGAACTTCAAACCATGATTAACAGCGTGAAATAAAGCGGACGCCTTCTCAATATTCCACCCGATAATCACTGTAATCCTCCCTGACAGCTAGATCACCTTCAGCCCTTTCTGCAATCTTTCCTTCCTCATGCTTCAGCCCTTCTTCCAGCGCCAGTCCACCCAATGCCCCCGCTACCGCACCAACTGCCAATCCAGCCCCAAATCCCAAGTTGGACCCTTTCTGT…
C100182	XP_020699114.1	CTTTGAAGATTGAAGAAAAAGAGGTTGAATGGGCAAGTTTATTACAACAGACCTTTTCGTTTCAATCAGAAACTTTATACACAAGATACAAGGTGCATGGGACCTGTACTTGATAGTTATTACCCATATCACGTTCCAAAGGCAAAAAATTGACAAGCCAACAAATCCCAACAACCATCCTAGGCTATTTAATTGAACAACATTGTTTGGGATAACTTGTGTTTCTTTACCCTTTTGTGCGCTAAATCATCAACTTAGTAACATTAAAGTCAGCACTACTAACAGAGAAAGAAGTATTAAGAGTCGTCATTACTTCCAAGTTCTGCGCCTAAATGATTCTCAGGGTAAAAAGTAGGCGCCACTTGCATAGTGCTTCGCTATCCTAACTTGACCCATTCA…
C100186	XP_020575071.1	CCTCACCCCCTGATCCCTCATCGTCGTCCACAACTTCGCCATCTCCCCCTTTCTCCCCACAAAAGAGTAGATTTTGGCAAGCATAACGTAAGCTGAATCGTCTTGCGGATCCAACTCCAGGAGACGCCCCGCCGCCCGCCCACCAATGTCGGCGTTACCGTGAACCATACAGGCTGAGAGCAGGGTCCGCCACACGGCTGCGTCGGGCTCGAACGGCATTACCAGCACGAATCGCTCGGCCTCCTCAAGCCGCCCAGCTCGCGCCATCGCTCCCAGCAAGCAGGAGTAGTGCTCAATCCCTGGTTCTACGCTGTAAAGCGCACGCATGGCGTTCAGCCAACTCTCCGTTTCGTCCACCAAGCCCGAGTTGCCATAAGCGGCGAGGATGGCGAGGAAGGT…
C100188	XP_020686765.1	CAATGCATACAAAATGGGAGGTGAAATAGGTGTGTAACATGCACATTTGATTGTAAACTAGTGCAAGCGATGTGTGATAAAATATCTGGAGCAGGTTAGAGGTGTAGATGAAGCCGATCAACACACAGCTGCAGACTCCAGTCCCCAAGCGAGTCCCGCAATCGCTTTCCACAAACGTTAAAAACCCTAGAAATCGCTCCTCATCTTCGTCTATACATCCTTTTGCATCTCATTCTAGGGTTTTATGATGTCGAATCTTGCCAATACCGATGGCGGTGGTGAGTCGGTGGAGATCCGCGAGGTGTGGGATTCCAACCTCGAGGAGGAATTTGCCCTCATACGCTCCATCGTGGACGACTACCCCTACGTCGCCATGGACACCGAGTTCCCCGGTGTTGC…
scaffold5527	XP_020673661.1	CGGAGCCTAAAAAACTCTCACCAAGCTTCTAATTAAGAGTTGTAACATCAAAATAACGCAGTAATAGAATCAAGTACACAGCAGAAAGACTGTAGAAATGATAATTTTCACCACAGGATCATCACTCATCTTACAACAAAAGGCTAAAGAAGAGTAACTTAATCATGCCTACTAACATCCCAGCTATCTTATGGTCTTGCAGAAGCTTTCTGAACTCCAAACAAGATCTGCAAATTCTCAACCATAACAGAAGGTTTATTACTAATGCAAAAAATCTAAAATACATGATCAGCTCTTCTCCCCCTGGCACCACCAAGCCTGTAACCTCTACCAGGAGCTGCATCCAAGTCATCGGCTCGTCTGTTTCGGCCGTATGGTCCATCGTAGTGTCGATCATCT…
C100192	XP_020702995.1	CATCGAACTTCCATAATAAACCTCTAAGAGATTCAAACGAATCAAAATCTAACGGTAGAAAACAAGAGGTGGAACCCGAAAACCAGAATCCTGAAGAAAAGGTATTACCTCCGGCCTCTCGACCAAATCTCTATAGAACTCATACTCCGCTTCATAATCATGCAGGTCAAGCTCCTCCTTCTGATTCGTATGGTAATGATGTTTCGCCTCCGCCGACTTCCCGAAACCAAAAACGCTAACTCGATCGCAAATCCCCAAAGCCAGCATCACAGCCTGCATTCCCGACGAGTAATGAAACATCTTCTCATCATGAAATTTCGCCCAATCCCTCATTGATCTCCCCGTCATCACTACGAACCTCTTGAGAGAATAATATTTCACAATTCTGCCACAGAGCAT…
C100196	XP_020675038.1	GAAAAAAAAAAAAGAATTACAGCTGGGATGTTCCTCCCGCACTAATCATCGGCGATACGGCGGCGCATCCGGCGAAAAGATGAGCTGACCGGGCGAGAGGATAGCGGCCGGGTCATATCGGGCCTTCCGGTCCACGAATCGGCTCCAGCCCATCTCGCCGAAGTGGACCGCCCACTGGCCCTGGTCCCTGTAGTGCGGCAGGTACAACTTGTAGTCGTATCCCGCGGACCGGCACCGGTCCACCACGGCCTGGTTCTCCGCCATCATCTCCTCCGCCGACGGACCGACCGGCGGCGGCCGAGCGAACCGGAGCAGCGCCACCAGGTAGAACACTTCCCCGTCCGGCACCGACACCGACATTCTCTGGTCCCACCTTCTCCGCAGCATGGGATAAACGAG…
C100198	XP_020691370.1	ATTTATGGAGTTAAGCAAATAAGCATCTTCTCGGGTAACCGATCCTCCGGCGTCGAGCTCGTGACCGGGTTTGAATTAGGTGTCGAGATCGCAAATCAAGCATGGCTTCAAAAATCCCCCATCGATTGTTTCGTGGAAGAACATTCTCTGCAATTGAATCGAGATCAAGTGCCACTCCACCTACAAAATCTCTCTCCCCAACCAGAACATCACCATCGAGATACCTCTTTTCATCTGCGACCATTTCAATCTCACTATTCTCAAGCTCTACAACTACTCCATCTTCAATGTCTTCCCCACCCTTCCTCTTCAACTACTCCAACCCTCAATGCCTTGAACTTTCTCATGTCCTCCTCTGTCGGAGAAACTGCCCGACGGCTAAAACCGTGTATTGGGATA…
C10020	XP_020578281.1	GATATCCCCTGCTACAGCAGAAATCATGCTGAAGAACCAGCTGCTTTCAATAGAGCACATTCATTAGCAAACCATTAGTCAACTTATTTCCAAAAAAGAAGCAGGGGCAGCAAGGATTTCATCTCTCAACATGGTTAATTTCATCATCAAAATTGGGTGACTGGTCATAGGCAATGAGGC
C100200	XP_008784979.1	CCTCCGAATACAAAGATATGTATATGAAGTTAAATATTTGGGTTATACAAATACTGGCCTCCATTCCATATTTCTCCCGGACCTAGTACTATTGGTTTTAACAATGCGCAAGGTCCTACGCGAACAAATGCATATTTTCCATACCAATTATGATCAGAACCAGGGCTGAACATGTAAAGTTCTTCAAATCCACTCTTCTGAATTACGACTGAGTTTCTTCTTCCTCTGTCAATCACTGTAAACTCTACCGGTGTTGATGTGTAAATCCTGCTTAACATCTCGCTCATTTGAATATAATCATTGCATTCTTCTTTTTCTACCCCTTCTTTTTCCTCATCCTGATGTTTTTTTGTGCCCCAGCCTGAGAAGAACCCATCAAATCCTTTTTGTGCCAGTGAT…
C100206	XP_020695754.1	CGGCTGTATAAAAGAAATGGGCACAGTTGAAACTACCTATTCTGCTTAACTTTTAAATTATAAGAAAACTAGTTACCTCCATGGTAAAGAGAATGACCTTTATGAACAACGTGCTATATGAACAAATCAAATTCATAAGAGTATGTTCCAGATCTACTCATTTAATTTAGAAGAAGATATAGGAAAGGCAGGGCTTCGATGGCAATGCCAGTAGAAATATGCTGAAAATGGTACAACAAATACCAAGTAGAAATTTCTTATCTGTTTCAACTTTCGGCTAGCATTGGCATTGTTCACTGCAAGTTCAAACCATAAAACTCCACCTTCATGTAGCAAGGGGCAATGTTACCATATAGCCTTCAAAATACTTCAGATTGTCATTTAATCTTTAGCCTTCTG…
C100210	XP_028554080.1	CCTCTCCTTCCCAATGCCAGGAATCGCAATAACGCACAGCCACTATTAGATTAAAGACAAACCCAAACCCTAAACAACTCTCAGAGTATTGCCGATATCAATAACAAATCTGTATCTGACATCAGCCTTCGCCAGCCTCTTCAGAGCCTCATTGACATAGTCTGCGCTGATGAGCTCAATATCTGCTGTTATGTTGTGCTCCCCTGCGAAATCTATCATCTCCTGCGTATCCTTAATTCCGCCTATCAGACTCCCTGTAATCGTCTTGGCACCGAATATCAGAGGGCCAACGTGAAGCTCAAGTGGATGCTCTGGTACTCCAATCATGACTATCTTCCCCTTCGTCTTCAACAATCCAATCAACGGCACAAGATCGTGTTTTGCGGACACCGTATCGAT…
C100218	XP_020691292.1	TGAAGCTCGTCAACTCTCCTCAAATTCTCTCCGTTCTAATTCGTCTCGTCTCTAATCCATTCCGTCCAATTCCTTTGCCCAGTTCTGCTATAGTACCGCCGCTTCTCCAGCCTTCACCTCCTCCCACTTCAGAGAAAAGGCTCAACTGTGGCGCATCAATGGAGTCCGCTTCTACAATCTTCCACAGCTCAAACTTTTCATTGTCCTTTCCCTCCACCATCTCTCGACCTTCCCTCTTCCTAAACCCCTCTGCTAAAACCCTAGTCTCCATACGCTCATTCTCCAAACCCCTTTTCTCCATTCGCTGCTCCCACAAGATTCACCAATCCGTCCCCAAAACTTCAACTCCGAACCCACTCCCTTCATTCCTCGCTGCCTCCGCTACCTGCGCCGCCCTCC…
C100226	XP_020699434.1	CTCTGTCTCCGCTTCCCGCCGCCATTCTCCATCTTCCTCTTGTTCATTTTATTTTAATTCTTCATCAATTTTGATTTCTCGTATTTTTCATCATCTAGTAGATATGTTCTTCATTGAGAAATCATTCATTTTAAGATCTTCTCTTAGCTCGCAGTATATATGATTATGGAGAAAAGAGAGAGATCGATTAGCGATGGACTTGACGACAGTAACACGGGAGCTGATGATCAGATGCAGTTACCTCCAGGTTTTCGCTTCCACCCAACAGATGAGGAGCTCATCACTCACTACCTCTCTAAGAAGTTCTTGGACGCCCGATTCAAATCACTTGCGATCGGCGAAGCCGACCTCAACAAGTGCGAGCCATGGGATCTGCCCAAACAAGCGAAGCTGGGAGAC…
C11206	PKU80764.1	GTCAGATTCCCATGATCTCTGCATTGGTGGGGACTGCTTTGAAACGCTGCAGCGCACTGGGTCTGTGCTCCAAGTTATCCCTTATGTTAAGTTGGAAGGATGACGTTGATGTGTGGAGATGGAACCAATGACGTTGGTGCTCTCAAGCAGGCCCATGTTGGCATAGCTCTGTTAAATGCT
C10024	XP_021824229.1	GCACATATTCTAACTTGAATGCACTCACCTTCTGTTAAGTGCCCATTTGATGGTGTTCCCGGGAGGCTTAAATATATATCAATGAAGTTCTCATTGGAGCACAAAGATACCAACTAATTTTTTTCCACCTGTCTGCTGCTTTTCAGAATGAAAAGTGAGCTTTAGGGGAGTACAGGGTGG
C100240	XP_028552056.1	TGCGCATAAGTAGATTTGTTTCCATTTCTTAATTATTACATGAGCATCCTTATAAACAGTTCGCAGAGTATGAGGAAGGAATAAACTTTGAAGAAAAGAACATAACTCAAATCTTCTGCTGCACTACCTGCACTTTAGAAGGATTTCTTATTTTTCTAACTATTTACAACGTTAAAAGAGAGGAAATCTTTCGGCCATCATAGTGGGCGTATAACATTAGTAGCAACAACAGCCAATAAAGACATGAGGGAGGGCTGATCATTCTATGTAGAGAACTTGTTTCTGGCAAATTCAGAACTGAGAGATCCTACCTACCGGAGTTCATCTCATGCTTGCATATTGGGCAGAATGTTCCCCATTTAGTCAGCCATGAATCCACACATGCCAGGTGAAAATCGT…
C100244	XP_020701789.1	AATTTCCTTCGTTTTCCTCGCTCTTCTTATAACCCCATTAAATGAACAATCTTTTCAATCACTCGTCTCTCAAACTCCACAAGACGGCGACTTCAAGGTGCGGCAGCAGAGATGAAGATCGTTAGTCAGTGTTGGAAATCTTCCTCCGGCGGTAAAGCCGACGATGGATTTTCGCTTAGCCGAAGCGATGGTCTCTTGTGGTACAAGAACATTGGGAAGCACGCCGCTGGCGAGTTCTCGATGGCCGTCGTGCAAGCGAACTACCATCTCGAAGACGGAAGCCAGATTGAGTCTGGCCCGCTTAGCTCTTCCGACGCCGACGACGCAACGAATGGAACCTTCGTCGGAATCTATGATGGCCATGGAGGGCCGGAGACCTCGCGGTTCATTGCAGATAAC…
C100254	XP_020573430.1	CTCTGATTGAGCCCCAATTAGTTGTAGATCTCCAGATGAGAGCTGCCGTTTTTCTTCTGTTGGATTCTCGATTCCCGATTCCCGATTACCGATTCCGCTGTTTCGAAACCCCTAATTTCCAGCTACAACGCGAAGCAGGCGAAATTCCAAACCAATGAAGTCATTTGGTTGGCTACAACGATGTAGAGCTACTGCCGTTTTTTTGCTTTTTGTGATCCTCACAGCCACTTTAACGATCCTTCATAGAACTAGAGGTATATCCAGTTCCCCATTCAACCTCCCAAATAAAAAATGGAGGAGCTCTAAGTTTGCATTCGAGCTCCAGCTTATTCCTTCTTTGGGGTTTATGAATGGAACTGATTTGATGTGGCAAATACCTAAATCACCTAAAGCAGTCCT…
C100258	XP_028556541.1	AGCTGCAGCAGTGCAATCCATCCTCCAATCCTTTCATAATATGTACATCTTTGTTTAAACAGAACTGCTCCTTGCTGCTTGTTAATTCAATTCAATTCAATTCAATTCATGGCAACTAAAACTTTAGAAACTGAACTAAACCTTCTATTTATAAATCTCGATCGTCAAAATTCGATGCCAATGCATCGGCCATTTTGAACCAAATCGATTGCTGAAAAGTATCTGCAATCCAGTTCAATCTCAATACAGTTTGAATCAATGACTAACCTACACATTCCAACACTGACATCATCTAACAGAAGAGTGCAGTTGCTGAACTCACCATCACCAGGTGGCTGGTTTAGAATGCAAGATTTTGGAGCGATTATAGTGTTGTTTGTAAGCTTATATTCTTCATTC…
C100260	XP_020688986.1	ACGCCTTCGTCAAACACTCAGATACTAGGGAGCACTCAAGTTATATTCAAATTTAAAAAGGAGGTCACTATAGGATACAAATGTCAACAATATGATACAAGCCTTGTTAGCCTTCGATTGAGTTGGAATTTCTTGAGAAAAAGATCACTGCTTGGGATTCAACCCTTTCAATGCCTCCGAAAAAAGCTTAGTTGATGTAGGAGGGACAAAAATTCTAGTTTCTGATCTCTCAATGACACACATTGGTTTTTCCTCGAACTTCAGTTCTTGATTTTCTTCTTGAATCCTTACTTTTTGGAGATTGGATGTCATTCCATTCAGATTAACGGTAACCACAGTAGCTTGTTTCTTTGTGGTTTCCTGCTTTTGCTCTTTGATGGCACTCCTGGTCTCATCTTT…
C100264	XP_020576822.1	TCAGTCCATCCTATTATCTCTCAGTGTTCTATGGAGAAAGCCTCAAGTCTTTTGTTGTCGTGTTCAAACTCCCTGCCATTCATCATATACACTACGTTTTGTTGTAGGTGTTAGTTGCTGATGCAGACATATTAACACATCCTTTGGCTGAATATTGGGCTGATCTTGTCTATTTACTTCACAAAAAGTACGCTTACTCATATATAATATCTGCCGCAAGTTCATTTGGAAAGGATGTTCTACCACGGGCTGCTGCTATTCTTGATGTTTCTCCCATAAACGATGTCACTGAAATATCTGAGCCCCATTTGTTTGTGAGACCGATTTATGCTGGAAATGCTCTATGTACGGTTCGCTATACTGGCTCAGATCCTTGCATGATTACCATTAGATCCACAT…
C100272	XP_020590557.1	TGATCGATCAACAGCATTTGCAATCCTTTCAGAGGAAGAGAGTTGGCATAGATAAAAAATTAAAAATTTATGTGCTGATGATATTAGTGCTTGGCATTGAGCTCTATATTGATATATATGCAATTTCTAGATAGTTGTCAATAAAAGGAAACATGAATTCTAATAGATATGAATTAGATTACATAACTAACAACAAATGGCCCTCATCAACCTTCTCAGCTATCATCCCAAAAAGGAATGATCAAAGATCCAACTCAACACAGTATGGTGTCAGGTAAATTTTACCGGCGTCGTTTCCGAGTATCATCTTCTTCATCATCTGAATCACCGCTTTCTCGAAAGCGAGGGTTCTTTGCCAGTCTGGAGTCATGTTCAGAATTCCTCGAATCATAATCACTG…
C100274	XP_020696165.1	TTTTTTTTTTTAGAGGGGAGTATATGTAAAATTTTATAAATTCTAGAGGGGGCGAGCACCCTCATATGTAGGGAGTTCCACCATGCATACAACAAGAACGTAACTGTTGAATAACCATACAAATTCGTGTCTAGAAACCACATATTAAACCAGTCATGCCTCACAAGAAACGTTTGAACAAAGGAGTTAACGCAGATCTAGAGAAACAAGAGATTTAGTTGATGGACCTTGAACTTCTGAGTTTTGACCAAAAAGCAATGTTAGCAATTATACCACAAAATAAGTAGGAAGTAACCTAATCCCTCCACGCATCACGTCATATTGCAGGTCTCAATGTACCGAAAGACTGAGTTCCTTTAATTCCACCATCATTATCAATACTAAATTCTCAATAGTCAT…
C91662	XP_020678038.1	GCCTTCTTAAATCTAAACATTGCTCATCAATGAAAATCCGAATTATGCAGCAACAGACGGTTTGGACGCTGCAGAGAGCTTCGATCTACGCTTAGCCAGGCTCTCGCTCCTGCGTTCTCTCTGCTCCTTGAGTCTGCTAGCAAGAAGCTTCTGATACTCTGCTGCCTCAGACTTGGCCTTGGCAATCCTCTTCTTCTTCTCAGCAATCCTAGCGCGCTTCCTCTGCAGTGTGAGGGGAGTCACAAGCCTTTGGATCTTGGGTGCTTTGCTGCACTTCTTCCCTGACTTAGTGGTAAAGGTCCGTCTGTAAGTATTGACATACTTGCGGACATCATCTTCCTTGGAGAGATTGAAAAGCTTGCGAATCTTAGACGCCCTCTTTGGTCCTCTCATCCTAGG…
C10028	XP_026665668.1	ATCTCATGTGTGTGTTCAAACAGAATAAATAATTACGGTATTACTTCATTCTTTTGTAGTAGTGCCTTCTTCAGCTCCCTTAAACAATAACTACATGTATTCATTCTTTACAACCATCACTTGATTTACGGTATGGCATAAAGCGGTGGTCTTTCGATGCGTTTTTCTTCCTCCTCTTCT
C100280	XP_020680282.1	TGGCTTCAAACAATACACAGGAGCATTATCCCAATTATAAAAGCTTTAACTTCAAAAATTACACAAAACGATAAATTGTTTATAATTTAAATTTTACAATATATAAATTAGTGTTTCTTTTTTAAATGAACTTTTTGTCCAACACATACTAAAGAAAGCTACATGGTTATTGGAAAGAAGGAGAATTTTGTCTCGTAGGCTGCGGGTGAGATCCAGAGAGAGTAGAGTGGAGTCAGTTTCAGTCAGTTTCCACACCAAAACTTTGCAGATCGGTTGATAAAGCCAATATCATCCAAAAAAACCAATAATGTTTTCAATCACAGCCAACTGCTTCCATCAGACAACATCAACTTATAGAAAACTAGTCATCTTTCATATACCTTTCTTGAACTGCAGCTG…
C100284	PKA46636.1	AAATAATTTGCCCCTCCTGATCTTCTTAACTAGCTGCCCCCGCTCCTAAACCTAATTTCATCGAAGGGCAAAGACCGCGAGACTGCGACGGCCGACCTCCGAGCTCCTTCTTTAACGCCACGGTCTCCGACCTCCCTCTTTGACGGGACAGTCTCCGAGCTCCCTCTTCGACGCCAAGTTCTCCGACCTCCCTCTTCGATGTGACGGTCTCCAACCTCCCTCTTCCACGCTAAGGTCTCCGACCTCCCTCTTCCACGCGATGGTCTCCGACCTCCCTCTTCAACATCATCGCCAATTTAAGCAGAGATATTTTGAGTGCCTAGATTATTATGAGTCTCAAATGGATCCACATTTTTAAAAATTTGTGGTGAATCTACTTGTCCCAGAATTGTGAACGAC…
C100288	XP_020687862.1	CATATTGTAATATTTGCAGGAAATTTAGTAAATTACTTTTGAGAAATGGATTCATTCAGCTCCTCAATTTCTATTATACAGCCCACCAAACATGGCAAAGAATCATCACTGCCAGTAATTTCATACGTTCACCAAATAATACTAATACTAATAATAATATCAATATATGATACCTGAATAAATCACACATTTCTGCCAGAATAAATATCACAAGCGCTGTAACTCCGATCAACCTGTGAGCTTAATTTAAATGCTGTGGATCCCAAAACACGCTTCTCTTGCAACCATGGTGTGCTTAGCAGCTCTTTTCGTTTGTACTAAACCAAATAAGAAGCAGCCATTTCAGCATTGGCACTGTCACCATGCCACCCGCCACCAGCTGCTCTGTGCTTGCAGACG…
C100294	XP_028549923.1	AAAGATTGTAAGCTGGTAAATCCTGAATCCGATGGACGTCTTCCAGACCAAGTTCTCTTTCCAACTGAATCCTCGTTGCCTGTAACACATCCTACAAAAAACAAAGAATGAAAGTTATTTTAACAAAAAATAAAAATCAGAATACTAGATGGAGAGGATTGGATACATTGAACTGTAAGTAGGAAGCACGCATAGCTAGCCATTGCGCATCCATCATTTGAAATGCTATACAATATAATACATCAAAGGCTTCTTCGTCTTCTGAGAGAATTCTTAGAAAATTTGCTCCTCGAAGATTTTTCGGCTTTTCTGAATAAAGATCCAACATTTGAATCAGCATAAAAGATATATTGATGCCAGCAACAGCAAATGGGTACTCCCATGCAGCTCGTATACCTT…
scaffold1687	XP_028554168.1	AACCAAAAAAAAAAAAAAGATTAACAATACATCATTCTTTTTCTTTTGCTTTATTTTCCCATGTACACCAAGCAAACATTAAAAAAAAATGCTGCATCAATTCAATCTCACTTGCAATTGCCTGAGATGTCCAAAATCCCAAACCAACATGGATTCATGATATAGAAGCTCTTTCAAATCATCCATCTATTCCTTACACCACCAAAGCAAAGCTTCTGCATGTTCAGCTTAACAGTAAAATCAAGCTTGTTATAGAAAGCAGCTCCTCTATCACTGAATCCAGTTTACTTTATTTCAGAACCCTTCATCTTCTGAATAAACTCTGATAAAACTCCTAAGACCATATATGTCTTCTCAACCAAAAACCTTGGGCAAATCCATGCTCGCTTGAACTCCCTG…
C100310	THU70554.1	AGAAGGGATATTAGGGTTTTCTTCTATAAAACCTCAGCATATGGCCGCTCTGCCTCTGAACTTCCTAGGGTTTGCTTATTCTTGTTTCTCTTCTTTTAATCATTTTTTTTTCCTCTTCTTCATGTTTAGCTGGAATTTCTTCTTTTCATTCAAATACTAACGGTGAATGATTCAACTTATCTTCTAAGGGCTTGCAGCGTCTTCATCTGTATGCCCTTTTCAATTTGATTTGTTTATTGTCTTCAAAGCCCATTAGATCCGTAGCTTTTTCTAAGTTTATTCATTTCATCGATTTTATTTGTTTGTTTCCACATTCTAATCAGTGTGTTAACCATGATTGCTGTGATTATAAAAAATTCCTCGTTCTGAATTGCTAGGCTTATGTTAGCATGACAGACA…
C100314	XP_020675003.1	GTAAAGTTTATGTAACCTCCAATTCCCCGTTGAATAAATTTCTCCTTCAGAAACGCGAAGTCCTTGATGAACGCAATGCGGTTTTTCCGCACCGTCGGACTTCTTCAAGGCGGATTTTGGCTGCCGTTTCACATACCAACAGTGGCAGCCGCTCCATACGATCTCTCCGTTGAATTTCCATCTCGTTACTTTCATCTTCGCCTAATCTAGTCAAGGGCTTCCGCTGGGAAAAGAAAGGCGAAGTGGCTAGAGAGAAGGGCCAAGGCATGGGCCGGAGCAAGTTCATCTTGGGGTTGCTCACTTTGGTAGCCATAGGGATGCTCATCGGTTCTTTATTTCAGCTAGAATTCATTCACAGATTGGAGGTTCCTTCTGGTGTTTCTCACTGGGAGAATGACA…
scaffold4677	TDG61721.1	CCCCGATACGGCTACCTTGTTCCGACTTCACCCCAGTCATGAATCCTACCGTGGTAATCGCCCCCCTTGCGGTTAGGCTAACTACTTCTGGTAAAACCCACTCCCATGGTGTGACGGGCGGTGTGTACAAGACCCGGGAACGTATTCACCGCGACATGCTGATCCGCGATTACTAGCGATTCCGACTTCACGCAGTCGAGTTGCAGACTGCGATCCGGACTACGATCGGGTTTCTGGGATTGGCTCCCCCTCGCGGGTTGGCGACCCTCTGTCCCGACCATTGTATGACGTGTGAAGCCCTACCCATAAGGGCCATGAGGACTTGACGTCATCCCCACCTTCCTCCGGTTTGTCACCGGCAGTCTCATTAGAGTGCCCTTTCGTAGCAACTAATGACAA…
C100320	XP_020672887.1	TATCAGTCTGACATGATTAATGCACTTACATTCTATTCATAAAGTCCTTCCATCATACAGTTCATAAGCCACTACAAAACTCCTAGAATCTTAAAGTAGCCCAATTAAGCAAAAGAAGGATAATACAGGTTACAGGGATTACAACAATGCTATCCATCTATACAGATGGTGAAGACCATTCTTTGGAAGCAACCACCAGTTCCTAACAAAAATCGAAATAAGAACATCTAGAACATCAAATCTTGTGAGTACTGCAACCTGCATCTTCTGAACTCAGATTTTCCTTCCAATTCTGAAATTCAGAACCCCCAAATACAACCTCTTTAATCCCTACGTAATCGGAACTTATGCAAGATAGTGCATTCACCAAAACATCTAGAAGCAATGGTTCATCTGTTC…
C100324	XP_020697005.1	GCCAACATAATTAACACATAAAAATTTACTCAAAAACAGGTTCAATAAAATCCAAGTCTGGAAAATCAACTTGCAACTGTCTTTTATCAACTAATCCCAGCCAGTAGCAGCAGAAGCTGGATCCCAACCAGTAGCAGGAACATCAACAGGAGGCAAATCAGTTTCCGAAATTGGAGCCGCAGCAGCATCCCATTCAGCTTGAGGAGAAACCCACTCAGCCCCGCCAACTGGAGCAACCAAGCTAGGCATTGCTCCCACATCAGGAGCAACATCGGTAAAATTAGTAGGCCACTGTTCAGAAGGTATGATACCAGCATATTCACCTATAGCACCATAATCAGGAGCAACAGGGGCCTCCCCTTCTTCCTGCTGCTCCTTGGCTTCCTCGGGATCTCTATG…
C100326	RVW51065.1	GTGGATTTTAAGTTATTTTTTTCTTGCCTAATGGATTCATTTATATTAATAGAGAAGTCTTTATTTGTGCTTCATATCTGATTTTTTGAATTTTTATGCTGGTGACAAATAAGGTACCTTAAGTAAATCATATAATGCTGTCATTTTGTGTGTGATTAATCTTGAAATTCGTGTCATTTTTTACTACATGAGCTTTACTGCATGTGATCATCCAGCTCATGATTTATTTTGTAGCTCATAACACTCAAACACTAACCCTCTCAACCTATATGTACTTAAAGGCCAAATGGAGTAGAGAGAAGGGTGGAATTAAAAAGGCCTGAATTTAAGGATGCAGTGAGATGATTGTTAGTTTGGGGTGTGGGGGGAGAGAAAATCTAAGGCCATACATGAGTCGAG…
C100334	XP_020685048.1	ATATCCTTCAATATGCTGCCATTCCTCATCCTATGTCCTTCGCGTTGTCTTCTGCGATGGGCTTCCCCGTGGCACTCGTCCCTGCTCATCACGGCATAAGCCTCTTCTCCTTCAGCTCATTCTCCTCCCGTTACTTGTCGCTGTCACCGGCAGCTATTCGTGTTCGCTCCGTAAAACCTAAATCTGGCGATGCCGTTCTCCGCCTGAGGTCGATAGCTCAGCCGCTCCGGTCTTCTTCCATCTCCTCACATGCGCTAGACCCTTCCAGCAACATTGTTTCTGTGACTTCAGCCTCCGATTTCATGGGTGAAAGTGGCTTGTTAATTGTTGGGCCAGGTGTGCTAGGAAAAGTGGTCGCTGAAAAATGGCAACAGGATTATCCTGCCTGTCATATTTTTG…
C100336	XP_020698804.1	CTAAAACCACAAGCACGGTTCTAAAAGCTTAACCCTCTAAACGGCCTTCACGCTGCAATCGTCCTCTCACCCCATATCGAACCCCCCTCTGCAGAGGCCGAACTCCCACTACGCTCTCGATTCTCCTCTACTCACATTCGACTTTTCTTCCTGCACTCCCTCTCTACTTTACAGAACGTTCTCTCGTGCGGCTCCCTATTCAATCACTCCTCTCTCGATTCATACGCTGGAACCGAACCTCCTCTCCCTCGACCTCGGCTCCTCCCTCTCTGTTCGAACCAATACCGAAGCATTCGAAACTCTCGGCTCTCAGGCACACTGAAGCAACGCCCTCACGCTCCTTCTCGAACTCTCTTCTTATTTCGAAATTCACGCACGCAAGGGGGCCGAACATTCTCC…
C100346	XP_020686617.1	CGCCAAATTGTTCGCTTCTCTTCGAGGTTTTGCTTCCAGAAGAAAAATGACCGAAAAAGCAAAGCAAGCCGTGAGGGATGAAGCAGAAGACGATCTTGACGGCCCCATTTCTGCTATCAGTCGGAAAAATTTGAAGAAGAAGGAACCGAGATCCATGGACGGATTAGATGACGATGACATTCCACTTGCTTTCTCTAAGGCGAAGAAGAAGAAACTCCTCGATCATATGAAAGCGAAGAAAGAAGAGCCCGGAGATGATGAAGACGAGAAGCCTCTGAAGAAAATGGAAGGTCTGAAGAAAAGGGCATCTGATTCTCCGAAGGTTAAGAAGGAAGAACTAGAAGATGATGAGGACGAGAAGCCTCTGAAGAAACATGAAGTTTTGAAGAAAATTTCTAA…
C100348	XP_020575834.1	AGCATTCTAAAATTGCTGTTTATATTAGTTAGTTCTTGGACATCAACTAATATATGTTTATGCTGAACTGTACAGAATGGCAACTTATGAAGATTTTTCACAGATTAACGTTTCTAAAGAGGTTTTGTTTACTTAACCAGTCCTATTTCCATTTCCTCTGTAAGCTATGCTAAATAATAGGCCTGTCTCACTTTAAAAGGAGATAGACAAACTGGTAGCAGAAGTTGTCCGTTATATTCTTTTTAGAACTCACCAAGGAAATGGGTGCCCCATAAAGAGGGAAGAACTGACCCAATTGATAACTAAAAGCTATCACCAAAGGTCTCTTCCAACATTTATTATCAATGAGGCAAGAGAAAAGCTTTCCATCATATTTGGCTATGAGATGAAAGAGCTTCA…
C100358	XP_020597166.1	TTTAGCCTTTCTAGACATTCAGCCATCTTCCCCTTCCTTGTCTTACAAGCCAGACAACTATTTAAACCCGCTTTCCTTCCAACCCTAATTCCCAAATCCACCCTAACACCAACAGAGAGTGCGCGAGAGAAGAGAGAGCTTAACCAAATCTCAACAATGAAGAAGACGTCCTCACTGTCGGAGCTCGGCCTCGCCGTCGATACCTCCGGCTTGATCTTCCGGCCTCTCCCGTCTGCCGCGCAACCTTCCCCTTCATCTCGCCGCACGAAGGTCTCCGTTATCGGCGCCGGCAACGTAGGAATGGCGATCGCACAGACGATCCTCACCCAAGATCTCGCCGACGATCTCTCCCTCGTCGACGCGAAGCCCGAAAAGCTTCGCGGCGAGATGCTCGATCTA…
C100364	XP_020702012.1	CAAAAGCAGCCTAAATGGTTATAGATATTGGAGAACAACTTTATTCCATTATTCCGGTGGCACGCTTAACACAACCCGATTCGCCTTACCTCGGTTTATAGGGACCGAGGAAGATTGCGTTATCTCTAATCTTTAGATATTTCAGAATCGACGAGAGAAGGAGGGGATGGAGAACGAGTTCCAGGAGGGAAAGGAAGAAGTTATCCAAGCATGGTATATGGATGATAGTGAAGAAGACCAGAGGCTTCCCCATCATCGTGAGCCAAAGCAATTTGTTTCTTTTGACAAACTTGCAGAACTTGGTATTATTAGCTGGCGACTGAATGCTAATGACTATGAAAATGATGAAGCGCTGAAAAAGATTCGTGAAGCTAGGGGCTACAATTACATGGACATATG…
C100368	XP_020599633.1	GACCAGGTTCCACATCAGAGGTTGCACGTTAGAACCACGCAATTAGTCTTCATCTTAATTTACAGTATGCCGAGTAAAAAGTGACTTGATATAATAGCTCGGAAGTTTCAACTAATTCATGAAATATAAGATTTCAGCCTACAGTTCAATTTAAATTACAGGAAGTGAAGTTAATCCCCGGAATAAAAATGTTCAATCACACACTCCAAGATGCTAAAAAGGTTACCAACTCTGCTAAAATATCCGTAGAAGCAGATACTCTACTTGGCTAATCAGTAAGGCAGGGTACCAGCTGAATTAAGAAAAGGCATAGAGTAGTTGCAACAAAAGATTGATCTCATCTATCTCCTGCCATGGAAACCATGGCCAGGTTTCCGAGCAGGGAACTTAGCAAACTGT…
CL1543Contig1	XP_020678239.1	CTGATCTCTCTCTTAACCTATTTTTCTCACTCCACCTTTCCATATCATCGTCTCCTCCGGGAGAAGGAACCCTTATTCGGCTCCGCTCAGCACCCTCTCTCTCTTCTCTCTCTCTCTCCACTACCATCTCTTTCTTCTTCGCTTCTGACATGCGCTATGGTTTCCGGCAGCAACGCCGCTAATACGCGCGTTTCCGCCTGAGGAAACCCTAAGCACACGTTCTCTTTCGCTATATTTTTCAGGAATCGCAGGACTAGAGGGGGAAGTGAGAGTTGGATTTATGTCCCATAATCAATCAAGGGTTGAGAAGACCGAGGGGCATCTCAGAAGACCCGGTCGATCAGGTAGCTTAGCGAAGAATAGGGGATTCTTCAGCGGCGGGAAGGGCGGTGGCCCCTC…
C100370	XP_020674860.1	ATTGATCTCTCCGGGATTGATATTCGGAAAATAGATTATCTAAAAGCAGAAGCTAAACATACTACTGAAAGAGTACAAATTGGTGATGAATTAGGGATTAGGCGAAGGTACCCTCTCAATACCACAGCAGTGCCTGCAGAATTCAGCCACTTCAGAGGAAACCAGCTGACAATATAAGAAAGAAATGTTTCAAGCCCAAGTATATCAATAGAAAGCTTTGTTTCAATACATTATTTTCATAATTTCACTAGAAACATTGAAAGGGGCGCCCGCTGTTCATGAGAAGAGCAGAGAAATTGAAGTGTCAAAGAGAAGCATGTTCATGATAGCATAGAAAGGTTCAGATTAACTCAAAACTTCAGAGGAAGTTTCTGATATCTAATGATCGAACATCAGGCA…
C100372	XP_020705817.1	ACCTTGGATCTTGACTCTTTCCTCCACATCAACTTTTGTATGAGAAAAAAAAAAGGAGAAGAAACTATTTATGTTGTAAAGAGCATCTAGCATGAAAGGATAAAATTTCCAGAATATGAACTAATTAAGAAGGCTAAAGCATTGCCTTAACAAAAGGTGTTGTGTGACTAACTGGGCATTGGCGACCGGGCTCCCTGCTGTATTCGGCCATTATAGAAGCTCCGGCTGAACAAAAACGTTATCTGTATCGCGAATAATCTTCATGGAAGGAAGTATTATGGCAGCAATAGGGTTTTGTTCAATCCCACCACCTTCATCAATAACAAGACGGAGACCATCAATGTGGAGCTTTCCATGGTGGCCGCTCACCACTATCGTTGGTTCTTTACCCAATTCCTG…
C100378	XP_020686491.1	GTCCAAATCTCTACAATTTAAAAGCACATAACATTCACAACAGATAAATCAACATATAAAATGGTAAACGAAAATGTGTCAAACATCTCTGCAATTTACAAAGTTTTATAACATAAAGATCAGAGAAGGTTCACTTCACAGTGCTTTTTTAGCTCAAAGCAATGAAAGAATAGCTGTTCCAGAATTACCTTCCACTGCAATCCAAAGAACAGAGTTGAGACCCATGAGAAGAACCCAATAAACAGAAATCATTTGCTTCCTGCGTTTCCAAGACCCAATGTCAGCTCGAGATCCTCCTCCTCGGTTCCGACCTCATGAATCCTCTCCCCTTCCCATGGCTTCACCCTCCGACTCTCGAATTCGAAGTCAGAAACAATTCTACCATTCCTTTCAACCAAA…
C10038	PKA55165.1	TACTGCTGAAATTGTTCAGCTAACAGTTTCAGACATAAGCTTGGCTATTGAGTGGCTAAAATGCTCCTACTTGTATACTCGAATTAAGAAGAATCCTGAGAATTATGGAATAAAGGGAAAAATTCCTCGTGAAAACCTAGAAAAGTACATGCGAGAAATATGTGTTCAGAATATTAATGA
C100380	XP_020672949.1	CTATCCTTTTCTTTTTAACTTTTACCATGAGAGAAGCAGTGGAGCGTACTGAGGAGAGCAAATGAGAGAGGTTAAAGAGTAAAAAATAGAGATTCTGGTAAAGAAAGGGGACCAATGGAGAGTTCTACCGTTTACAAGCTTCCTTGTTGCTTTCCTTCTACTTCTCTGGAAGATCTAGCAGTAATCTTTTGCTCGCTCTTAGTCGGAGATGAAGAAGCTCCGGCGGTGGCTTTCCGCTGCCGGCCGCCACTCTTTCTCAGCACCATTATTTCATGTTAGAAAACTCACACATAACGAGATGAAGAAAGCAACTGATAGATTTAGCATGATTATGGGAAGTGATTCAGATGGAGTTATATACAGAGCTAGATTTTCTGATGGTCTCATCGCTGCCGTTAA…
C100382	XP_020587855.1	CCGACTTTAGATCTTCAAATCCACATGTCTAGTTGAACTTTGTCTCTCCGCGCCTTCTATCCCCTCTAGGGTTCTGGAAACAGAGGAGAAGAAGAAGGAGCTTCTTCTCGTTCTTCTGCTAGTAGTACCCAAAGAGCCATGGTCAGACTGACTGCCGATCTCATTTGGAAGAGCCCCCACTTCTTCAACGCAATCAAAGAGCGTGAGCTCGACCTTCGAGGGAACAAGATTGCTGTCATAGAGAACATTGGGGCTACTGAGGATCAATTTGACACGGTAGATTTCTCTGATAATGAGATTGTTAAGCTTGAAAATTTCCCTTATTTAAATCGACTTGGCACCTTGTTAATTAATAATAACAGAATCACTCGTATTAATCCTGAAATTGGAGAATTCTTG…
C100384	XP_020681738.1	TTGTACTATGTTTGCTTTTCTTCATGCTAAACCATCAACAAAATAACCCATAACTACTTCATGAATAGCATAGCACGAACTACACTTCAAGTTCCATCCATTACAATCACTGACAAACTGTACTGAAAAAGACAGTTTAAGGACGCTCAGCATTGCCATCATCAATAGAAAGTTCCAATGAACATCTGCTGTCAGATTTTTTACATGCAGAAATTTCAAGGCAATCTGCCTCACAAATTAGTCGCTCAAAAATTTTTCACAAATGGAGGCAGATTACTACAGTTGAACTTAAGATTGGAGAACTAATGCATTTTATCGCAAGGAATAGCTCATCAAGCTGATGAAAATCTTGGAAAATTTACTCTAATATTTTTGCTAGATTGAATCATATTAAATCCT…
C100388	XP_020691843.1	GGAGTAAACCAGCGCTCGTTATAACCTTGGGATGCAGTGGACATTCATCACTCGAGAACTGGATCAACTGGAATGAAATGGGGAACGAAGGGCTGTCCGAGTACGAGAAGCGTAGGCTCACGAGGATCGCCGAGAACAAGGCAAGGCTGGAAACGCTCGGGCTTCCCCATCTCGCCTTCTCCCTTATCGGTTCTTCTTCCAAGCAGCAACCGAAACCGCGGGAACTAATAAGGAAGAGTAAGAATAAGCGCCGTGTTAGAGCTGACGACGATGAAGATGAGGAATACCGGCCTTATGATGATGAAGAAGGGGCAGAGGAGGATGGTGAAGAGGAGAGTTCTGTTGACAGCGAAGAAGAGGAAGAGGAAGCGAGGGCTTCTTGTAGTTCCCGCAGGAAGG…
C100390	XP_020683351.1	TTCAGCGACGAACAAATTCAATTACGACAATAAGCTGGGTGAAGGTGGGTTTGGAAGCGTTTATTGGGGCCAACTGTGGGATGGATCTCAGATTGCTATTAAAAGGTTAAAAGTTTGGAGCAATAAAGCTGAAATGGAATTTGCTTCTGAGGTGGAGATATTGGGAAGAGTGAGACACAAAAACCTTCTGTCCTTGCGTGGTTATTGTGCTGAAGGGCAAGAGCGCTTGATAGTCTATGACTACATGCCAAATTTAAGTTTGATGTCACATCTTTACGGAGAGCATTCAGCTGAAAACCATCTTGACTGGAGCAGACGCATGAATATTGCTATAGGGTCTGCTGAGGGTATCGCTTACCTTCATCACCATGCAACGCCACATATAATTCACAGGGACAT…
C100392	XP_020673730.1	GATATACACCCAGGCCTTAAACCACTATTATTTAAATCAATAAAAAAATTAGTCAGCTTATACCTTAATATTTATTTAAATATATTTCGAACCATTACAACACCCAGCACTAGTAAAGCAGGACAAACGTTGAAACCAAATGATCCAAACCACAAAAGCAGAAAAATGGCCGAGTACCCAACTTCTTTTCTGCCCCGCAACTACTTCTACTTCATGGATCCAAGAAGCCCCATCTCCTCAACCAAATCCTTCACCTCCTCATCCCACCCACAATTCTCCAATTCCAACTCCTCCACATCCGCATTAATCTCTTGAAACGGCGTTCCAACGCTCAATAGCTCCTCCCACATCGAATCCATCATATCCTCCGAACTCTGCTCCATGGCTTCTATCTCCACG…
C100404	XP_020572363.1	GGGAAAATAGGTTTACGCACTTAATTAGTTTTCCTACGTCAAAGGTCCCCATTTGTTTTCAGTTCCCCTCCACCTCTGATCACGCGTGAAGTCGTGCTTCATTCCTTTACAGCTTTCGCTGTCGTCAAGGTCTCTCCGATCAATCCATCCGGAGAATCCTCAACCTGAACCAGCAGATCCATCTGATCTGTTGCCGGAACTGGGCTCCTTCCTGCCTTTCTCGACTTCAGGAATGGATAAGATACGAGGATTTCTGGAGTCATTTCTTATTGTTACTCTGTGAGCGAATTGAGACAACTGGAAGAGAGGATAGAACGCCGGCGTGGGTGAAAGAGATGGGATATTTGAACTCTGTGCTTTTGGCGAGCGGAATGCAGGATGATGGCTCTCCCGTCAGTG…
C100406	XP_020687800.1	GCTGTGTCCAATATACATAATTTTGACATTAAACGCTCCGCCGGTTTTCCTTTATGCGTTTTTCAGCGCAAACATTTTTCCTCGAAACACTGGACCCGTTGAACTGTTCATAACTCTCCCTCTCTCTTTCGCTATCTCTCTCTCTTCGTCGATGGGACGGCGAAGGGGAACGAGTGGTCCGGTGGGGGTGGTGCACGCCTGGATTCGAGGTCAGTCGGTGAAGGCAAAGGCAGCTCTTGGAGCTGTGGCCGCCATCATTGTTCTCGCAGCGCTTTGGGCTTTTGTTCACAACCACAATCACTTCTTCGTCGCATCGGAGATCGTGCACTCCGCCGGCATCATCGTCCTCATCTACAAGCTCACCAGGCAGAAAACGTGCTCTGGCCTTTCGTTGAAGTC…
C100408	XP_020679963.1	CCAACATTGGAGTTTGAATCTTAAGTCAATAGTGGCAAGGTCGACATGATTGAGAATTCTCTACCAGCCTACAGCCTTTTAAGTTTAATCAGTGACACCAGCTTAGACCAAGGGATAGTGCATAGTGGGGATACACAGTTTTTAAAGACATTATGGATTTAACTGGCCCAAAATACAAAGGGATTCAAGGCAGTTTTAATGTTACAATGTTGAATATATATTTAAATCCTTGAGCTAAGCCTTTGTAAGAAGTTCATCCTGGTCTTAGCGGACAATCCATCAGTCATACAATCCACATATACTTTGTCCTTAGCAATTTATGCTCTTTGTTGAACTAACTTCCAGCCACGTATAGCATCCTACCTTCAAGTTCTGGTATTATTCCTTTCTCACAATCTA…
C100414	XP_020687597.1	TTATGAAATAATAATTACCAATGTTGTACACGTGACAAAATTATAACCCTCATCCTAATAAAATTAAGATATTCTAACTTTCTTTAATCAGCTGTTGAAACTGCACATCAGATGCTGAGATTCCTCAAAACTGTAGATGAAGTTTCTCAAAAACTGCAGTGACGATGAAAGGCCCAGCAAAATCTCCAAGAGCAGATCCGATCCACTGGCCTGTTGAAGGATTGTATAGAGCACCAATTCCTCCTCCAATTGATGAAAAAATTAATGAAGAAGTAAACTTAATTGTTGAGCTGTAGACCTCCTGCAAAAATAATCTGATTTTTTCTGATCTTTCAAGTTTTTCACTATCATTATCTGGCTTGCGAATGAAGCATCTGTAAAACGCCACTATAATCTGAA…
C100416	XP_020672254.1	ACTGAAACTAATTCGGGAACTTTGCCTCTGTGCCTCTTTCGTCCCTCTCGTCCTCTTCTATTTCCTTTCGCCGCCGCCGAACCAGAGTTGGTGAACGTGCCGCCGGCCCCTTCGACGCTGCTGTTAGCCGCTAAAGAAGTTTTCTCCACGTCTTCTTCTTCAACCTCATTGTAGGAGTTATTTCCAACAACTGTTCTTTCCCAAGCAGGGGAAGTATATGGGGAAGGCTTCGAAAGATAAAAGGGATATCTACTACCGGAAGGCGAAGGAAGAGGGTTGGCGAGCGCGGAGTGCGTTCAAGCTCCTCCAGATAGATGAAGAGTTCAATATATTTGAAGGTGTGAAGCGTGTAGTTGATCTTTGTGCTGCACCTGGCAGTTGGAGTCAGGTGTTGAGTCG…
C100418	XP_020589146.1	AAAAAAAAAGAGAGAAAGATGACAAAATTGAACAAAACCAACTCCAAAACGCAGCACTTTCAGCTCCACACCCCCATCCACCAACCAACCATCATTCTATTCCGCTTTTCCCACCCAAAAACTTCTACTTTCTGTCTTCTTTATCTACAGCCAGAGCCATGCCCCCGCTCTCACACTACCTCTACCTACTAAAAACGCGAACGCCACGCAAAAGCTCAGCCAAACGGACATCACATGACCGCGCAGGCGTTTGGATTTTCGTCGCTGAAGAGCTGCGGCGCGTGCACCATCTCCTCCCGGTAGCCGTACGGGCCGCCGTAATATTCCATCTTATTCGCTTCCGCCACCGTCGCCGTCGACGCCGCCGCCTCCTCCTTCTTCCCGCCGCCGCCGCCTCCT…
C100420	XP_020705429.1	CTCGAGTGATTACAGACTGCCTGAGCGAGCAGACCTCATTCTACACACAGTCCAACGCAGCTTGTACCGTTAAACGAAATATCTGTAGTATCCAACAGCCCTCGCAACCGCCCTAGTTCCCTCCGCCAAATCTGCTTCCGAGGTGAAAAATCCAGGCTACCAACTCCCCTCTTCGTCGATTTGCGCCTCTCCTCGCTAATACCGTCCCTCTCTTCTTCTCCATCACCATTCTCACTACGAAAAGGCGTGGCGACGAGAGATACAGAGAAATAGTTGCATGACTAGCGCTATACAGCTCTTGTACATCTTGAAGTCTCCTTCTCGCAGAAGCCAGGAACCGATCGACGCGGTCGAGAGCGATCATCACGATCAGGACCATGATGTGCGCCGCCGCCTGCG…
C100428	XP_020570999.1	CAACTACTCATCATAAGCTTGATGGATCCTTGTATCTCTTAAAGATAATCTCTATATCATTTGCAACTTCCGATGGCAATGGCCGAGGAGTTGATCTAAAAGCATCAATGTCTTCCTTGAGCTGATCAAGTGAAGTTGCACCGATGATTGAACTTGTCACAAAGGGGCGATCACGCACAAATGCCAGAGCAAGTTGAACTGGGGTAAGACCATGTTTTTTGGCAAGCTGAACATATAGTTCAGTGGCTTCCTTTGATAATGAATTTAAATATCTTGCCATGTACCCTGGGAAGATGTTGAGCCTGCCCTTTTTTGCAGCTTCAGAATTACTATCTAAATACTTCCCACTCAAATTTCCACCACCCAAAGGAGAAAAAGCAAGTAACCCTATGTTGCAGT…
C101714	XP_020682399.1	ATTTTTATATTCGAACTGATGATAACACTCTACATGCGCAACACCTGTACTCACTCTTCTTCTTTTTCTTCTACGCTCCATGAGTCTCTTTCCCAATAAATTTGAAGACTTTAATCCTGCGTCGGCAATCTTCTCCGATCACTAACCTGCGTGGAAGCTTAAGCCTTTCAATGGAAGAAGACAACGATCTCCATGATTGGGAGACGGTCCTTGGCTTGAATCTCTCCGACAATCTCAAAGCCGTCGAAGCCCAGGGCACTGAAGATGTAGCCATCAAAGCCGACTACTTTTCTCTTCAATATAGCGGTCGCCGCTGCTTAGTTCCGTCAGAGGAAGAAAGTGTCGAAGTTGTTAACGGTTCCGATAGCCCTAGGTGGGTGGACCCCGATTTCGACTCCA…
C100432	XP_028553929.1	CATCCTTTTACATGGTTTAATATTTTGAAAATTAAATGAGAAAAAAGAAAAAGAATAATAAGACAAAAACACTCTACCAAGAGAAGAAAGGCAAAACATAAGATGGATGTGCATCGTATTTAGTTGCTAGGGCCTGCACTACTTTAGTATCAGGAGATTCACTCGAGTCAGCAAGCCCAAGTTCAGCAGCATGTATTCCTCCTGTAACTAACACTGATTCAATTCCAGCATTGTTGGCTCCTTTAATGTCATGATGAAGAGAATCCCCAACGGCAACACAATCATAACAGTCTAAACCAGCCATGGCCAATGCTGAATTATAGATAACCTTATCAGGTTTCCCCATCCATTTAACTTCACCACCTAGTTTTTCATATTTCTCAGCAAGAGTGCCAGGCA…
C100434	XP_020680819.1	CTGCTCCCTTGCATGTGCCCAGTTCTCAATTACATAAAAAAACGCCCTAAAAAGTCGAGCGCCACCGTTCCCTTTTATTTCCATGCTGTTTTCCCTCTCACACCCCATTTTAAAAAACTAGGGTTTATCCTGTCAAAAGCAGGTATCGATAGCGCGAGCGAAAGAGAGAGACAGAGAGAACTGGATGGAGAAGTACGATAAGCTAGAGAAGGTCGGCGAAGGGACCTACGGGAAGGTATACAAGGCTCAAGATAAGGTCACTGGGCAGCTGGTGGCGCTCAAGAAGACACGGCTTGAAATGGACGAAGAGGGAATCCCGCCGACCACTCTCCGCGAGATCTCCCTCCTACAAATGCTTTCTCAAAGCATCTATGTTGTCCGGCTTTTACGAGTAGAGCA…
C100446	QDF82423.1	CTTCCTTTCTTCTTGCACGCCAAAACCCTTGACAGCAGTCTAACAGTTAACACAAACAATTACAGACCATCATCATTCCTAAAATACCAACAAACAATGACAGAAATCCCATAATACATATTCCTACTAAAAACATTTATCATCATCACTTATATTACATCAAGATCTATATTCTTCTGATCATAAGTTTCTATCAATCAATGACAGAGACTTATAACACAGATCTGGATCCAAAAGTAAATGGTGATGAGCATTTTCCATAAAAATTCATACGATGAACTCTTTCTATGATTCCAGACAATAAAACAAACAGGAAGAAACAAAATAGTTGCACAAAGCTAGCTAGCTATAAGTTGGCTGCGAGTTAGACATACATGTCAGTATTATCGACAACGCGCC…
CL2225Contig1	XP_020704204.2	TACAGCTCCAGTCGTGTAAATCGACGACCACCTCCTCCGCAACAGCAGCCTCCTCACCATTCGTCTCCCCCAATTCCAATTCCAACTCCCATCTCCAATTAACCGTAAAACAAGAAGAAACCTTCCCAGTGATCAACCTTCCCTCATACCTAAATGGCCGCACCCTCCTCCTCTTCCACCCCTTTTCCATCCCCAACCCTTCTTCGTCATCCTCTCTCCTCTCCCACCACCAGACCGTCGGCCGACGATCTCATCAACTCCTGGATCCTCGAATTCATTTTTCGGAAGCCAGTTCCCGACTCCCTTGCGAAAGAAATATTACTTGCCCTCCCTTTCTCCTCCTCTGATATCCACCCCCACCTCCGCAAAACCCTCCTCCTCCGCCGTATCTCCTCCGAT…
C28768	XP_020687596.2	ACATGCAACAACTGGTTCACTTGATGTGCCATCACTCTTCGAGGGAAAAGCTCTTCATGGCGTCGAGCACAGAACTCCCAACACAAGATCTGAATGACAAAACAAATGAAGAATTATGCAAAACCAGGAAAAATCTTTGGAACGGCAGGCAATTTTGTTAGAACAATCCTAAACATAGCAACATATTAACAACCTTTAAATCAGGAGTGAAAATAATTCTAAGTTGACCTTCACGCACAACACGTATTTGCTCATAGACACTCTCTTGAACAGCTTTTTCATAC
C100458	XP_020702223.1	ATTCTGAAGCCATACTCTCTTATTAAAAACAGCAGCAGAAACCAAGCATGAACAATGTCATACTTAGTAACAGCTACAGAAAATATTCAACAAAACACCCTTGCAGTAAATAAGGGAATGGAAATAGGCCACAACTTACATATATAACAAGGGCCATGATCAAGATGGAAATTGACAACTGCTTCAGTTTACAAAGATGAGCTAACTGGCTCACCTTTCTAATATTTTACCATTTGAATTTAGGCAAATCCCTGCTTGTATCGTCTAAAAAGTTCCTCTGTCTGTGCGTTCTTTAAGGCACTGCAGCCAATTATGTATACCCAAATGAGAGCAACTGCGGTGATGATAAGAACAATGTTGGCCTTTCTCCACTCGCCGCGAAGGTTTCCGATTGTCCCA…
C100460	XP_020700730.1	CAAAAACTCTAATGTCGCCGACAGTTCAAAAGATTATTACATCAACATAATCCAGAGTAATTATAAAAAAAAAAGTATTTTCGCCCCAGCCACCGGTTATTGTTTTGAATTATTAATTGGTTTGACGACCCATTGTTTTCTGCTGGATTCTGTAGGAATGTTACCTTTGAAACTGCCCTTCCTTCTTCTGTTTGAGTTGTTGGGCTTACTCGCAGTAGCTTTCATGGAGAGGCCTCCATTCACCTCCAAGTCATGGTTGCGAGATTGAACTTTGCATTCTTCATTTTTCTCTTCTGCTGATATTGTTGCTGGCTCAACAGTCTCAGGCAAAAACATTCCAGGCATGATCAATAGGTTCTTTCTTGGTTCAATAAGACCCTTCTTTTCTTGCTGGAGTTT…
C100462	XP_020582318.1	CGAAGGATTATAATATTTGGTTGAAAGAGTCCAAGGATCCATCCTCTTGACGTCTCCGCTAGGCATCTTAGTTGCTTCTAACCTCTCACCTGTAAGAAATGAATGCGATGGAAGAAATCATAGAAGGTTGTCGGATTTTCAACGTGTCGGTAACCCTTACCTTTTTCAGCTATCACTTGTTATATTTTCCTCTTCGACGGAGCAGCACGAGATAAACCGACCATCCAATTTCATCATTTTCCGCTCTGCGGTTGGAATTTGGAACTCAGCAGATAGTTACAAGGTTCTAGGGTAGGAGTTAGGGCAGTTCGTTCAGGTTGCTAGCGGGATGGAGGAAGATCTTGAGGTGGTGACAGGACTCCATGGTGACGTTCGTGACTTGGGGTGGAGGGGCTTGTC…
C100466	XP_020672510.1	TGCCTGAACTTCCACAGCAGCGATAACAAACTTAGTAGTCTTTCAAAATATAATGATCATATAAAGAATCACACAACACTAGAAATCCAACTCACCAAAGTCAATAGCAAATGCTAGCAGCTGGAGTCACCGTTGTAGAACATTCATTCTCTTTCTTAAGAGCGAGAGCCTCCCAAACTGCTTCCTCAACACAATGCCCTGTCTTGGCCGGGCAAATTACATTCTTCAGTTCTATGCTAACCGCACGTTGACCAGCAGCTGCTTCCGCTTCCGCCTTCATTTTTAGTCGGATACGCTCAGCTCTGGACCCAATAGTCTGTCCAAGAATTGATGCAGCAATGGTGAAAGCCATTGCAGTCTTCGGCATCAAGACAGACTTTCTCAGCATAGCAACAAAAG…
C29588	XP_020674266.2	CAAATTATTTTTAGATCTAGGAAAATCACTTTGCTTATGCAACAATCGTGAAATGGATGAACGTCTTTCCACTGGGCTCTGGCAGGCTTGCTGTGAAAGTCTAAATCAATTCACTATATCTTACCAAGCATTATAGCTGAAATCAAGCCAAGTATATCAAATAAAGTAAGATTGAAAATTTAGATAATGCATTACCAACTTATTTTCGTTTATCAAACTTGAAGCAAAGAAAACAAGAATAATAATTGCACTTCTTTCATCAAAGTAGGAATCCTCATCAAATATG
C100472	XP_020678924.1	CTTTTATATATCGGATTATTGTCATTTGCATATGGATTAATGAATAATGAGGAAATATACAAATTATACAAGAAATAAGGTTTGCTTTCAGTACATGCAAACCAAACAAATTACCAAATAGGTGCCAAGGCTACTGATGAATGCTGATTTGGGACATGGAAAGAGACGCCAAAGTGTTCCACATCTAGCTGCTAAAAAATTGAGATATTGGATAATCCTTCTCCTTCAATGAAACCAAAATTATGTCCTCATCGGTGCCATAACATTTGCGTGCACAATCTAGGCACTCCAGAGAAACTCTTTCATTCTTTCTAGAACTGGCGGGGTCTCTTATTTCAAATTCGTTAGCTTCTGCATCGTAGCCACATATCACAATAAAGTGCCCCATATAATCCGAAC…
scaffold11608	XP_020705966.1	AGTCACTATGCTAGGGTTTTCTGCCAGACCTCTATTTTTAGCCAGCGGTCTCTGTCCTCTTCATCCGTCCTCTTTGATTCTATTGTTCGCCAGTTCGCCAGTCTGCCTATTTTTAATTTGTTTCGTCTTTCTATTGTGGCATGGATCTCTCCCACTCTCAATCCAGCCTCTCGATGGGATTCCACGCTCATCCATCACCAATGCCGGAGGCTTCCGCCTCACTCCAGACCGATGCGAGACTCGACGAGGATTCCTGCAGTGTTCCTCCGATCGCGCTTCAGCTGCTTGACCAGCAATCAGAGATTCGCCGGGGCGACTCCTTTGGAATCGACGACGACGAGGATTCCGAGGGCGGGCAGAGGGAGGAGGAATTTAGCCTCTTGGGATACCCGATGAGCC…
C100482	XP_020702238.1	GTTTTAAGATGCTTCACCTCTCTCTCTCTCTCTCTCTCTCTCTCTCTCTCTCTCAATTTGCTCGAGTACTGGTACCAATGCTTTCGCTGCTTTGCACCTTCTCTCTCTTGAATGGTTTGAATCTTTCTGGTGAAGAGGGAAGCTTATAAGGGGCATTAGAGTTGTCATTTCTGCTCTCTGGAGATTAGTATATTTAGTCCTTCGATTTTCTTTCATTATCTTTTCAGTCCGCTACACCTCCTTTCCCTGCTGTATTTATCTATTCCTTGGATTCCAAGGGAAGTCACCCCCCGCTCTCTCTCTCTCTCTCCTCCTCTTGTATTTTCTGTCTCTCCCTCTTCTCTTATAGCTTAGGGCGCTTGGATTCCTGGAGTATCGCAAAGCAGGAGAGGGATGAGT…
C100484	XP_020696929.1	AAATCCCTTGCCAAACAGCCCCGTGGGCTCCAAAATCAGGGATTAGTGGCCCCCCTAACAGACAATGCTCCTCAACCTCTTCAGCTCCTCCCTCTTCTCTCCCCTCTCCGGCTCACTTTTGCTCCGCCGTTCGCCGGCAATCCGCGCCATAGACTCTTCCCAGACGTTCGATCTGGAATGCCAGTCCTCAGATCTCCTCGATCGTCGCGGACGCCTCAAGATCGCCATCGTAGGGTTCGGCAACTTCGGCCAGTTCCTCGCTCAAACCTTCGCCCGTCAGGGCCATGCCATCCTCGCTCATTCCCGCACCGACTACTCGGCCAACGCAGCCTCTCTCGGCGTCTCCTTCTTTTCCGACCCCAATGATCTCTGCGAGCAGCATCCCGACGTCGTCCTCCT…
C10048	PUZ72240.1	CTCTATCCATGCTCCCCATGAGTTCCAGCTCTCCACAGATGATCCACAGAGCAACCGACCATCATCGAGCAAGAAAGGCTATTTGATAAAGCCAAATCTTGACATCTGGAGCTCCTTCCGCACTGCCACCAAAGTAAGCCACAAGGAACTTGTCCCGCTCGATCTAAAAAGCCATGAGAG
C100492	XP_020705339.2	GTTTCATGTGATATGTATGAAAATCTTCTATTTTATAATTTCCTGTTGACGGGCCTTGTGCGCGAAGGCAAAGCTGTTCCCAACTCCACCAGGCGTCGTCGTTTTCTTCTCGCTTCTCTGGTTTGATCATTCTCATCATACTCTTCTACCCTTCTTCACTTTCTTCCACCTTCTCTCCTCTCCCTCTTTCAATTTCATGGCCGGGCGCTACGACCCCAATCCCTTCGAGGAAGAGGAGGTTAATCCTTTCGCGAATGGAAGTGCTTTTCCCCCTGCGTCTAATCCTAGGCATCAATCTCTTACTCCTGAATCAGCTGGTTTTTTCAATGATCGTGGTGCAACAGTTGATATACCCCTTGAATCGACAAAGGATTTAAGAAAGAAGGAGAGGGAACTTCA…
CL1959Contig1	XP_020698078.1	AAACTAAGCAAACTCTCAAACATCTCACATATACTCATATATTATAGAATTCATCGGCCAATGTCGTAACACTAAGAAAATCTGTGTTTCTTTCATGTAGCATCTTATCGCACATTTTTTCCCATCATGCTTTAACTCTCATCAGTTGCCAATCTTTTGAGTTCAAAGGAGAAGACAAAAGTGTCGAAGGGTCTGTTTCGCAAGACTTTTTTTACAGCTGAACTGGGCAAAAAGCACTTTTTGCATTGTTTGGATGTTAGCTTTTTACCAGCTGGACAAAAATCCCACTCCTAAAAACGCCGTTTTGGAGAAGCGGAATGAAGAGCGCGGAACAAGGCTGAAGCGCGCGGAATAGGAATGAATTCGATCACACGCAGGGGACGGAGCGGAACTCCTTCC…
C100498	XP_020700021.1	AGCGTTACTCTGATCTCGATATGATTTGATGTTTTTGCTCACGACGATGATTTATTCGAATTGACAGAGTCTAATTACAGCGAGTCTCTTCATCCCCATTTCTCTCTCTGCGTCTTCCTTCCCGTCTCTACATCCTCAGATATCTCTGTTCCCGCTCTTCGTTTATCTTCCATCGAAAGTGTGGGGGGGATTGTGGTGAGGGTTTTGAATGAATGGAAACGGATGGCTTTGAGTGCCTTTCATCGGTGGATCAGATGGAAGAAGACGAGCCGACGCATACCTTCAAACACCAATCCTTCTCTAAGAATCTTGGAAATGGGGGAATCGGCCATCGCGGTAACGTGGCGATGCCTCGAATGTCACCGGCGATCAATGTGAACGAGCTGTTCGAGTGCCCTG…
C100508	XP_020695817.1	GCTAAGACTAGATAGACAATAACTCAAACAATAGAGAGACCAAGTGATTGAGGAATGACAAATATATTAATCAAGGTAGTTAATGTATCTCCTAGTTATGGAAAGACAATCAGGAAACAGCCCTAAGCAGGCTAAAAGTTATCCTCTCTAAAGTCTGCTGGCTTTCTCTTCGCCTGCATTGCCAGCCTCGTATCTCTCTCGCGCTCAAATTCTCGATGATCAGTCCTCTGTAGAAACGAAACCTTGTCGAGATACTGATTCGAACTCTTCTTGTAGGCATCAAGCTCATCTTCAAGTCCCTTGTGATCTTCCTTGAACTCACCCCAGTCTTTCTTGGTCTTGTCAAGAACACTAAGCTTCTGCTTCTTCTTTATTTGATCTAGAATAGTGTCGAGAGCT…
C100512	XP_020678134.1	GCCCAATGAAGATATCCCAAATTTCTATCCATCTCGCTCACCTTTCACAGTCCATTGCCCCCATGCTCCTGCGATTGAAGCTCTGGCCAAGCAGAAACCTGACTAATGGATGTGCCAGCCTCCGATCATGGCCCCATCAAAAACTGTAGTACCACCTCTTATTGTTGCCTCCACTGCGATGCTGAGCTCGTGCACAAGATTGCTCAACTCCTCCTTCCAGGCCTCGCCACCGCCTGCGTCGACTCCACCACCGGGGATCTCTACCGAACCCCTGCCACCGTTGCAGTCGATATCCGCAAAGATATTGTCTTCTATCTTAGCAGCCGAACCGAAACCTACATCTCTGATCTCCTCCTCGCCCATGAATACCCTGCAGATCCCAGCCCCGATCTCTTCGAT…
C100518	XP_020688992.1	GACCAGCATACACGTCCTTCAACTCCTATCAATTCACGGAAGAATCACCAGTAGCAGTTACTGAATTGAGCATTTAAAGGTATTTCCAAGACCAAAATCTTCAAGCTAACTCATTCTAGCAAGTATTTAGACACCATTTTCAAGCACATCCATGCAAGATCACCTGACCCCATCAGGTTCAATCTTGAAAGCATGCTTACAAATCACTTTGTTTGAATTCAAAATATGGTAAAAAAATAAGAAAAAACATTTAAGAAGTCAAGAAAAAGCATTACCAATTCAGAGCTGTGTTGTGGAAGTGGCATTTGGTTTATGCGAGGTGATCCTCAGGAGTAAGGGATAACAGTGATCTTCATCATAGTTGGGCCAAGAGGTGTCATCTTCATTTCTAAATTTCTG…
C10052	XP_020684497.1	AGGAGGTCTCCCATCCTAATACTAGTCCAATCAAAAAAAGGATGCCACCTCTTTGCATTTTGGAGTTCATGGGATCCAATGCTTCCACGCTCAAAAGAGTGCCTTCTCATATGCTGCACTAGATGAGCTGGTTTCCAGAAACTTGCGCCACACTCTTCACAAGCATGCTGAACCTTTTGA
C100522	XP_020579499.1	AAATTTCGTAATTAGGTCAGATACTGCTTGCAAAACAGCCAATTCAGAACTCCAAATTCCGAAGCGGTCATCGACGATGTCGACGACATCATCCTTTCCACTCATTTACTATCAGCAACATCAATCTCCTCCCGTCTCCCATGCCTCCCCCTTTCCCTTGGCCTTCTTGAGCTCTATGTTCTACGCACGAGATAGCCCTAACCTTACACTAAATGGCCCTCGCCTTCAGCTCAAGAGCGTCTGCCACCACCCGTCAGAATCCTCTTTGGCCTGTTACGAGGATTCCGATGGAAGTTGCTATTCTACAGGAAGGAGAATGCTTTTTATTATGTCCTCAATATCCTTTTTGTTTCCTCCACTTGCTTTGCCAGAAACGTTACATGCAGCCAAGTTGTTGAT…
C100528	XP_020703407.1	CTACACGGGAAACCCACCTTTGCTCCAGTAGAGTTCGAGTGCCGCATAATGAAGGGCTCAGGGAAGACGAGCGGAAAAACCAAATGCAGGCGCGGGAAACGTCGGAGATCATCACAGAAGCAAGAGGATGCTTCCAAGGAGGGGATGGAGAAGGATCGATTACCTTCTTCGTCGTCTCCAAATCCAAAGCGGAGAAAGAATTGCGAATTCGCTCCATGCTCGAGCCGGCCTAGCCTTTTGGAGAAGCTGAGACTTCGGTTATCTGGTGGACATTTTCGAATGCTCAATGAAAAGCTGTACACATGCAGCGGCAATGAGGCATTTCACTTCTTCAAGAAGGAACCAGAACTTTTTGATGTGTACCATGCAGGATATCAAGAGCAAATGTCAAGATGGCCT…
C100546	XP_020694098.1	ATTCACTCTACTTATTATCACACTGTTATCATAACATTCTTCTCAAATCATCGGTTACAATAAAATTTTGTAACTCTAAAGAAAAAAAAAACTAGGCAATGAGACCTTCAGCTGAAGATGCACAGCCTGCGAAGTTTATTATCTGCTCTCACAATTCGAAAATCAGATCCAAATCTGCAAATGTCTTTTTGTTCTTCTGACAAAGTTATCTAATCAGCCTGAGTAAGTCCTCCGAATCTGTTTTGATGGCGTGTTCTTCATAGTGAAAGGGACCTTCATCTCCATAAGCTGCTTAAATCTCTTCTTATTACCTTGCTCCAGCTCAATATGCAGCTGAGTATTCTCTTGCTCCAGCAGATGGACAAATGATTCGAGCTCCGCTGTATAAGCCTGCTTCCT…
C13994	XP_020585546.1	AGAAATTCAGGTAATCTTGTGGGTGTGCATCAAGTTCCATGCTTTTGAGTTGCTGTGCAACAATGCAATACATCATCTCCATAGTTTGGGCTGGTTCTCCAGCTTCTTGGACGTCATCTCACACTATTAACAAATGTTGCAGGTTTGGTTTGCTAGAATCGTAAGGATTTATTTGGTTCAC
C100554	XP_020684580.1	TGCGCTATAAGCAAAACTCGCAGGCTTCATCCACTAAAGATGTTTTTTCTTCATCAACTGAACTGACGATGTCTTCTTGTTCTTCTTCACCCTCTTCCACTCGCTCGCCAGAGATCCGAAAAGACACCGTTTTTAATCGCTTTGTCATCTTCTCGCCGGCTAGATCTCGCCGCCCTTCAGATTTCAGATCCCACTCTCCCACTAAATCTTCAAACCCTACCCCTAATCCTCCGTCTTGTCCTTTTTGCATCGGCCGCGAGCACGACTGCGCTCCAGAAATCTTTCGCATTCCTCACGAAACCGACGATTGGAAGATTCGCGTCATCGAAAACCTCTACCCTGCTCTCCGCCGCGACCTCGAGCCATCGGCTCGGGCAGAAGGCATAGTGGTAGGGTTTG…
C100556	XP_020681245.1	TATGAAAATCTCCTTTTTTTTTTACTTTCCTGGAACGCGTTTTCTTTTCCTCTAGTGCTGCGTGGCCGGAGAGCTGAGTTGCGAGGACAGCCGCCCAAGCTCTATTCGCCATTCCTGAAAGCTATCGCCTTCTCTTTCATTGAAACCCTAACTTGATCATCGCTGCTGGCACCTTGATCTACGATGGGCACGCCGGCATTCCCTGACCTCGGAAAGCATTGCAGCGTTGAAGACTGCAAGCTCATTGACTTCCTGCCCTTCACCTGCGACCGTTGTGATAAAGTATTCTGTCTACAACATAGAAGTTACGCCAAACACTCATGTCCGAATGCTAATCAAATGGATGTAACCGTGCTAGTCTGTCCACTTTGTGCTCAAGGGGTTCGTCTTGTTCCAAAT…
C100562	XP_020677041.1	TTCCTGAATTTCAAAATCAACAGTAACTTAGAAAGGACCAACATTCTTTGGCAGGGAAGATGCTGGAAGAACATCAAGGTTTACATCAAAAATCTCAAAAGGATAAATCCTACAATAATAACTCAGCATGTGAGAATTTCTCACAGCATATGTAACAGGAAAAGGCCATAACAAACAAACTTGTGTCAGGTCAAAAATGCCTTGAAGAATACAACACAGGTCAGTGGTTCTCAGAATACGTGCCAAAAACAATACAGAATAAAACCACATCTGCGGAGAATGTTGTTTATTGCTCAGTCAAAACTCAAATCAATCAAGGCTTAAGAGCTAGTGCAAGGCCAAACTTTGGAGCCCTATCCAAAGCCTTGGTTTCAAACTCACCAGAAAGTGTCAGGATTG…
C100564	XP_020682831.2	TTTTGAAGGAATTCAAAAGATTTTGATCCCCAAATTTGGCATCACATGACAACAACAACAACAACAACAACAACAACAACAACAACAACAACAACAACAACAACAACAACAAAATCAAAGTTTTTTAATAGCTTATTAATGCAGAAGAGTTTATCAAAATAAGGACCTTACATCACCAAGCTTTGATCCGATGGCCATGAGCGAGCTTATTATCTTTAAAATGGGCTTAAGTTTACCAACAGTCTTTGATCAGAATGATCAAAACTTTCTGATGAATTCATAAATGTAGTCAGATATCTCTTCAGGCTTTTCCTGGTTTAAGAAGTGCCCAACACCTTTCATTACAATAACATCCTCAAGCAATGGAACGTCTCTTTTGAAGCCGCCCGTCTCAATGTA…
C100566	XP_020693581.1	TTCTCTTTTAAATCAACAGTAGTCAAACTATTCATCCCTCTCTCTCTCTCTCTCTCTCTCTCTCGCTTCTACTAATCCACTCGTCCTGTTAAAACCAGTTCAACCTCATCAAAGCTTCCTTCTTTCTCCATCCAAACACCAAAAATCACACCTTTCTTCCGTTACAACCATGGATCCCAAGCCTCCTTCCCAGATTCCACCTGAGCCACCCAACTTTCTCCAAAACTCTGACAAGAGAGATCTCTCGCGAGATAGCAGAGACCTCCAAGTCCTCGTTTCCTCCTCTTCTCCCGGAGCCTCTACTTCCACCAGCACAGCCGAGAAAGACGACCAAAGGAAGCAGCTTGCGCCTAAGAGAAGCTCGAACAAGGATCGTCACACTAAAGTCGAAGGCAGAGG…
C100570	XP_020694220.1	TAACCAAAAAGAAAAAAAACCATTAAATAAAGCACAGCAAGCATTTAAGATCCTTCAAACAAAGCAGCTGAAAATGACATACAAATCGACATGGCTCTGAGAAAATCTCACCCCCCAAAGCTGCTCTTCTATCCATTTCCAGCTTCAAACCATTAATGGCGTCTGCTTCATAATTGTGCAGGCAAACACATAATAAGAAAGGGCAGAAGGATAGACGATATGGATAGATTATTAAGGGAGATTTACATTCATGACCTTCAAACTCTTCCACATTACATATTCAACATCAAAATTCCAAATATAATAAAACTATTCACTCAGAAATCCTCTCCTATCTACCTTAGTTGTGGATTTGTCTGTATGTATGTAAATCTCCCCATTATTATTAGGTCAGCATAG…
C100576	XP_020701902.1	GTTGAAGAGCAGAGGCCACTTGAATCCGGCTTGTGATTTTTAGACTAAATACAACCCCATTTTTATTACATATTTATACGTACGAATAAATGCAGTAAAGTTGGATGCCTTCATCAAAATACACAGCTGTGCATAAGTTCTTAGCAGAATATGAGCAACTTGCCAAAATAATGACCAACTCCAAATAGGCAACATGAAACTAAACACCATCACTACTTAAAATCTTAATTCGAATATTTATTGCTTGGGAAGTAATAGTACTTCATGAGTTTTTGTCCAGAAGCTCAAGCCTTTTTGGTCTTCTTGGCCTCCGGAGAAGGAAGGGGGAACAGGATTCGGAAAAACCAAGCAGCTGAAATAGCGCCAATGAAGGGGCAGATCCAATACACATAAAACTGC…
C100578	XP_020696833.1	AGAATTGGGTGTGAGGTTCGGTGTTCTAAGGATACAGAAAGGAAGAGCACGCTGAAGTTCGGTACCAGCGCCGCCCCCTGCAGCTTTTTTGGTAGTGCAGCTATCGCCTCCTTATTGAGCCTAATTGCTCCGTTTGGGACACCTTTTCGGCTGCTTCCCCTTTTAAAACTGATTACAATTTTAGCCGTTAAATTTTGCATGCCGTTCTAATAATGGAAACACCACGTCCAGCTTTCGCGATGCAAAGTAGGAGAGGAATCCTGACATCGCGAGAAGGGATGTTCTTTCCAATTTCACAGAGTTGAAGCCTCACCCCAGAAAGAAAGTCACGTTGGGACGAGGATAGATGAACAAGGGACTAGCAATCCCCTCTTACCCTTCTGGAGAAATCGATTCATC…
C10058	XP_020577660.1	AGCTTCAGAGTTGTACTCTAGCTGGGATGTAGAAATTAGTAATTATTCATTGCATCCTTCTAAAATCATTGAGCATAATGGTCAAATTGAGAAATGCATAATGTCAAGCGAAAAGGACGGGAGAATGCACGAAGGAATTTGATGGAGAATGACAAGTTGAAGCTAGAGTTGGGTGCAAAG
C100582	XP_020678998.1	TTCACTGCACTTTGAACGCGGCGCAGGTGGCGAGGGCCTGCGGTCTGCCGGACGGTGATGCTGATCGCTTCCGCACCGTTGAAATGAACCGTTTCCGCCCTAACTACAACATTTCTCCGGGCGCTTATTTGCCGGTGTTCACGGCATGCAGTGACGTACAAGGGTTGGAAGTTGGAGACCCCGGCGGCGCCGTCCACTGCATGAAGTGGGGGCTCGTCCCAAGCTTCACAAAGAAAACGGAGAAGCCTGACCACTACCGGATGTTCAATGCTAGATCGGAGTCTGTTAAAGAGAAGGCTTCTTTCAGGCGTCTCATTCCACATAATCGGTGTCTTGTGGCAGTGGAAGGATTCTATGAGTGGAAGAAAGATGGATCCAAAAAACAGCCATTCTATATAC…
C100584	XP_020695628.1	AAAATTTAGGTGCAATGTATGTAAAAACACTTTCTTCTTCTCCAGTTCGCCCGATCTCGCCGTCTCTCTGCAGTCCGCCCAATTCCCCCTCGTAGGTCCTCCTCACTTTCAAAACAAGCCATATTTCTCCGAAGTCCGCACGGCCTCGACGTGTCCTAACGTTTATTCATTTCAATGTCTCTTCTCAGTCTTTCTCTCCATTCGACCTCGTCAACCCTCTGTTTTTTACAGGCTATAAAGTCCTCGTCGGTTAATAGAAAAAAATCAGTACAATCATATGTGAAGGCTTCAGAGGGCTCATCAACTTTGACATCTAATGGAAAATCTTCAAAAGGGCCACTGAAGAACAAACATAATAATGAGTCAACATTTCCAACTGGGTTTGAGGCACTAGTCTTG…
C100588	XP_028552986.1	TTTCAGCAAACCATCCAAACACTGTTAATGCAGGCCTCTTAATTTGTGTGGAACTGATTATTTTCAACATGAACATACATATGGACGTGCAAATTGAAGAAAGATCTGTAGAACGACTGCTTGAACATATCATCACTTATGCACAGGAAAAGGTGATTTTAAGTTTTTACAAGAATAGGATGGATCATCATCATCATCATATATATATTCAAGTAACTGTTGAGAAACTAATTTTTAGTATTTATTATCTCATAAGAGTTGAGTGGTACTTGCCTCCAAATGCAAGCCCCTCATAAGTCAGGAAGAACATGGATGAGCAAAGCTTGCAAAATGTTTTGGAGCTATGCTGATCATCAGCGTTGTTGCGGTTCCAGAACTGGAGGAGCAGCGAATCTAGCA…
C10060	AQK57215.1	CGTGGATATTTCCCGCTGGAACCCTTCTAAGGAACACTTCTTGTCCCTCATCTCTTTCCTTCCACCGCATGAACGTTCTGCCATCAGCAGAAAAATTCAGAAGGTGCCTTATTCCCAAATTTCAACTTCAATGCATCACATCATGGGAACTACGTTGGCTTAGCATCAGAACCTTCATAC
C100606	XP_028550769.1	CCTGCAAACTCCATTAATGGTGAAGGGAGCAGAGCTGTGGGACGATTCGGCTCTCATCAGCGCTTTCGATGCCGCCATGACGAGCTATAAGGAGATGCATACTGAATGCTCGAGTGGGCATGCTCTAGACAAAGAAAAAGATGGATGCATTATTGAGGAAAGGGATGCTGTACTCACCGAGGAGGCTAATTTTGGAAGGCAGATCGAGTTGGAGGGAAACGACTATGATGTGGAGAACAACATGAAAGAAACTTGTGCGTCATCATGCAACAATGCTGCTGCTACCACTGATCCTTCCACTCTAGAAAATGACATTGGTGCTAATTGTTCTGTCCTAGAATTTAATCCAGTTATATCTGAGCATTGTCATGCGACTTCAAACTCTGATGGCTACGCTGA…
C100608	XP_020698158.1	CCGCATCCTCCCACGCCCCCACGACCACCAGCTCCGCTACGTCGGCGGCGACACCCGCATCGTCGCCGTCCCCCGCTCCGCGTCCTTCTCCACCCTCCTCTCCAAGCTCGCCAAAGTCGCCGGCTCCTCCGTCCCCGCCGACCAACTCTCCATCAAGTATCAGCTCCCCAACGAGGACCTCGAAGCCCTCATCTCCCTCACCTCCGACGAGGACGTCGACAACATGATGGACGAATACGAACGCCTCTCCGCTTCCCGAACCCCCCGCCTCCGCCTCTTCCTCTTCCACACCGCTGCCGAATCCTCGACGGCCTTCGGCTCCATCCTCGACCGCTCGGGCGGCTCCAAGCGCGACGACTGGTTTCTCGACGCCCTCAATGGCTCCGGAGCGACGCGGCA…
C100618	XP_020680304.1	GTGCCGAACCCTAGGTTCTTATTCCTTGTACGGCAATGGCGGCCGTCGCCGCCGTCTCGTCTTCCAGCTTCTCCGCCTCCGGTCGTTTGATCTCTCATCGCCATTCCTCCGTCCGATTCCTAACCCCTGCGGCTCTCACTATTTTCATCTCTCCGTCTTCTCCTGGCCTCCAGATCTTCCACCTACGTTCCAGACGAAACCCATTTCTTATCGGATCTGGCAGCGGCGACGGAGGCTTCGGCTCTGGAAATTTCGGCGGCGGCGGCGGCGGCGGCGGAGATGGAGATAATGAAGACGATGAGGAGGGGTCCAGGGGGAAGAACCGAGCTGAGGCGATTCTCGCCCTTGCTGAGATCGGGCGGTCGGTTGACAGCATACCTTCTGACCTCGCTGCGGCGG…
C10062	XP_020577752.1	TCTTTATGTGGTTCGGCAGACCACTTGAACTCTTTCAAAAGAAAAAAATGGAAATCCACTGCATCACATGTTGAAAGGAAGACAACAATCTTCTGGGAACAAGCTTTTTCAAACAAACTTTTAAGAATGGAAAGAAGCAACACCATCCTCGAACCACAGGACACTTTTACATATCTCTGA
C100624	XP_020688296.1	CTCCTTCTCATCGTCCGCATCTTTTATAAATCATTCCATCTTCTCTTAGTAGCTTCCCTTCAACAATGGCCGAGTTGGGGGCTCCTCACCTCACAATCGAACTGAGCGAGCTCATCGCCGTCTCCATTCTCGGCCGTGGCGGCAACGGCATCGTCTTCCTCGCTCGCAACCTCACCTCCGGAGAAACTCTAGCTCTCAAAGCCATCTCAAAACCCTCCACCGATGCAGCTCTCCGCCGAATCTGGTTCGAGCGTGACGTCCTCCTCTCTCTTCAACACCCTCTCTTCCCTGTTCTCCGCGCATTCCTTTGCACGGATAGGCTCGTCGCCTTCGCCATGGATTACTGCCCCGGCGGCGATCTGAACGCCGTTCGTCGCTCCCAAACAGAGAAAATGTTCA…
C100628	XP_020572027.1	CTGGTGAGCTCGCCTCGCGCGTGGCCACCAGCATCGCCAATCGTCTATCGGCTTTTGGCTCGGTGCAGTTTTCTTCTTCTTCAGCTGATGTTTGTTCCCTTTGTTTCTTTCCTTCATTTCTGGACACTCTCTTGATCAATTTTCATTGGACGGAATCATGACCGTATTACTGAAATTCCCGTTTACGTGTTTGTGTTTTCATTTTGAAGCAAAATTTTTTTCGGAGGACATTTGCGAACTTAGATTATATTTGGGAAGGATGTTCTCCAGATCGAGCAGGGCAGCTTCTATGGTTCGGCATTTTGGAGTGCGCCAGAGAGTTGTGAGTTTAGAGGAACTTTATTCTCTCGGTCGAAGCTATTCTGGAGTTACTGCTGCCCCAGCTGCTGCGCCAGCCAG…
C100630	XP_020685341.1	AAAAAAACAAGGCCGTAGGCTCGTAGATGATTGAGCTTCGGGCGGTACGCCCAGCCGGCGGCGTTTGATACAGGAAACTGTTTGAAATGGGCGTTGGATTTCGAAGAAAGGAGCACCTGAAAAGGCCAAGCTCGAAGCTTTCCTCTTCCATGATTTCTCCTTCCACTCGCTGGAAGCCCCTTGCTTCCGCCCGGGACAGAGACTTCATAGGTAGAAGCAGGTTCCTTTTTGGTGCGCTTATAATTCTCTTCGTCATTTTCATTGTCCGCGTCACGTGGAAGCTCGCCTTTCCTGAAAGATCGATCCATCGCTTTTATTCTTTTGATATCGTCAATGAGTTTCCCCACGACCCACACGCATTCACCCAGGGTCTCTTATACGATGGAAATGATACATTAC…
C100632	XP_020705450.1	GTACATAATAACTAAACAATCCTTTAATGAATATAATGAATTATGTACTGATGCTTAAAAAAGTATAATAACATATTAACCTGATCCAGCAGTTCACACTAGTGAAACGTCTTCTGAGTCTGGCTTGAAGAAAGCGAATAATGTACAGATGATCGAATATGATAATAATAGATAAAGAGCACTTCTACAGAGGATTTTGAGGCTTCGGGAAGCTCTGGGCCAATTTTGAATTAGAGGGCACCACAACAACATGCATGGCTGTGTTGTTCGGAGGAAGTTGCAGACGCAGAGGATGGAGCTTCCCATTCAGAGGGTTTCGGTAGCAAACAATAATTTCAGGCAGTTCTGTTTCTTCCATCAGCTTTTCCGTAAGTTCCTGCACACTATTCCCTTTGAAGT…
C100634	XP_020571963.1	AGAGCCCAGAGGATTCCAGTCTTCTCCGGAATTCCCGCCGTTGTCCTCAATCCAATGAAAGCCTCATCTAACGGCACACATATTTAATGCAAAGCCACACCAACCGAGTGCTCGTCGTTCTCTTATCTTCATCTCCTCGACCTCTCCCTCCCATTCCATTGTTCCCCCAAATAAAATCCATGGCCACCGCCGCCGCGCTTCGCCTCCTCGGTCTCTCACCGTGCTCCAAAATCCCTCTTTTAAAATCCATGAAATCCATTCATCTCCTTCCCCACACCCTCATGACTACTCTTCCCTCCTCGACCGTCACAATCGCCATCACCGCAGCCGCATCCGCTTTCTCGTTACCTGAATTCATCATCCCTCCCGACGCGCTCGCCGTCGGCGGTGAGTTCGGAA…
C10064	OAE18841.1	ACGTTCAATGGCGCTTACATGGAAAAGGCTGTTGCTTACAAAGCAAATTTTTCAGGTGCTGATTTGAGTGATACTTTGATGGACCGCATGGCTTTATGCAAGTATGCAAATGGGATAAATCCAATAACAGGAGTTAGCACAAGAAAGAGTCTGGGTTGTGGGAATCCCCGCCGAAATGCA
C100640	QDF82425.1	CTCTAATTAAATTAGCTGCTTCTCATACTATACATTGTCCACTACTTATTTTCAAACTGACAATCTAAAATTCCCCTCCAGATGACTTGCTCACATTGGCATAGTAAGAGTAGGGGATGGAACCACCGCTCTCTCTGGCTCCATACTCATCAACCTCCTCCTTTGTGACTCTTTCTCCTCCACCGCCATCCAATGCCAGCCTCTGTGTCGGCCCTGCCATGGCCACTGGCATATCGTAACCGACGAGAGGCGGCTGCGCCATGGCCGGCGGGGCCGGTCCGACCGACGGAAGCTTTGAAAGTAGTGCTTCAAGGCTACTCATTGATGGTGCTATCCTCATTTGTTGGCTGAAGTGGTCGTATAGATCGAAGGCCGGCATCGCCGAAGCCGCTAGGCCTC…
C100644	XP_020677790.1	TCTTTCTCGTTTTCGATTTGATCTTAACCCTAAAATGAATATCTTGGAAGAACATTGAGAATTCCATAGTCGATCGAGGCAGCTCATTGAGTTTGCTCGGTGCGCTACTAATTCGTCGTTTTTCTCACTGATTCATCGATCTCGAGTCCTTCTCTTTCTTTGGGAACTATTCTCTCTTTGATTTTCATATCCTGAGGGGGAAAAATGGAGCTTTTGATCTTCAGCTGTGAACTTTGGACGATTACTTATCCTTGCTAATATATTTGTATTTTTATGCATTACATACGCATTGACACTGAGCTTATTTGACAAACAGGTTTCATTGGTTCAGAACTGAAAGCGGAGCATGGTATCTAGATCTTCCTTGGCTAGTGGCCGTGTTGCTGAAAACCTAGTTAA…
C100658	XP_020688755.1	TGCCACAAATTTAGCTGTACAAAAACTGAAGGAGCGAGTTCTGAAGAATATACCTCAACGTCAAATATAAATGTTTGATGATTTCTGTTCCAACTCATAAAATTAAGCAACAGTATAAATTCATGAGGCAGATATCAACTATAGATATACGTTCTTGTTTGTAAATGTAAATCGGGCCTCCACCATTGATGAATACCATGTGCCCATTTGAAGTCTGGAGAAGGGCTCAAATTGAGTGTTAACTTTGCTGATGGTAGAAGGTGCAGCGGCTCAGATTCCTTTCCAAGTGACCTTAGGAAAATATCCGCCAAAGAATTCTGGGTTGCCAACTTCTCAATGATTCCAACCCCCAAATCCTCCATATTTTTACGATGTTCAAAGTACCCAATGTACTCTGAG…
C100660	XP_020595113.1	CATAAAGGACCCTCTTTTGACGCCCCAATTCTATAGAAGAGAAGAGTCCCTACTTCCCCTTCTTGCTTATTACAGAGCAGAATCGGAGCTTCTTCTATGTCAAGAACCACAAGAGCGATAGAAAAGAACAGCATGAAGAATTCAGATCACAAAAAAATCGCAACGGAAGAAGAAAATCCAACTCCCAGAAGAGCTTTGACAAGCTTCTTTACCTGCAGGTATCTGCAAGTAGCAACAACAGGAGAAGGGAACAAAAAGAAGTGCAAGAGAATTGGATGCTCTGGCTCCCTCTGTAAGCTAAGGGAGAACTCTAAGATAATGCTAAGGCCTGTGGCTGCTTCCTCACCTCAGAGCTGCAAGAGAAGGGTTTCGGCTAGTGGGGGATGGTCTAGTAGATCC…
C100666	XP_020682309.2	TTATAGTTAAATGTTTTGACATGTTTGACACAGAAGAAAAGCAATTCTCGCTCTATGTACATCGATGAGATTTATAGATAAAAACGACACGTGGCTATGAAAAACAGGCCTTAGCCAATGCCTTGTAAAAATGGTCATAGACAAAACATAGTCACTCCAGATCTGCAAAATCTCAAAATAAACTGGAATGGGTAGCCAGACAGTCAAATCCCGGTGCACAGTCATAGTTGTGCTAGTCGCTTTCCATATCTTAAGAATCACTTTTGATCGGTGTAAACGGCATCAACATCATAAAGTTCAAGTAGCCTGGACATAAGTTCCTTGTTTAAATCCATGGCTTCATCATCTACCTCAATGGGATTTAGTGGCAAGAGCTCAAAACCATTATCTGGTTCAAGA…
scaffold3587	XP_020687446.1	AAACATGTAAAGATAGAACTTGAATCCTTTAGCTAGAGACTATTTAGAGAACTAATAAAGTTAACATCAATCTCATTATTGGAATAATCGTAACAAATAACATTTTTGGCATGTAAATAGTGCAAATTAGCACAGCCAGAGCCAGTAGATATCACCCTTTAGATTTGCGTTTCCTTTTCTTCAGCAAGCCTTTCTCCGCCAATGCCTTCATTTTCTGTGCTTTTCTTTCCTCAGCTTTCTCTTCAAAGCCATCATCAATCATCTTCATTCTAGCAACACGCCTGGCTTTGTATACCTTGGTGATATCTTCAAGCACCTCCTTCTCTTTACATTCAAAGGCATCCAACTGTTTTCCAACAACATTCTCAATCTCGTGAATAAGATCTACATCATTCTGTG…
C100670	XP_020693777.1	CAGGCCTTTAATCCGGCCACTATTGGACTAGTGTCAAGGTGAAGCTGCTCCATCGGATAAGGGGAAAATCGAGCAAGGTGAAACAGGAAAGAATAAGAAAAATGACGGCTTTCTCCATTGCTTGGGCAGCGACGGCCCACTCCTTCCCGGCGGCTTCTCCTCCTCTCGCCTTTCTTCCCACAGCGAATCACCTCACAACCTTTCTCTTTTACCACCAAAAACCCCTCCTTCCTTTTCTTTCCTTCAAGAATCGTCCGAAGCTATCGTGCAATTGGAGCTCTCCTACTGCCGTTCACTCGAACGGCGAATACGCGACGGATCGAGCTAACATAAGCGGAGTTTGGTCAATCAGGGATGATTTGATAGCGCCTACGTCTCCTTATTTTGCGGTGGAGGCGC…
C100672	XP_020593306.1	CATTTATCGAGCACAAAGCAAAGTGAGCTTGATAAGTACTTTCAGAAGAAAAACTCTGTTGCCAACAACACGTCATTCACCATCAAATTTACAAATCTCACCTTCAATTCTCCAGAAAGTTAAGTAGAAGAGCATAACAACATTATGTTACAGATCTCATCCTTCACCAAGATTCTTCTATACCAAGAATAATACATTCTATATCCTAACCCCAAATTCCATAAACATACCAAACACAGCAGAAACAAAGATACCCACACAAAGGAAGAGAAAAATTATAATAAAAATCACCTCATCAGCTTCCAATCAGCTTCTCCCTTGCCTGCCACTTGCCGTCGGTGAAGTGCTCCAATCGCCGCCGCTACTCGTAGGTATAGAATGATGATGATGATGATGATA…
C100680	XP_020591850.1	TGCATTGAATAAACAAACTCTTCATGATAATTTTAAATAGAGATGAAAAAAAAAAAAAAGTAATATAGTATGTCTAGTGAGGAGAGACATAACAAGAGGATCGCATACATCATATGTTCATGAATGAGGGAGAGCGAAGTCAACCGAAGTCATAGTCATTAAAAGAGTTGGTTACAAACATAAATACAATAGACGGTGGTACGAAAACACATCATGATGTATTTTTCCATCATCAAGCTGCTGTTGTTGATGCCAGTTAACTAAACAGGAAGAGCTTAGGTTCAAACAGAAACTTAGATTGTGCAACAAGTCTCCTTGCACCATCTTCACAAAATGGAGCAGGGCTTCTGGGCCTTTCTCTTCTTCTTCTTCTTTTGCTTGGGTGGCTGGAGAACAACT…
C100686	XP_028550306.1	GAATTTATCAGGACTGTGTGCTATACAACAATTCTTCTCCCTTGATTCATTCAAAAAACCAAAGGAAAGTTATTTTCGCTATATACTCTATCCAGTTTAAAATTTAACAGCAGCATTCTTGTTCAAGTGGTTGATCACTAAGATGATACAAAAGATCATCATATATGAAACTCATAAGCTTTTCTCTTAGCTTATCTATATGAATAATTGCTTTTAACGGACCTTTGGATCTTTAGCATGAAATCCAGGGTTGTTGGCAGGTTGTGTAGGGGAAAACATCATCTGGATTGCATTTTGGAGTTCATCATCCCACATGTTTTCTACCTGAGCAATGGAGGAAAGCTGAGATATGGTAGCAGCCACCAGCATTTCTGAAGGAGTTTGCACTGCTCCAGGATA…
C100688	XP_020698041.1	ATATTTGCATTATTTTCAAAAGGATGTCGGACAGTCATCACATCGATACGTATACCACGGCAGGTGAGAGTGGACTTGAGCGCCATCCTCCCATGCACCTTATTCCAAAACAAAACAAAACAAGTGAAGCCAGCGGATTCACACCTCCAGCTCTCACATAGCAGCCACCAAAGCCTCCTCCTCCGCCTCCATTCTTACGTTCCAAAGAGCGGCTGTGGCCCTATTGACGACGCGACAGTTCTTCCTTATCTCCCCCTGCGTTCCCGTCTTCACTTCGATGCTCCCCATCTTCACCATCGCCCGCCCAAACTTGGTCGCCCACCCACCCGAGTGATTCGCGTTATCATTCACCGCAGCGCTCAGATTCGCCTGCGTCAGCAGCGCCTGGTCCGACGTGAA…
C10070	AUY61986.1	TCTATCTCAAAAGGAACACCAAATGCAGGTAAAGGAGTCAGTATGTCAGAGAAAATTATAACTCCATCTGGATGGAAAGCTCTCCATGGCTTCCTGCTTGGCGCATCATCCATGCTGGAGGCCTGCTAACAAGATTCCCTCTAGCAGCTTGAACCAGCAGTGGATCCGAAGAAGAGCTTG
C100700	XP_020593275.1	AAAAAAAAAAAAAAAAACTAGATTTAGAAAAGGTCAAGGCCGATCAAGGCAACATCGCCACAGGAAAAATCTACAACATGAAGCTAATTTGCTGGAGTCCCCAAGAAAATTTTAAAACCCTAGATGGTTGGCAGGGAACGGTACATAAATGAATGGCTCCAGAAAACTAAACTGACCTAATAAAGATCACAGCCATTCACCTCAAAGATGCTGAGCCAGTTCTCCAATGTCAGCCTCCTCTGTATCTTGGAGGCGAACTGCATCAAGCTTTTGCTTGAGGATTTCGATTGCATTGGTTACCATTTGATAAGATTTGATTGCACCAGTAGACTCAACTGTAAAGATGAAACTGTCTTCTTTGGCATAAATTTCAACCAATCCTGGCTTTCCCATGGCCTC…
C100704	XP_020685754.1	AATTTATAGATAAGAGTGCAACCGCAACAAAATTACCTACACGGCCAAACAAGACAAAGGCATTCTGATGCTATTCCTGGAGTAACCATTTGATCGTGAGATCTCCACAAGCTTTTTAGCCTCCTCAAATTTGGAATTCTTAGCCAACCCGTTCACCACCCCCTGCAAAATCTCTGAACCAGGAGAACACCTGCGGCTCAGGCTCTCCCTACTCAATTTAAGAGCCAAGTCAAGCTCCCCTGCCTCAGAAAGACTTGAAATGAGAACCATAAAGGTCTCCTTATTAGGAGCGCAGTCATTCTTTATAAGATTCGTATAAATCAGCTTAGCCTGCTCTAAGTTCCCATCTTGGCAGTACCCCTTCATCAAAGCATTGAATGTGAAAATATCCTTCTTTAA…
C100706	XP_028551379.1	TTTAGATCTAATAAATTGATTTTTGTGGGACTATCATGCAGCAATATCTAAGTCGATTGCAGATGAGGGCTGCCAGCCGTTAGATCTATCTCCATGTCAGCGATCCGCGAGGCGTTCCCACAACGAACGGCAGAGGTTGTTCCCATGGGGAGAGACCACCATGATGCCCTAGTTCGTCTCTTGCTCGGTTGTTCCTCTGTTCTTCGGCAGCCATTATTTCCTCTCAATTTTAATTTGTTTATTGACGAGGGAGGGGAAGGGGATAAAGATGAAGGGAGCTGTGGGAGACGAGAAGGAGATAGAATTGATTAGGAAGAAGAGGTTGCAAGAAGTGAAGATGGTGAACGAGGAACAAGTCGTGGATCTGAAGGATGGGTTGGAGGAGGAAGAAGAAGAAGT…
C100716	XP_020673424.1	AATCGATTCCAGATCAATAAGCATAGATCCTAAGTGTTGTCTTCTGTTGAAAAATAGTGAAAAATGTTGGACCCTCCTTTCGGAGTTTTTTCGCGCTTCGAAAAGCGGATCCAACCTCGAACTTCTCGCTGTATTTCTAATGGCAGCTCATCAATGACAGAAGGGTCAATGTCCTCGACATTGAAATCTCTGTGTTGATTCGAGATCCTTCCAACCCTGCTGTGCTCATCAACCACAGATTCTTCTTGGTGGCCTCTTTGATCCTGGCCTTTATGTGTTTCGCTCCTTGGACTTGGAGCAATGATTTCATTTGATGATTGCTTTGTCGAGGTGGTGTTAGCAGAAAAGAATCTCAAAATGGAACCATTTCCCTTATCTTTATGCTTTCTTTTCTGTGCG…
C100718	XP_028555086.1	GAGAGAGAGAGAGAGAGAGAGAGAGAGAGAGAGAGAGAGAGAGAGGTTCAATTAAAGTAGAATAAAATCTCCAAAATCTGGTTGTGTCATGTCATTTTACGATCAATAAGTTAATTTATAACAGCTTCGGCTAGGCCTTCATAGAAATCCGCTTCCATTCAACCAAACGCCTCAAGAAATCCTTCACCTCAGAAGGCTCTTTAAGTGAGTAATTAGCACAAGTCTCCTTGGGAAATTTCGAAACAAGAATACCAAATCCCTGTCCACGATCCCGTAATACCTTGAAAGCGTCTTCGTCTGTGCGGTCATCACCAATATAAACGGGCAATATATCATTACGGCCGGCAAATCCAAGCTCGTTCAGTAAGAATTCAAGGGCCTTGCCTTTGTCCCATTCAA…
C100726	XP_020692755.1	TCCATGTCTATACAAGTCAACCCAAACAAACTCAGAGTAGAATAGAAAAGAAGCAATCCAAAAATATACATATAGATAGGTTCTATTTTTTCTCCTGATCAAATACAAGTTCTCCAGCCAAAAGGAGGAAGCTTACCAAGAACAAACATTTCGATGTTCATCTGAAGGTATCATCCAGAATCTCTCAGTTGCATAAAAATTTCATATGAAGCATATGACAATTGAGTAGATCTATCCTCTCTTAAGAAGAACAACCAAAATGGTTGCAACTGCTAATGCCATAAAAGAAGCTCCAAGTGCTATATTAGCATTGTTGTCACTAGTGCAGTTTGTTGCCTGCTCGCCTGAGGAACTGGAGATCCCAAAGAAATCTTGGAAGAAGTCAGATATATAGCTAAC…
C100728	XP_020684954.1	AGGGCAAACCGGTAAAGCATATACTCGCTCGACTGGTCGATTCTTTTCCTCCTCAGGCGTTGCTGTGTTAATGTTTTCTTGAGTACTTCTATACGAGTGAGTCGTGAATTTGGTGGCAATACTAAGGTGGCTTCAAAGAATCATCATCTATCCTTAATAATAAGTTCACTTTTTTCCTGTCAAGATGGTAAAACTCACAATGATTGCACGTGTAACTGATGGACTTCCATTAGCGGAAGGGTTAGATGATGGCCGTGATCAGAAAGATGCAGATTTCTACAAGCAGCAAGCAAAGCTTTTGTTCAAGAACTTGTCAAGAGGACAAAATGAGGCTTCGAGAATGTCTATTGAAACTGGTCCTAACTTCTTTCATTATATAATTGAGGGACGTGTTTGCTA…
C10072	XP_028553982.1	GTCGGGACATAAATGGAAAAGAAGGGGCTTTCCTAAAATTTGCAATCAGGCATCTCTTGGCCTTGGATATGAAACTGAGATCATTACATGGGTCGAATGGAAAAGAGGAAATGCTGCAAAGAGATGGGCAAGAAGGAATGAATGCTGATTGTTACTTGCCCAAGGATGTAGTTGAAAATG
C100730	YP_009388963.1	TCCTATAGATATTTATTTTGATTGGTTGACATTGGCATATAAGACATATTATACTGTTAGATAACAAGCCTTTCATTAACTATCTCATCTCTAGTTATAGTTAATACGTGCGCTTGGGAGTCCTTGAAAATAGAATAAACCAAGATCTTACCATGACTGCAATTTTAGAGAGACGCGAAAGTACAAGCCTATGGGGTCGCTTCTGCAACTGGATTACCAGTACTGAAAACCGTCTTTACATTGGATGGTTTGGTGTTTTGATGATCCCTACTTTATTGACCGCAACTTCTGTATTTATCATTGCCTTCATTGCTGCCCCTCCAGTCGATATTGATGGTATTCGTGAACCTGTTTCTGGGTCTCTACTTTATGGAAACAATATTATCTCAGGTGCCATTA…
C100732	PKU65160.1	CTCAAAATGCACAGCCTCCTTCACCTCATCTTCCTTCTCCTTCTCCGGCCATCCTCCTCAGAATTTACAGTTGTGATGCCGGATTCCTCTAATCTCGTCAACTCCCCCCAAACTAGTTTTTCAAGCAGAGCTCGCACTGACCCCAATGAGCAAAGAGCTGTCTATGAGATTATGGCAGCAACTGGCAACTCTTGGGCTACTTCGATCCCTGATGTTTGTCGTGGCCGATGGCATGGCATTGAATGCATGCCTGACTCTGACGATGTCTACCATGTCGTCTCCCTCTCGTTTGGCGCCCTCTCCGACGACACCGCATTCCCAACTTGTGACGATGCCCCACAAGGCGGCGCAACCCTCTCATCTGCCGTCCTCCACCTCCCTCACCTCCGTAGCCTCTTC…
C100744	XP_020684997.1	ATCCAAAACGCGGACAAAATTAGATGAGAGAGAGAGAGAGAGAGAGAGAGAGAGAGAGGGAACCTGTTTCTGGAGAGTTCCTGTAGTGGCGGGTGGAGGCTAATTGGTTTTCTTGTCGAGAACCTCCACCCTTCTTCTTTCCATCCTAACTTCCCCTTCTCGCGAAATCGAAGAGGGTTACGTGTCTGAGATGTAAGGCTTTACCTTGGAGAATTCTTTATAAAGATTCTATTATTGTTCATCATCTCTTTAACCGGAGAGCTTCAAGGGGAGTAGAAATGGCCGCCGCCGGCGAGAAGAACGGCGACTTTTATTCAGTGCTGGGTTTAAGAAAGGAGTGCTCCGACGCCGAGCTCCGGAATGCTTACAAGAAGCTTGCTATGAGATGGCATCCTGATC…
C100746	XP_020684932.1	GATTCTGGCATCGGTAGCCAATGATGATGACCACACGATTCACACCAGTTGAACCAGAAGCAAGCTAAGGAAACAGGAAAAAAAAAAAAAATGGAAGAGCATCAGCCATCAAGCTAGTCCAATCAGCTTCTCGGTCATCTCCCACACCTTTCGAGCTTTCTCCACATCACTGGCCTCCTGCGAAAGCTGGTTCTCAAATGATGCAGAGTTCTTGTTCCAGCTCCAGTACACGCCCGACTTGGACAAGCTTGGATCACTCACCACCTGCGCAAGCCTATTGCCTGCTTCTTCTTCAGAGACGAAGCCTTTGGTGATATATTTCTGGAAAGGAGGGAAGAGGGTGCGAAAGAGACCAATGTGTTCTCTGAATAGACCGGTTGTGGCGATGCAGCCAGGATA…
C109368	XP_028547759.1	GCAGGAGTGTACAAAGCCAATGCATATGGACAGCATATATATTCCACTTATTGTTCGGAGAGAAAGTAAAGTTCACAACATTCCAATTCTTGTTCAAGCAGAAAATAAAGCTCTAGTGATAAACTACTTTCAAGGAGTCACAATCAAATATTTCTAGAGAATATTGCTTATAAAATAAGTGCTGCGCAAGCAACTTATACAAATGTCTAATTAATTATTTTATTTTAGGAAATCGAACCAATTTGGAATGATCAAGAGATATTTGCTGTTATACCACAACAAAGCTGCTTCAGAGATTGAAATCCCTCAGCATCAATGGAGATAGAAGCCAACCTCTTGGAGATCTCCATTTCAGAGGCGTTGTCATAATCAAAACTTTTGTTGTAGATGAAGTAGCCA…
C100754	XP_020675822.1	TTCCCCCACTCTCATGCCCAAAAGAATAAATCAACTGACCAATAGAACAATACAGATGAAAGATAAATTAACATTCTGGATCTGTTTATTATCTCCTATAGTGTGGAACATAGGGTATGGACTGAACAAGCACAATCCAATACCAAGTGATCTTAAAGTCCACCATAACTTCCGGAAGTTCTATATAAATTTTTGAGTAGGCAAATCATGAAACAGAACAATGAAAAATGGCAGAAAAATAGGTAAAACTGCCTAATTGGACATGCAACAAGGAGTCTTGTTTCCAGCTGGTTGCTCAGGAGTGATAGCAATATTAGTTCCCTTGAGAAGGGTCGAGTTTCCAGTAGACTCTGCTTCATTGGCCACAAGAGCCTTCTTGCTGATTATACGGTAAATCTC…
C100760	XP_020594513.1	GGTGAGGTTGGTGTGGGAAGGAGCGATACCTATCCAGATCCATCTCCATGAATCCGAAGTCACAACTCTACCTCCCCCGCCACCTGTTCTGATTTTGGGTCCACGTATTGGATATTTACCTTTGTTGGTGACATTAATAAAGCCTCACTTTAATGATACTTTGCCACCTGGTGTTGACTCAGTTTGGTTTGACTATAAAGGTTTGCCTCTTAAATGGTATATACCAACAGGTGTTCTCTTTGATCTCCTATGTGCAGAACCTGAAAGACCATGGAATTTGACAATTCATTTTAGAGGGATTCCTGGAGAAATTTTGACACCTTGTGATGGGGACGACCCTGTGAAATGGAGCTTTATTAATTCCTTGAAGGAGGCAGCATACATTATTAATGGTAATTG…
C100772	XP_020702727.1	GGATCTCCCCTCGAACCTCAAGATCCCCCATTCCTCATCTCCCTCCCTGTTTCTCAACGGCAGCCGCCGCAATCGGATTACGACAATCGCCGTCCGCCGCTATCTTTGATCATGGGCCTCCTTACAAACGGCTCCGGAGACTCCAAGCCGCTTAAGTTCCTTATCTACGGCAAAACTGGATGGATCGGCGGTTTGCTCGGCCGGTTGTGCGAGGAGCAAGGCATTTCTTACGCTTACGGTGTGGGAAGGCTGGAGAATCGCGTGCAGTTAGAAGGAGACATTGGATCAGTGTCGCCGACGCACGTTTTCAACGCCGCTGGGGTTACAGGACGGCCGAACGTGGATTGGTGCGAAACCCACAAGGTGGAGACAATTCGAGCTAACGTGGTCGGGACTTTG…
C100774	XP_020689399.1	ATCATCACCTTTCGACCACCTCACCTTCCTTCCTCGCTTGTTTTCCTACCCCATCAACTTAGTTACTCCTCTCTTATTTCTTTTGCTCTTCCTTCTTTCCAAGCTTCTTTCTACAAAATCTTTCTCCTTACAAACATGTCAGGTTTATATAGTCACAGCTTCTCTCCAGCCAGAACCATCTCCCCGCAGATAAGAAACACTCCAGATGTAGATAGCCAGTACTTGGCAGAGTTGTTGGTAGAACATCAAAAGCTTGGGCCTTTCACGCAGGTTCTGCCCATATGTAGCCGTTTGTTGAATCAAGAAATAATGCGAGTCTCAGGAATTCCCAGTCAAGGATTTGGGGACTATGATCGGCTACAGCATGGATGCCCCAGTCCAATGGCTTCTCCAAATCTT…
C100778	XP_020702561.1	CCCGCTCCAGCATTCATTGCGCTCCTGCCCGTGCCCCCGTACGATGTCACCGACTATCGACGGTCACACCATCCCCCTTAAAAAACCAAATAAAAGCTGCCTCACTCTCTCCTCCCTCTGAAATGCTCCTTCTCTCTTCCGAGCTACAGAAGCTCAAAAACCCTACGGAGCGTCGCATGAGAAAGAAGTGAAGTGATGATGACGGAGAAGAGAGAAGAGGAGATGGAGTTCACGAATGAAGCGATCTCCCCCTTCGCAATCGAACCCGCTTTCGGATTCTTCGACCTCGACGCCATCGACCGCGGATCCTTCGGCTTCGTCGATCTGCTTGGAATACACGATCTCTCCCCATCCGTGCTCGGCGCCGATCAGCTTTACAGAACTCCTCCAGCTTCCGCC…
C100780	XP_020689012.1	AAAAAAGTCATCTTTCCTCGAAGCCCCGAAAGCTCCGAACCCTTCCATCCTCCCAACCTAACCGCAAAATTTACTGGTCTAACTTCGCAGCCGGAGGAAGACGCTCTTCATCTTCAATCGTTTTCATCGAATCGGCTTGGGATAGAATCGAGCGGCGCATAGGATGAGGGGTTCGAGGCGGACGATAAGCATAGTGGCCGGATGGGTTCGGCGGCAGCCGCCGAAGGTGAAGGCGTTCCTCTGCGTTGTGGCCGGGATGGCGGCGCTCGTCTTTCTCAGATTCGTCGTTCACGACCATGATAACCTCTTCGTTGCAGCCGAGGGGGTTCACGCCGTCGGCATCTCCGTTCTCATTTACAAGCTCACCAAGGAGAAAACGTGTGCCGGGATTTCACTAAA…
C100782	XP_020699199.1	AAAAAAAAAAAAAAAAAAAAACAAGTAAAGCAATGCAGTCGCCTTCTCCCAGCTCCTCCTCCAAAGACTCTCGCCATCTCTACTGCGTCCTCTTCCCCGCTTTCATCTTCTGCATCCTCTTCCTGATCTCCTTCTCTACCTCATCTCCTTCTCCTCTCCGATCTTTCTCTTCTTTGCGATCATCCCCTCTCCCATCTCCTCCATCCTTTGCCTACTTTCTCTCTGGTTCAGCCAACGACGCCGATCGCCTCTTTCGTCTCATCTTCGCAATCTACCATCCCAAAAACCTTTACCTTCTCCATCTTGATCTCTCCGCGTCTCAGGAAGAGCGCGATCGGCTCGCGCGAGATCTCCATGCTGTTCCTGCTTTCAGGTCCACCCGCAATGTCCATATTCTTG…
C100784	XP_020686877.1	CGGACCCATCACAAAGAATTCCCAACTTATAAACATAAACGGTGAGTTTAGGATCAACATAGCTACTGAAGAGCAGCGAGGAGAGAGAGAGGAGAGGCATGGAAGAAGAAGGGAAGAAGGCGTTGGCCCTGCAACAACAACAGCTCCTGATGCAGCAGAGACAGCAACAAATCCATCTCTTACAACGACAGCAGCAGCAACAACAGCAAGCCATGGCCAGATTCCCTTCCAACATCGATGCACATCTTCGCCCGCCTGGGATGCGGCCACACCATCTTCAGCCGCTACACCATCAGCAACAACAACAACACCAGCAGCCTCTGCCGCCTCCGGCTACAGCGGCGCCTTCTCCGGCGACGGCACCGGCCGTGCCTGGAAGGTTGCGGCCTGGAAACCCGA…
C10080	PKU79597.1	TATCTCCTGAAAGTCTCTATATTTAAAGCTTCTTTTTGAAAGTCAACCTCTTCAAGCATTGATGCCTTTATGTCTTCAACAATTCCCACCTTCGAGAGATCATTCAACCACTCTCCACCAACCCCAATAACAGCTTGTATGCCTTGAGCTAGCCTTAATGCGCCCCTAGGCCCCGTGTTA
C100800	XP_020693642.1	CATAAGCACGTGAGGGGATCCGACTCGTCGGTTTGTTCCGTTTAATCACTTCGTTCAGTCCTTCAAACACTCTTTCAGACCAGAGGCAAAACCCTAAAAACCCTGCTGAGATGTGGCGTCTCGGTCTCGCCCGAGGTCAGTTCGCCGCACTCGGCGCTGCCCCGCGTCTTCTTCCCTCCTACGCCTTCGCCGCCACCGGCACTGTTATCACCCGTTCGTACGGCCTGATCCCAATGGTGATCGAGCAAACCTCGCGCGGCGAACGCGCCTACGACATCTTCTCCCGGCTTCTCAAGGAGCGGATCGTATGCATCAACGGTCCTGTCTCCGACGAAACCGCCTCCGTCGTGGTCGCTCAGCTGCTTTTCCTTGAATCCGAGAACCCCTCGAAACCCGTTC…
C101244	XP_020684311.1	CTTATTTTAGATGCAGTTTAAACACCAAATAAGAGAAACAAGAGAAACTATTGAATGCATGGTCGAAATTATAATAAAACAGGTAACATATATGGATATAGCTTTCAGGGCAATCTACTTGATGAATTCCATGATCCAAGCGCCTGAAAATATGTAGATCGATTTGAAATCAGAGAAGCCAGCTTCCTTTGCTAATGATTTAAATTCTTTTTCCATCCTCTCTTTTCCTCCATGGAAGTGAGCCAACATGACGAGATCGAGTTGGAAGACTCCTTTTGCTGCAATAGTTTGTTCGGGCTCCATTGGGAGAATGTGCTCAACCACAATCACCTTCCCATTTTCAGGCAGTGCCTTCCAACAATTCTTCAATAATTTCAAGCAGTGTTCATCGCTCCAATC…
C100812	XP_020700904.1	CGGACGCAAGCAGTAATTTTAATATTTATAAATTGCATATGTTACCACATCTAGCTATCAAGCTGGTAAATGCTGCAACAGTCATCGTACTATATGCTGCAACTCAAATAATAGCCAAAATTTCAGTAACTCAACTGAGCCAGGCTTGCTGTGCATGGTTAATACAAAGTATTTGGCATCTTAGGCCGGGAGACGGGAAGAATCTCCAACAACTGCTTCCATTCTTTGGTACCACTCACCAATGTTAGTATTCTCAATCATATCCCTACCAGCCTTGAGATGGCGTATTGGTCTAAGAACACCAAAGACAGCAAGGTCTGCCAGATTAGGCCTAGAGCCACCAAGAAAATCTCTGCCTTCAATAGCTTTTGTCCATGTTTGTGCCGCATCATACAAAGC…
C100814	XP_020674863.1	AATTTATATACATCAATCTTCCCCCATAATTTCCATTCCCCGGGTACTTGCAGGTCAAGAAATCCACCGCAACCGTCAACCACTTCGGCTTCGAAGCGATTGGGGTGGGTGTTTCAGAACCTCTGCATCCCGTCTCCGAAGGAGTGAACTTACAATACGCATCAAAGGTCAAAGATCAAAGATGTCCCGTCGATACGACAGCCGCACGACAATTTTCTCCCCCGAGGGACGACTCTACCAGGTGGAGTACGCCATGGAGGCCATCGGCAACGCCGGCTCGGCGATCGGTATACTCGCCACCGATGGAGTTGTTCTCGTTGGAGAGAAGAAGGTTACCTCTAAGCTCCTCCAGACCTCCAAATCCACTGAGAAAATGTACAAGATCGACGATCATCTAGC…
C100818	XP_020689016.1	ACAGCTCAAATATCCTCCACTCGTTGAAATCTACCCAATCCTCTCCCACTTCTCCCTTCTTCTAACCCATAACTTTTTCCATTCCCCACCTCCTATCCTCGCTCCTTAACCAGCAGAGCAAACAAATGTCTTCTGCTTCGGTAACTGCTGTTGTCTCTCTCCCCTCCTCCAAATCCTCATATCTCCTTCCCTCCGCTCGATCATCAATCTCTTCATGCGAAAGAATCCACTTTTACAAAGCAAGACTCCACCTTTCATCTTCCCAGACTAGTGCAAGGTCGGTATCTGTAAGAGCTCAAGTCGCCACTGAGGCTCCAGCGGTAGAGAAGGTCTCAAAGAAAGATGAGGAGGGAATCATTACCAACAAGTTCAAGCCCAAGACACCGTACATTGGCCGAT…
C100820	PKU81196.1	TTTTTTTTTTATTTCTTGCATAATTAGACAGGTTCATATAACACGCTACCTTAGCCCTTTCTTTCGGTAGCATAACAAAACTTAAAAGAGTACATCTTAATAAATACGCTTGTGCTTTGAATTGACAAACCTAACTTATGAAATCAGAACTTTGTTGCCAAAAGAACAACAATTATTTGTAACAAAGTACAAATCTCACATAAAACCATAGCATAAGACAACCTTAATTGGTCTTCCTACAATTGAGCCTGATTTGCCCCTGGGTTCCCGTAAGCGGGCTGATGTCTCCCATCTTCACAATTGACGCTGCAAAGTCGCTCGCAAACTTTGAAGGGTTTGAGTTATACGTGCTCACTTGAGAGTCTGCGGACCCCCCATTGAAGAGTTGTTGGTCGGAAT…
C100826	XP_020577448.1	CGCCATATCAACAACTATTAATTTTCATCACTTAATTTTTTTTTCATGTCAGCCCATCCTGACTGATATCCTCACTAAATTTTTTTTCTTTGATTTCGCATAAATTTTAATTGTACTTGCTCAAAGCTCTCAAAAGAAAAATACTCTCTTAATATACAATAAGCAGTGAAAAAAAACCTGCCTAACATGTTATTTTCCTTCAAGCGAGTGTTCTTCTGTGAAGATACTGTTTTAAGTAGGCCGTAAAAGAAGCGGCAGTGGTTGAAGCAACTAACCAACTCAAGTATGTTATGTACAACTTCGATTCTTCATTTCCAAGTTCTGGTTGTAGAAGAGCAGCAGCTACTAAAAATATTTGAAGGACTGTGTTCACTTTGCTAATCAGGAGAGGCTCCACCT…
C100828	XP_020676549.1	ACCGCTGCTAAGCCAACTTCCCTGCTACAATTTAAACCCCCCGCAACCGACTGAATAATTTTAGCAGATCCCTCATCTCCTTCTTTTCCAATAACACTTGATTTCTCTCATTCTCACGCAATGGATCTACAACCGGAGCAACTGCAATCCCTGAGCTCCGTCGACGTTCTCCGTGAATCGGCGGAGATCCCTCGCACTGCTCCCCGCACCTTCAGCCTGCTCACCCTCGCCCTCGTCTTCCCCCTTTCCTTCGCAATCCTCGTCCACTCCCTGTTCACTCATCCCGTCCTCCTCCACCTCGAGCAATCCTCCTCCTCTACTTACTCTTTCTCCGGCTGGTCTCTCCTTTTCTTTTACCAGTTCATCTACATCATAATCCTCTTCGTTTTCTCTCTTCTC…
CL81Contig1	XP_020679658.1	CGCTTAACCAAGTCATGGGCGATCGCCCTCTACTGAAGCTACATAGTTAAAAGGATTGAGCTTATATAAAATTATGAATTATACATGAAACCTCCAAAAGCAATCGAACTTATGAGAAGAGCTTTATTTCATGTAAGGAAGCTAAAGAACATTTTATTGCAGCCACGCGCTTGGCTCCAGCAGAATGCATGTGGCTCCCATAATGTAGGATTGATGGAAAAACTGTACCGNNNNNNNNNNNAAATCATTGCAATACAAGAAATCATTGTTGGAGAATGAAAATAATGGTGTAGGATTGATTGAGACTGAATCAAAGATCAGTAGTTCTTCAAATTGGGATGTGAAGGCTTGAGAACTCATCTACAGAGATTGAGTTGCTGCTATGCTTTCAAAGTTGCT…
C100830	XP_020702000.1	CCTTATTCCAGCTTCTCCTGCAAGCCACCGAGAAATATTCTATAAAATTTCTCCGAGGTCTCTTTGCTTCGTCGTCAACATCTTCACCATCAAATCATGCCGTTGTTCCCCACTTCCAACGGAATCCGCGAGGAAGATGAGCCGCTCCTGGCTCCAAACCCCGACCGCTTCTGCATGTTCCCGATTCGCTACCCGCAGATTTGGGAGATGTACAAGAAAGCAGAGGCTTCCTTCTGGACTGCAGAAGAAGTCGATCTCTCGCAAGATGTCCGCCATTGGGATCACTTCCTCACGTCCGACGAGCGCCACTTCGTGACCCACGTTCTCGCCTTCTTCGCCGCGTCGGATGGCATCGTGCTTGAGAACCTCGCCGGCCGCTTCATGCGCGAGGTCCAGCTT…
C100834	XP_020683574.1	ATATACAACCAAAAAAAAGAATAAAGCCAACCACAAGTTTCCCCGACTGAGTAATATTTACTCGTAATAAATAAAAAAAAAATTAAAATCCATTTCAGAAGGGATGGATATGATGCTTCGCGTTCCCAAATATTCCGCCCAGCAGTTCTTGCCGGTACGGCAAAAAGCTCCGCCGGCCGCTTCCCGCAGAAAGTGGCTGTCCGCCGCCAGCTCCGGCCTTGCCGTAATAGATTCTGTGAGCGGTGACGATATCCATCTCCTTCACAGCCTCCCCCTTCCCTTTACCGCTCTTCTCCTTTTTCTCGCCCTCCGACTTAGCAGAGGAGCTGGAGCTCCGAGAGCTTTTCTTCTCCTTCTCCTTCTCCCTCTCCTTCTTCTCGGCCGACAGCGGGATAACCA…
C100838	XP_020572684.1	ATATTAGGCAGGGAAAGTTACATGATGGGATGTAACAACAGATCATGGCCTAAAACACGAATGAGGCACTTAACACAGAGTCTCCAGTCCTCTCAGAAATAGCACATCCATATACATATGTATATATATTATAATGATTCATGGCCGTTTGCAGCTAATGGAAGAGGCTGGATGTCTGCTTCTCCTGCAGAATCAGACAAATCTTTTGCATCGGGCAGTCGTGTTTGAATGGGTGTAGATGGATTTTTTGAAAGGTCACGCATGGTTCCCTTATTTGCCCATACAAGTCCACATGCATTACATAAGGTTCTTGGTCCGCTGGGCCCACGCCGCATCATTGGTGTAGACTTGGCGCTAATGCCACAATGATGGCATTCTACTGCTGATGGGGGCTGTTTT…
C100842	XP_020679049.2	GGAGAGTGCCCGAGAGTTAGGGAGAGAGGAAGAGAGATGCAGAGAGATGAAATGAGACCAGAAAGCACGCTGTCACTGGAGCCGCCTCCAGGAAATGCCTCACAAGCACCAGGATCTTCTTTGTCTTTAAGAAGTAAAATATTTGAACTTGTTGCATTGGCTCGTGAAACATATAGGAAGAAACCAATCTTCTTCTGGGTTCAGTTAACTATAAGTAGCAGCTTAATGCTTTCGGCTTTTCCAGCTTCAAGTATTCTATCTCGAGTATACTATAACAATGGTGGAAAAAGTAAATGGATTGTTTCCTGGGTTGCTGTTGCTGGATGGCCTTTAACCGCAATCTTCTTGATCCCCATGTACATTTTTGGTAAAAATTCGCCATCTCCTCTCTCCCTAAAG…
C100846	XP_020579251.1	GGGAGGGTGGATTTATGGGTTCATTTTCACCATCCCGGCTCCATTGATACCATCTGTAGGTATGGAGATCTCATGGAGATATCTGTTATCGCTTCTTTTCCTCGTCATGATATCCAGCCTCGCTACGCCAACCCTAGGGATCCGATTTCCTCATGCGATCCCAGAATCCTCCCGCCAGAATCCCAACCGCCCACTAAAGACGGCCATCTTCGCACTTGGGAGCTTCTGGAGGTCTGAGGCGGCCTTCGGATGCTTACCCGGCGTCGTGCGGACGCTGGTAGGCTACGCCGGCGGCACCAAGCTTAATCCTGAGTATCGGAACCTTGGAAACCACGCCGAATGCGTTAAGATTGAATATGATCCAACTTTAATTTCATTCAAGCAGCTCTTGGATGTTTT…
C100848	XP_020681161.1	TATTAAGTCACCATAAATTAAAGTTCATGTGCATTAACGAACATAGGTACAATATTTTCAGTTATAAGATTTGAGAAATATCTTATGGAAACGAAATCCAAGAACCATGTATCATTAAAACATACATCTCTATAAGCTCCCTCAACTTTTTCATGGACTCGAATAGTAGAAGTCAACTTGCAATGCTCAACTCCAAGTTCCTAACTAACAGGCCCACAATATAAACCACCATAGTTAATTAAGAGAAGTTTCTTCTTCTTGCTGCCAAAATCTATTATGTACACCCAATCTTGAGCTGGCATAAAGTCTAATGACCCATGCTCGAGATCATGGATGCTGAATCCGCCTTGGATTTCTGCTCTATAAGCAAGGACAACTGCTTGTCGATTTCATCAAAAA…
C10086	XP_028552424.1	CAATTGCTTGGCTCGGGAGTTGAGCCTTTTCAGAAACACCAAAATAGTTGCCAAGTGGTTAAGGAATCCAGAAAACTAACACAAACTCAAGTTGAACCATCTTCTTCCAAAAGAATTTCTCTGAAAGGTCAAATTAGAGGTGTTTCAACTCCAACTACTATAATCATACCCCAGGGCGAT
C100860	XP_020684656.1	TCTCTCTCTCTCTCTCTCTCTCTCTCTCTCTCTCTCTCTCTCTCTCTCTCTCTATTGACACACACATTCTCCATAACTACATCGGCCAGGATTCTGCATTCGGAGTTCGGCGACTCATCATATCTTTAGCCGCTGTAAACCGCCATGGCCGACGAATCTTTTCTCGTCGAGAAGATAACGATCTCTGGTACGACCCTCGCCTCCATCCTCCAACGCTTCTCTTCTTCTCCCGGCGATGTCGACGGTCTGCTCTTCGGTCGCTTCACTCGGCTTCCCCCTCCCGATCCCAACGACGACGATCCCTCCTCTTCCTACTCATCTACCGCCGTTGGATCCGCCATTCTCAGTCCTTTTGTAGCTTCTATAACTGGCTACTTTTCTTCAGGCGCCCCCATGACC…
C100862	XP_020590833.1	TGAATAAAATTCTGATCATAATGCCATACCGATTTTGAAAAAATAAAATAGGAACAAATGAATGTTATCATTACTGATAGAAAAAAAAAAACTTATTTAATAGATCAAGGGCTGCTTGTTTTCCTCAACATCCATGTCATAAATCACACTTGACTGCAGAATGAATAGCAACAACTCCACCAACAAGATTCTCATATTCAACCTTCTGAAATCCAGTATCAGCTATGATTTGAGCAAAAGTATCCTGGTTAGGGAATCGACGGATACTCTCAACCAAATATTTATAAGACTCCTTATCACCTGTTACAAGCTCTCCAATAGCTGGAATCACTACAAACGAATAGTAGTCATAAATTTGTTTGAAGAGGGGCTGCTCCACATGACTCAATTCTAGGCAAA…
C100866	XP_020595726.1	GGGGAGAGGAGGGGTTCGTGTTTAGAGAAGAGAGGGAGACCGGAGATAGGTTTTCTATAGATCTCTAAAGTCTTGTTTCTCTACTTGTTTATTTTGTTACCGTTAGTTTGTCCTCTCTTCTCTTCTTCTTCCTTTGTTATGATGGAAGAGGAGGAGAAGGAGAGGTGGAGGGGGAGAGGAGGAGTTGAGACTTTCTTCAGCTTTGCTTGAGATAGAGAGAGAGAGAGACAGAGAGAGAGAGATAGAGAGAGAGAGAGAGAGGGAGGGAGATGGCGAGTGGGGGGAGCAGTCCGCAGTATTATAGGTCGAGGTTTGGGGACACGACCTTGACGAAGGTGTTTGTAGGGGGGTTGGCGTGGGAGACGCCAACGGAGGAGCTCCGAAGGTATTTTGAGCAGT…
C100868	XP_020686440.1	GCAGGCTCTCATATTCACAAACCACAAATCACAAATCACAAGATAAATTAAGCACACACAGCATAAAACCTACATTTTTATAGCGAATGATGAGCTAAAAATCAGAAGAGCGAACAGATGAATAATAATAATTGATACAACGTAGGCAAACACATCTATATCTGGCTGGAAGAACTACAGTCACCATCACCATCCATCCTATTCAAGCATTTCATCAAACACGTAGAGCCGCATCTCCACAGCCACCAAAATCAGATATCTCTGTCACGATGGCACTCCGGCGGCACAACAGGATAGCGAGATCGATCCGAACAATAGTTGTATATAGTAAAATTTTGACGAACCCAGTAGAGGCGTCGATACTGCAAGCCATCGAGGTCCTGAAACTCCTTCTGATCC…
C100870	XP_020697658.1	TATCTCTCTATATAAGCTCGGGGGGCTTTTAAGCGTTCCATTCTGTTTTACTCTTCTTATCGTTATCTCTTTTATTTCGTTCTGGTGCTTTTGTTTCAATCGGTTGAGAGATGGAGCTGGCGCTGAGCTTGGGAGAGCCGCCGGCGAGGGCGGCGGAGAAGATGACCGGCAGCGGTGGAGGGAGACCGAGTACGAAATTAAAGCTTGGGTTTTGCATGGAGTTGGGGGTTGAGCGAGATAGGAGAGGGGGAGATGAGGAAGAACAGGTAGGAAGAGGTAGAAGCTCGGGGTTGGAGGAGAGAGAGAAGGGAAGGTCTGCGGATTCTCCTGTTCAGCTTAACCTTCTTCCACTCGTTTCACATCCTCGCCAGGAAATGGGGTTTCCATGGTCCATGGAGA…
C100874	XP_020699487.1	CTTCTTTTTTCGAGAGGGTAGGAAAGATGCTTCAATCGAAAGTCCCCGCCTTCCATTCCCTACTCCACTTTACTCGCCCATTATACCATGAAAACCCTAATTTACAGATCTCATTCCCTACTCCTCAAAAACCTCGACAGAACCCTAAACCCTGCATTCGTCTCCCACCATCTTTTGCTCAGCCTAATTCAGAGCAAAATCCCGATTCCAACCCTAACCCAACACCCAGAAAGAGAGGCCGCCCCCCCAAACCTAAAGACCCTCCGGATACATCCACTTCTCTCGGATTGAGCCATGACTTACTGACGACGATCCCCCCTAAGCCCCGTCGCGGGCGTCGGAGCGAGGCGTTGGCGGTGGAGGACTACGTTAGGGAGAGGTTGGAGCAGGTTTTTACTT…
C100876	XP_020684125.2	CAACAACTCATATTGTAACGTACTGGAAGCCTTCTTTCTTTATTCATTCCTAAAACGTTCTCTAGCCTCCTCCGCCTTTTCACCTTCTCCGCCGACTCGCCTCCTCCGCCCCTTCACCATCTCCGCCGATTCATATCTCCGATGGTCTTTCCATTGCTCATAAAAAAGTGCTCATTTGAATAGCAGGCTTATCTGCCAATCCTCTTCACATTTAAGAGGAAGATATATTGAAGGTTTTTGTGATACAAGATATTGAGGTCCTATAATTTGAGGTCAAGATCATGAGCAAATTTGTATCTGAAAAAGCCTTATTTCAAGTGGGACTTTCAATGCAACCAGGGAGATCCCAAGCCCAAAAGTTGAAGAGATCCGAGAAGGCTACAAAAAAAGATCTAACAT…
C100878	XP_020676480.1	CCCCCGCCCCCCCAAAACGTGACAACTAATCACACAAATTACATCTAAATGGTTTATTAGGCTATAATTAAGTAAATATTACAAAAGTATAGTGGTTAATTCGCAACCTTGATTTAGGAACTGCATGGAAAAAATGGTGCAGAGGTTTCACCCCCGGTTAGTTGTCGAGAACAAGCAGTCAAATTCACCTGGATGTGGGATCAAGATTGCCACCAGGGTGGAAAAGTTTTCCATTCATCATGGTAGATGCAGCAGTAGAGCTCAGAGGTATATGGTCAATACCATCACAGAGAGCTTGTTTTAAACTGCCAGATGAATCTCCTCGGATACTGCTAAGCTCTTCCACAATGTGCTGATTTTCTGCTTCTAGGTCCCTGCAAACTTTGTGAAGCTGCTCTA…
C100884	XP_020677475.1	CACTACCCAAACCCTCCTCATCACCCCCGGCCAAACCACCAACGTCCTCCTCCACACTCTCTCTTCCTCCCCCTCCCCTTCCCCCCTCTTCCTCCTTTCCGCTCGCCCTTACGCCACCGGCCTCGGCACCTTTGATAACACCACCACCTCCGCCATTCTCCATTACCATCAGCAACTCCAACCTAACAATCTTACTTCCACTCTGTTATTGAAACCCAGTCTTCCTGCCCTCAACGACACCGCTTTCGCCACCAGCTTCACCTCCCGCCTCCGCAGCCTCGCTTCTTCTCAATTCCCCGCTATAGTCCCTCTCTCCATCGATAAAAAATTCTTCTTTACCGTCGGCCTCGGCGCCAACCCCTGCCCCAAGAACCAAACCTGCCAGGGCCCCAACGGCAC…
C100886	XP_020690149.1	CTAGCAACCAATAAATAAGCCAAAGTAACAGTGATCCATTACCATGGAATAAATTATACCTTCACCAGCAGAACGGCTACAACTGGGGAAAGAGGAGAAAAATGGGTAAGTACAGTAGTAACAGGCGGGGTTGAGAAGTAGCAGGCGATGACGCGCCACTCCCAAACGCCATGGATAGATATCCCGTAAGTCCTCCGCCGCCGCCGCCGCCTATAGCCACACTTCCGCCACCTCCACCGCCGTAGTTAGCTCCTCCATTTCCTCCGCCCTGCTCCCCGTTGTCCCTGGAGGCGCCGAGGACGCCGGCGTTGGCAGTGAGCTGATCGATGAGCCCGGCGGACTTGGGCGAAACGCTTGACGCCTTAGAATAGATCGCCTCCAAGCCGATTCCCGATGGAA…
[truncated: 22,950 more rows]
