# Supplementary material for: De novo transcriptome based insights into secondary metabolite biosynthesis in Malaxis acuminata (Jeevak)–A therapeutically important orchid
Source: Front Plant Sci. 2022 Oct 18;13:954467. doi: 10.3389/fpls.2022.954467 (PMC9623264; doi:10.3389/fpls.2022.954467)
Supplement: Supplementary file 3 [file Data_Sheet_2.xlsx]

## Sheet: final-report_promik-final-genes
Gene_id	LogFC_Pseudobulb_vs_Leaf	FPKM_Leaf_PB-1	FPKM_Leaf_PB-7	AverageFPKM_Leaf_PB1-PB7	AverageFPKM_Leaf_PB1-PB7	FPKM_Pseudobulb_PB-9	FPKM_Pseudobulb_PB-10	AverageFPKM_Pseudobulb_PB9-PB10	AverageFPKM_Pseudobulb_PB-9-PB-10	AvgFPKM_Pseudobulb/Leaf	LOG2(AvgFPKM_Pseudobulb/Leaf)_i.e_logFC	Top Blast Hit	Bit Score	GO_C_Tophit	GO_F_Tophit	GO_P_Tophit	EC_Tophit	KEGG_Tophit
scaffold12161	-14.64	0	11.99	5.995	5.995	0	0	0	1e-06	0	-22.5	YP_227368.1 109 kDa polyprotein [Strawberry latent ringspot virus]	221	-	-	-	-	-
C99402	-12.86	16.3	0	8.15	8.15	0	0	0	1e-06	0	-23	OWM69852.1 hypothetical protein CDL15_Pgr025701 [Punica granatum]	40	-	-	cytoplasmic translational termination	-	-
C78672	-12.18	0	14.82	7.41	7.41	0.31	0.08	0.195	0.195	0.03	-5.2	AHI24017.1 hypothetical protein H845_49 [Komagataeibacter xylinus E25]	144	neuron projection	protein binding	-	-	-
scaffold7681	-11.71	0	7.68	3.84	3.84	0.05	0.07	0.06	0.06	0.02	-6	OAJ65928.1 hypothetical protein A0123_03441 [Gluconobacter cerinus]	119	-	-	translational initiation	Triphosphoribosyl-dephospho-CoAsynthase	-
C72326	-11.68	0	10.94	5.47	5.47	0.14	0.1	0.12	0.12	0.02	-5.5	CAJ30045.1 conserved hypothetical protein [Magnetospirillum gryphiswaldense MSR-1]	121	nucleolus	DNA binding	histone acetylation	-	-
CL982Contig1	-11.66	0.03	11.59	5.81	5.81	0.39	0.4	0.395	0.395	0.07	-3.9	GAN74957.1 hypothetical protein Apmu_0247_01 [Acidiphilium multivorum AIU301]	137	early phagosome	profilin binding	negative regulation of abscisic acid mediated signaling pathway	-	-
C75424	-11.65	0	10.6	5.3	5.3	0.72	0.45	0.585	0.585	0.11	-3.2	TDG75485.1 hypothetical protein C5L33_000370 [Lactobacillus pasteurii]	118	-	-	mRNA processing	-	-
C49116	-11.08	0	21.93	10.965	10.965	0	0	0	1e-06	0	-23.4	RKX23888.1 hypothetical protein DRP46_14080 [candidate division Zixibacteria bacterium]	56.2	-	-	-	-	-
C69162	-10.81	0	10.23	5.115	5.115	0	0	0	1e-06	0	-22.3	SCH66965.1 Uncharacterised protein [uncultured Ruminococcus sp.]	0.147	-	-	tetrahydrobiopterin biosynthetic process	-	-
C35474	-10.75	0	24.86	12.43	12.43	0	0	0	1e-06	0	-23.6	CUO89876.1 Cell wall-associated hydrolase [Prevotella copri]	149	-	-	-	-	-
C63706	-10.74	0	9.19	4.595	4.595	0	0.27	0.135	0.135	0.03	-5.1	VDN00566.1 unnamed protein product, partial [Onchocerca ochengi]	176	-	-	peptidyl-lysine trimethylation	-	-
C55424	-10.73	0	10.39	5.195	5.195	0	0	0	1e-06	0	-22.3	AOE12499.1 hypothetical protein [uncultured bacterium]	123	-	-	secondary shoot formation	-	-
scaffold4885	-10.63	0.06	1.2	0.63	0.63	0.25	0.55	0.4	0.4	0.63	-0.7	KPC97162.1 Cell wall-associated hydrolase [Geobacillus sp. BCO2]	0.194	-	-	cellular response to phosphate starvation	-	-
C28518	-10.52	0	26.16	13.08	13.08	1.77	6.8	4.285	4.285	0.33	-1.6	GAD10793.1 hypothetical protein GFGA_1d0358 [Gluconobacter frateurii NBRC 103465]	116	collagen and cuticulin-based cuticle extracellular matrix	structural constituent of cuticle	convergent extension involved in gastrulation	-	-
scaffold5736	-10.51	0	3.48	1.74	1.74	0	0	0	1e-06	0	-20.7	XP_025481734.1 hypothetical protein BO87DRAFT_374622 [Aspergillus neoniger CBS 115656]	295	nucleus	DNA binding	cell communication	-	-
C64608	-10.41	0	7.1	3.55	3.55	0.54	0	0.27	0.27	0.08	-3.7	OYP18828.1 hypothetical protein CFC35_33630 [Streptomyces sp. FBKL.4005]	113	-	-	cell fate determination	-	-
C34514	-10.32	0	21.31	10.655	10.655	0	0	0	1e-06	0	-23.3	KWW26465.1 hypothetical protein AUK64_2547 [bacterium P201]	92.8	-	-	regulation of meristem development	-	-
C54374	-10.29	0	12.23	6.115	6.115	5.21	5.09	5.15	5.15	0.84	-0.2	AHJ14489.1 cell wall-associated hydrolase [Sulfurospirillum multivorans DSM 12446]	203	axon	-	-	-	-
C72704	-10.16	8.11	0	4.055	4.055	0	0.1	0.05	0.05	0.01	-6.3	OJJ61542.1 hypothetical protein ASPSYDRAFT_67330 [Aspergillus sydowii CBS 593.65]	200	-	-	membrane protein ectodomain proteolysis	-	-
C40320	-10.07	0	19.23	9.615	9.615	2.09	2.06	2.075	2.075	0.22	-2.2	EDY97039.1 hypothetical protein BACPLE_00421 [Bacteroides plebeius DSM 17135]	172	-	-	regulation of cell cycle	-	-
C47250	-9.95	0	12.53	6.265	6.265	0	0	0	1e-06	0	-22.6	EHH01436.1 hypothetical protein HMPREF9441_00676 [Paraprevotella clara YIT 11840]	179	-	-	-	-	-
C62464	-9.75	7.46	0.06	3.76	3.76	0.2	0	0.1	0.1	0.03	-5.2	XP_020595050.1 mannose-specific lectin-like [Phalaenopsis equestris]	157	cytosol	actin filament binding	acetate metabolic process	-	-
C52860	-9.65	0	5.39	2.695	2.695	0.28	0	0.14	0.14	0.05	-4.3	OKY28099.1 hypothetical protein BTU71_25130 [Vibrio parahaemolyticus]	102	-	-	-	-	-
C72748	-9.33	3.91	0	1.955	1.955	0	0	0	1e-06	0	-20.9	PKU80705.1 Retrovirus-related Pol polyprotein from transposon TNT 1-94 [Dendrobium catenatum]	56.6	-	-	response to antibiotic	-	-
C24978	-9.29	0	8.68	4.34	4.34	0	0	0	1e-06	0	-22	XP_025511010.1 hypothetical protein BO85DRAFT_165349 [Aspergillus piperis CBS 112811]	57	-	-	-	-	-
scaffold9165	-9.12	2.17	0	1.085	1.085	0	0	0	1e-06	0	-20	XP_020576630.1 LOW QUALITY PROTEIN: protein HOTHEAD-like [Phalaenopsis equestris]	63.5	extracellular region	mandelonitrile lyase activity	homeostatic process	-	-
scaffold6501	-8.97	1.8	0	0.9	0.9	0	0	0	1e-06	0	-19.8	WP_126708447.1 helix-turn-helix domain-containing protein [Candidimonas sp. SYP-B2681]	36.2	-	-	negative regulation of interferon-gamma-mediated signaling pathway	-	-
C41894	-8.95	0	5.78	2.89	2.89	0	0	0	1e-06	0	-21.5	AWW14943.1 polyprotein [Cassava Torrado-like virus]	55.8	cytosol	dGTP diphosphatase activity	positive regulation of transcription, DNA-dependent	XTP/dITPdiphosphatase	Thiamine metabolism
C24428	-8.9	0	8.35	4.175	4.175	0	0	0	1e-06	0	-22	EHA28421.1 hypothetical protein ASPNIDRAFT_143379, partial [Aspergillus niger ATCC 1015]	87	-	-	response to nematode	-	-
C36942	-8.88	0	4.45	2.225	2.225	0	0	0	1e-06	0	-21.1	OJZ92693.1 hypothetical protein ASPFODRAFT_273223 [Aspergillus luchuensis CBS 106.47]	75.9	-	-	-	-	-
C25620	-8.85	0	15.43	7.715	7.715	0	0.49	0.245	0.245	0.03	-5	EDM87878.1 hypothetical protein RUMOBE_01293 [Blautia obeum ATCC 29174]	121	-	-	Golgi to endosome transport	Phosphoglyceratemutase(23-diphosphoglycerate-independent)	Glycolysis / Gluconeogenesis
C64658	-8.85	3.2	0.36	1.78	1.78	0	0	0	1e-06	0	-20.8	PKU84042.1 hypothetical protein MA16_Dca010326 [Dendrobium catenatum]	74.7	nucleus	RNA-directed DNA polymerase activity	jasmonic acid mediated signaling pathway	RNA-directedDNApolymerase	-
scaffold7700	-8.84	0.62	0	0.31	0.31	0	0	0	1e-06	0	-18.2	PKU61194.1 hypothetical protein MA16_Dca022906 [Dendrobium catenatum]	159	-	-	chloroplast organization	-	-
scaffold9762	-8.6	1.34	0	0.67	0.67	0	0	0	1e-06	0	-19.4	XP_020692958.1 transcription factor MYB60-like [Dendrobium catenatum]	219	nucleus	protein binding	brassinosteroid mediated signaling pathway	-	-
C40294	-8.53	0.82	4.29	2.555	2.555	0	0	0	1e-06	0	-21.3	KZV50954.1 hypothetical protein F511_44900 [Dorcoceras hygrometricum]	68.6	-	-	DNA replication-independent nucleosome assembly	-	-
scaffold7760	-8.53	1.2	0.08	0.64	0.64	0	0	0	1e-06	0	-19.3	PKU73079.1 hypothetical protein MA16_Dca027332 [Dendrobium catenatum]	58.5	-	-	positive regulation of barrier septum assembly	-	-
C46996	-8.51	4.87	0.11	2.49	2.49	0	0	0	1e-06	0	-21.2	KRY02625.1 Primary amine oxidase, partial [Trichinella patagoniensis]	62.8	cell wall	diamine oxidase activity	Golgi to endosome transport	Primary-amineoxidase	Phenylalanine metabolism
C39164	-8.42	5.55	0.29	2.92	2.92	0.87	0	0.435	0.435	0.15	-2.7	PKU65571.1 hypothetical protein MA16_Dca024879 [Dendrobium catenatum]	112	-	-	cellular response to jasmonic acid stimulus	-	-
scaffold4695	-8.39	1.33	0	0.665	0.665	0	0	0	1e-06	0	-19.3	XP_020580687.1 CBS domain-containing protein CBSX6 [Phalaenopsis equestris]	55.5	vacuole	-	response to stilbenoid	-	-
C49186	-8.37	5.16	0	2.58	2.58	0	0	0	1e-06	0	-21.3	VVA10754.1 PREDICTED: Retrovirus-related Pol poly from [Prunus dulcis]	60.8	-	-	chloroplast organization	RNA-directedDNApolymerase	-
C34954	-8.27	6.75	0.65	3.7	3.7	0	0	0	1e-06	0	-21.8	EEM76792.1 Acetyltransferase, GNAT [Bacillus thuringiensis serovar pondicheriensis BGSC 4BA1]	36.2	-	-	-	-	-
C27670	-8.25	8.08	0	4.04	4.04	0	0	0	1e-06	0	-21.9	XP_028550044.1 heavy metal-associated isoprenylated plant protein 44-like [Dendrobium catenatum]	106	-	-	RNA modification	-	-
C44896	-8.19	4.27	0.36	2.315	2.315	0.36	0	0.18	0.18	0.08	-3.7	XP_010037925.1 PREDICTED: 60S ribosomal protein L4 [Eucalyptus grandis]	58.9	-	-	positive regulation of circadian rhythm	-	Ribosome
C65316	-8.11	2.23	0	1.115	1.115	0	0	0	1e-06	0	-20.1	PKU86100.1 hypothetical protein MA16_Dca001931 [Dendrobium catenatum]	259	cell wall	endo-1,4-beta-xylanase activity	regulation of DNA replication	Licheninase	-
C63954	-8.09	2.75	0	1.375	1.375	0	0.14	0.07	0.07	0.05	-4.3	XP_020686469.1 protein NETWORKED 1D [Dendrobium catenatum]	178	-	-	chloroplast RNA processing	-	-
C40610	-7.96	3.74	0.27	2.005	2.005	0	0	0	1e-06	0	-20.9	RWW30950.1 hypothetical protein GW17_00004450, partial [Ensete ventricosum]	62.8	Golgi apparatus	-	regulation of mRNA stability	-	-
C31086	-7.94	8.84	1.1	4.97	4.97	0	0	0	1e-06	0	-22.2	PKU74231.1 Mannan endo-1,4-beta-mannosidase 6 [Dendrobium catenatum]	104	extracellular region	mannan endo-1,4-beta-mannosidase activity	mitochondrial electron transport, NADH to ubiquinone	Mannanendo-14-beta-mannosidase	-
C63584	-7.87	2.07	0	1.035	1.035	0	0	0	1e-06	0	-20	XP_020702745.1 NAC domain-containing protein 86 [Dendrobium catenatum]	303	-	-	L-ascorbic acid transport	-	-
C43086	-7.84	4.26	1.13	2.695	2.695	0	0.58	0.29	0.29	0.11	-3.2	WP_053180800.1 mechanosensitive ion channel [Sunxiuqinia dokdonensis]	37.7	-	-	-	-	-
C31988	-7.82	5.45	0.18	2.815	2.815	0	0	0	1e-06	0	-21.4	PKU59295.1 hypothetical protein MA16_Dca028062 [Dendrobium catenatum]	68.9	-	-	transposition, RNA-mediated	-	-
C25278	-7.8	0	5.21	2.605	2.605	0	0	0	1e-06	0	-21.3	XP_025540706.1 pyruvate dehydrogenase [Aspergillus costaricaensis CBS 115574]	84	-	-	-	-	-
C26246	-7.8	0	3.97	1.985	1.985	0	0	0	1e-06	0	-20.9	BBD05264.1 polyprotein, partial [Cnidium vein yellowing virus 1]	43.9	-	-	root hair cell development	-	-
C38320	-7.8	3.38	0.44	1.91	1.91	0	0	0	1e-06	0	-20.9	XP_016292422.1 hypothetical protein PSEUBRA_SCAF2g02535 [Kalmanozyma brasiliensis GHG001]	38.1	-	-	-	-	-
C49620	-7.8	2.58	0.1	1.34	1.34	0	0	0	1e-06	0	-20.4	BBH08023.1 BURP domain-containing protein [Prunus dulcis]	111	plasma membrane	-	RNA processing	RNA-directedDNApolymerase	-
C61334	-7.8	2.2	0.07	1.135	1.135	0	0	0	1e-06	0	-20.1	WP_117937166.1 MULTISPECIES: prolyl oligopeptidase family serine peptidase [unclassified Bacteroides]	39.7	-	-	pollen development	-	-
C26418	-7.77	5.28	0	2.64	2.64	0	0	0	1e-06	0	-21.3	RUS92352.1 hypothetical protein DSM107003_51020 [Trichormus variabilis SAG 1403-4b]	36.6	tRNA (m2G10) methyltransferase complex	protein binding	pollen tube growth	-	-
C28638	-7.77	5.69	0	2.845	2.845	0	0	0	1e-06	0	-21.4	PKU67130.1 hypothetical protein MA16_Dca012991 [Dendrobium catenatum]	113	-	-	tRNA wobble uridine modification	-	-
C47178	-7.77	2.9	0	1.45	1.45	0	0	0	1e-06	0	-20.5	XP_020685026.1 uncharacterized protein LOC110101461, partial [Dendrobium catenatum]	39.3	-	-	-	-	-
C48506	-7.77	2.77	0.32	1.545	1.545	0	0	0	1e-06	0	-20.6	XP_020592859.1 tRNA (guanine(10)-N2)-methyltransferase homolog [Phalaenopsis equestris]	61.6	-	-	-	tRNA(guanine(10)-N(2))-methyltransferase	-
C32050	-7.75	0	2.66	1.33	1.33	0	0.41	0.205	0.205	0.15	-2.7	GAT19712.1 isoflavone reductase family protein [Aspergillus luchuensis]	200	-	sequence-specific DNA binding transcription factor activity	nucleic acid phosphodiester bond hydrolysis	-	-
C46924	-7.75	2.52	0.11	1.315	1.315	0	0	0	1e-06	0	-20.3	XP_018020016.1 PREDICTED: SH3 domain-containing protein C23A1.17-like [Hyalella azteca]	46.6	-	-	Golgi vesicle docking	-	-
C47446	-7.72	2.65	0	1.325	1.325	0	0	0	1e-06	0	-20.3	XP_020572507.1 ATP-citrate synthase alpha chain protein 2 isoform X2 [Phalaenopsis equestris]	201	extracellular vesicular exosome	ATP binding	chloroplast RNA processing	ATPcitratesynthase	Citrate cycle (TCA cycle)
C30070	-7.64	4.37	0	2.185	2.185	0	0	0	1e-06	0	-21.1	RVW38397.1 Retrovirus-related Pol polyprotein from transposon TNT 1-94 [Vitis vinifera]	40.4	-	-	-	-	-
C47184	-7.64	2.58	0	1.29	1.29	0	0	0	1e-06	0	-20.3	WP_011819653.1 CCA tRNA nucleotidyltransferase [Prochlorococcus marinus]	37	-	-	pollen development	-	-
C23950	-7.59	0	3.34	1.67	1.67	1.34	0	0.67	0.67	0.4	-1.3	GAA90225.1 short-chain dehydrogenase [Aspergillus kawachii IFO 4308]	191	chloroplast	coenzyme binding	-	-	-
C44864	-7.58	3.31	0	1.655	1.655	0.36	0	0.18	0.18	0.11	-3.2	XP_016191799.1 uncharacterized protein LOC107632644 [Arachis ipaensis]	93.2	-	-	response to abscisic acid stimulus	RNA-directedDNApolymerase	-
scaffold4694	-7.58	0.69	0.25	0.47	0.47	0	0	0	1e-06	0	-18.8	WP_120405699.1 ATP-binding cassette domain-containing protein [Ethanoligenens harbinense]	40.4	-	-	-	-	-
C26818	-7.52	5.83	0.21	3.02	3.02	0	0	0	1e-06	0	-21.5	THU72207.1 hypothetical protein C4D60_Mb04t09660 [Musa balbisiana]	46.2	-	-	seed dormancy process	-	-
C27792	-7.49	4.04	0	2.02	2.02	0	0	0	1e-06	0	-20.9	RVW60560.1 Retrovirus-related Pol polyprotein from transposon TNT 1-94 [Vitis vinifera]	49.3	-	-	transposition, RNA-mediated	-	-
C33332	-7.49	3.43	0	1.715	1.715	0	0	0	1e-06	0	-20.7	WP_087392679.1 LPXTG cell wall anchor domain-containing protein [Pseudoflavonifractor sp. An187]	37.4	-	-	adenine nucleotide transport	-	-
C39516	-7.48	2.1	0.85	1.475	1.475	0	0	0	1e-06	0	-20.5	XP_022919143.1 probable multidrug resistance-associated protein lethal(2)03659 [Onthophagus taurus]	37	-	-	embryo development ending in seed dormancy	-	-
C37224	-7.44	1.35	1.52	1.435	1.435	0	0	0	1e-06	0	-20.5	ATU32562.1 TCP-like protein [Cymbidium sinense]	172	chloroplast	DNA binding	response to reactive oxygen species	-	-
C29142	-7.4	3.61	0.19	1.9	1.9	0	0	0	1e-06	0	-20.9	XP_020266354.1 uncharacterized protein LOC109841827 [Asparagus officinalis]	43.9	-	-	-	-	-
C31062	-7.4	3.67	0.18	1.925	1.925	0	0	0	1e-06	0	-20.9	PRW57207.1 chymotrypsin-1-like isoform X1 [Chlorella sorokiniana]	37.4	-	-	response to heat	-	-
C26108	-7.34	0	3.39	1.695	1.695	0	0	0	1e-06	0	-20.7	XP_025565555.1 LEA domain protein [Aspergillus vadensis CBS 113365]	97.4	Golgi apparatus	heme binding	chloroplast organization	-	-
C30982	-7.34	0	2.39	1.195	1.195	0	0	0	1e-06	0	-20.2	GAQ37760.1 GPI anchored cell wall protein [Aspergillus niger]	127	-	-	nucleotide-excision repair, DNA gap filling	-	-
C96306	-7.34	29.82	0	14.91	14.91	0.05	0.07	0.06	0.06	0	-8	XP_020583644.1 cationic peroxidase 1-like [Phalaenopsis equestris]	491	-	-	-	Peroxidase	Phenylalanine metabolism
C30582	-7.33	4.13	0.19	2.16	2.16	0	0	0	1e-06	0	-21	XP_020675766.1 omega-amidase, chloroplastic [Dendrobium catenatum]	60.8	-	-	protein localization to kinetochore	Omega-amidase	Alanine, aspartate and glutamate metabolism
C26612	-7.29	2.48	0.21	1.345	1.345	0	0	0	1e-06	0	-20.4	CZR53535.1 uncharacterized protein PAC_03414 [Phialocephala subalpina]	36.2	-	-	antigen processing and presentation of exogenous peptide antigen via MHC class II	-	-
C16304	-7.26	20.9	6.75	13.825	13.825	0	10.48	5.24	5.24	0.38	-1.4	OMO85853.1 putative Zinc finger, BED-type [Corchorus olitorius]	80.1	mitochondrion	glycolate dehydrogenase activity	NAD(P)H dehydrogenase complex assembly	-	-
C33618	-7.26	2.26	0	1.13	1.13	0	0	0	1e-06	0	-20.1	VAH30433.1 unnamed protein product [Triticum turgidum subsp. durum]	46.6	-	-	-	D-lactatedehydrogenase(cytochrome)	Pyruvate metabolism
C34158	-7.26	2.99	0.17	1.58	1.58	0	0	0	1e-06	0	-20.6	QCD79032.1 primary-amine oxidase [Vigna unguiculata]	40.4	-	-	antigen processing and presentation of exogenous peptide antigen via MHC class II	-	-
C48314	-7.26	2.1	0	1.05	1.05	0	0	0	1e-06	0	-20	XP_020699202.1 squamosa promoter-binding-like protein 10 [Dendrobium catenatum]	124	nucleolus	-	-	-	-
C28380	-7.22	2.36	0.2	1.28	1.28	0	0	0	1e-06	0	-20.3	XP_003784951.1 secretogranin-2 [Otolemur garnettii]	36.6	-	-	protein folding	-	-
C39724	-7.22	2.7	0	1.35	1.35	0	0	0	1e-06	0	-20.4	XP_020701239.1 organic cation/carnitine transporter 2-like [Dendrobium catenatum]	174	-	-	embryo development ending in seed dormancy	-	Bile secretion
C44292	-7.22	1.52	0	0.76	0.76	0	0	0	1e-06	0	-19.5	XP_029382997.1 LOW QUALITY PROTEIN: ryanodine receptor 2 [Echeneis naucrates]	38.1	plant-type vacuole membrane	organic cation transmembrane transporter activity	-	-	-
C24216	-7.18	3.81	0	1.905	1.905	0	0	0	1e-06	0	-20.9	XP_020593343.1 patellin-3-like [Phalaenopsis equestris]	64.3	-	-	-	Exo-alpha-sialidase	-
C32460	-7.18	3.25	0.18	1.715	1.715	0	0	0	1e-06	0	-20.7	RVW19900.1 Retrovirus-related Pol polyprotein from transposon TNT 1-94 [Vitis vinifera]	72	vacuole	protease binding	-	RNA-directedDNApolymerase	-
C10524	-7.15	2.08	13.4	7.74	7.74	0	0	0	1e-06	0	-22.9	PKU75324.1 Tubby-like F-box protein 8 [Dendrobium catenatum]	40.8	cytosol	sequence-specific DNA binding transcription factor activity	-	-	-
C30494	-7.14	3.06	0	1.53	1.53	0	0	0	1e-06	0	-20.5	PKI42375.1 hypothetical protein CRG98_037233 [Punica granatum]	45.4	-	-	regulation of shoot development	-	-
C33170	-7.14	1.53	1.03	1.28	1.28	0	0	0	1e-06	0	-20.3	PKU72524.1 Putative ribonuclease H protein [Dendrobium catenatum]	83.6	nucleus	GTPase activator activity	cellular response to redox state	RibonucleaseH	-
C37886	-7.14	2.2	0	1.1	1.1	0	0	0	1e-06	0	-20.1	PKU70170.1 RNA-directed DNA polymerase [Dendrobium catenatum]	84.7	nucleus	identical protein binding	leaf senescence	-	-
C46162	-7.14	1.83	0	0.915	0.915	0	0	0	1e-06	0	-19.8	AAF19226.1 Highly similar to Ta1-3 polyprotein [Arabidopsis thaliana]	136	extracellular space	-	regulation of secondary cell wall biogenesis	RNA-directedDNApolymerase	-
C33598	-7.1	3.14	0	1.57	1.57	0	0	0	1e-06	0	-20.6	PYR65491.1 hypothetical protein DMF88_19650 [Acidobacteria bacterium]	38.5	-	-	floral organ development	-	-
C34948	-7.1	2.89	0.16	1.525	1.525	0	0	0	1e-06	0	-20.5	WP_138457982.1 hypothetical protein [Nocardia cyriacigeorgica]	36.2	-	-	procambium histogenesis	-	-
C49324	-7.1	1.87	0	0.935	0.935	0	0	0	1e-06	0	-19.8	XP_020571989.1 scarecrow-like protein 28 [Phalaenopsis equestris]	231	retrotransposon nucleocapsid	ribonuclease activity	positive regulation of apoptotic process	-	Plant hormone signal transduction
C27800	-7.06	1.65	0.4	1.025	1.025	0	0	0	1e-06	0	-20	OJV87108.1 hypothetical protein BGO34_12165 [Bacteroidia bacterium 44-10]	37	-	-	response to nematode	-	-
C38856	-7.06	2.57	0.14	1.355	1.355	0	0	0	1e-06	0	-20.4	WP_094920309.1 DUF4231 domain-containing protein [Pseudonocardia sp. MH-G8]	37.4	-	-	-	-	-
C40526	-7.06	2.63	0.27	1.45	1.45	0	0	0	1e-06	0	-20.5	XP_028556944.1 uncharacterized protein LOC110115884 [Dendrobium catenatum]	112	-	-	inositol metabolic process	RibonucleaseH	DNA replication
C14132	-7.05	19.55	7.57	13.56	13.56	0	0	0	1e-06	0	-23.7	SJX65252.1 probable PRP2-RNA-dependent ATPase of DEAH box family [Sporisorium reilianum f. sp. reilianum]	61.2	plasmodesma	identical protein binding	-	RNAhelicase	Spliceosome
C31852	-7.05	4.92	1.62	3.27	3.27	2.16	3.31	2.735	2.735	0.84	-0.3	XP_029298589.1 zinc finger MYM-type protein 4-like isoform X3 [Cottoperca gobio]	41.6	-	-	negative regulation of histone acetylation	Linoleate10R-lipoxygenase	Pathways in cancer
C33400	-7.01	2.16	0.86	1.51	1.51	0	0	0	1e-06	0	-20.5	WP_039610836.1 LD-carboxypeptidase [Pseudoalteromonas luteoviolacea]	36.2	nuclear speck	protein binding	-	-	-
CL647Contig1	-7.01	0	10.2	5.1	5.1	0	0.07	0.035	0.035	0.01	-7.2	PYM63749.1 hypothetical protein DMD79_07940 [Candidatus Rokubacteria bacterium]	89.4	-	-	-	-	RNA transport
C31008	-6.98	3.26	0	1.63	1.63	0	0	0	1e-06	0	-20.6	WP_121462678.1 hypothetical protein [Chryseobacterium defluvii]	37.7	-	-	defense response to bacterium	-	-
C66294	-6.95	0	14.63	7.315	7.315	0.51	0	0.255	0.255	0.03	-4.8	GAQ33812.1 hypothetical protein AKAW_01645 [Aspergillus niger]	224	spore wall	DNA binding	-	-	-
C24552	-6.93	3.11	0	1.555	1.555	0	0	0	1e-06	0	-20.6	PKU60325.1 Globulin-1 S allele [Dendrobium catenatum]	140	apical plasma membrane	protein domain specific binding	transposition, RNA-mediated	-	-
C26092	-6.93	2.99	0.21	1.6	1.6	0	0	0	1e-06	0	-20.6	BAT98918.1 hypothetical protein VIGAN_10028300 [Vigna angularis var. angularis]	38.5	-	-	sugar mediated signaling pathway	-	-
C27188	-6.93	3.03	0.2	1.615	1.615	0	0	0	1e-06	0	-20.6	PKU82338.1 hypothetical protein MA16_Dca005343 [Dendrobium catenatum]	54.3	plant-type cell wall	zinc ion binding	response to nematode	-	-
C46668	-6.93	1.72	0	0.86	0.86	0	0	0	1e-06	0	-19.7	OAY66014.1 ABSCISIC ACID-INSENSITIVE 5-like protein 5 [Ananas comosus]	42	-	-	exit from mitosis	-	Plant hormone signal transduction
C33792	-6.91	0.88	0.34	0.61	0.61	0	0	0	1e-06	0	-19.2	OUC13684.1 hypothetical protein B0A82_15365 [Alkalinema sp. CACIAM 70d]	36.2	-	-	-	-	-
C28712	-6.87	2.34	0.98	1.66	1.66	0	0	0	1e-06	0	-20.7	TEY61049.1 hypothetical protein Saspl_033328 [Salvia splendens]	43.5	-	-	negative regulation of chromatin silencing	-	-
C28190	-6.84	2.81	0	1.405	1.405	0	0	0	1e-06	0	-20.4	WP_005525985.1 hypothetical protein [Corynebacterium matruchotii]	35.8	-	-	-	-	-
C30694	-6.84	2.48	0	1.24	1.24	0	0	0	1e-06	0	-20.2	WP_060799016.1 hypothetical protein [Fusobacterium nucleatum]	35	-	-	mitochondrial translation	-	-
C30744	-6.84	2.97	0.19	1.58	1.58	0	0	0	1e-06	0	-20.6	XP_028547918.1 uncharacterized protein LOC110113971 isoform X2 [Dendrobium catenatum]	58.2	-	-	brassinosteroid homeostasis	-	-
C37766	-6.84	1.78	0.15	0.965	0.965	0	0	0	1e-06	0	-19.9	CAN63640.1 hypothetical protein VITISV_038693 [Vitis vinifera]	34.3	-	-	response to ethanol	-	-
C42364	-6.84	1.14	0	0.57	0.57	0	0	0	1e-06	0	-19.1	PNF38323.1 hypothetical protein B7P43_G10538, partial [Cryptotermes secundus]	41.2	-	-	-	-	-
C12368	-6.79	20.77	0	10.385	10.385	0	0	0	1e-06	0	-23.3	VAI10779.1 unnamed protein product [Triticum turgidum subsp. durum]	63.5	endoplasmic reticulum	-	-	-	-
C25726	-6.79	2.07	0.21	1.14	1.14	0	0	0	1e-06	0	-20.1	WP_145070524.1 hypothetical protein [Planctomycetes bacterium MalM25]	36.2	-	-	-	-	-
C28142	-6.79	2.51	0	1.255	1.255	0	0	0	1e-06	0	-20.3	XP_020580781.1 seipin-3 isoform X2 [Phalaenopsis equestris]	53.1	-	protein binding	-	-	-
C25564	-6.78	0.96	0.64	0.8	0.8	0	0	0	1e-06	0	-19.6	XP_030533769.1 cell division protein FtsY homolog, chloroplastic isoform X1 [Rhodamnia argentea]	36.6	-	-	-	-	-
C17632	-6.77	12.6	18.87	15.735	15.735	5.41	8.5	6.955	6.955	0.44	-1.2	XP_020691931.1 mitogen-activated protein kinase 9 isoform X3 [Dendrobium catenatum]	67	mitochondrion	protein serine/threonine kinase activity	neural retina development	Mitogen-activatedproteinkinase	-
C32090	-6.75	222.14	12.78	117.46	117.46	0	2.05	1.025	1.025	0.01	-6.8	XP_028556322.1 mannan endo-1,4-beta-mannosidase 6 [Dendrobium catenatum]	138	cell periphery	mannan endo-1,4-beta-mannosidase activity	-	Mannanendo-14-beta-mannosidase	-
C27524	-6.74	2.12	0	1.06	1.06	0	0	0	1e-06	0	-20	XP_004709138.1 probable G-protein coupled receptor 149 [Echinops telfairi]	36.2	-	-	cellular response to salt stress	-	-
scaffold10721	-6.74	0	3.85	1.925	1.925	0	0.05	0.025	0.025	0.01	-6.3	XP_025483148.1 30 kDa heat shock protein [Aspergillus neoniger CBS 115656]	318	-	-	fatty acid biosynthetic process	-	Protein processing in endoplasmic reticulum
C25888	-6.73	1.73	0.42	1.075	1.075	0	0	0	1e-06	0	-20	WP_149602804.1 ACT domain-containing protein [Pseudoalteromonas distincta]	35	-	-	RNA 5{prime}-end processing	-	-
C23938	-6.68	1.82	0.45	1.135	1.135	0	0	0	1e-06	0	-20.1	OAL42543.1 hypothetical protein IQ07DRAFT_606623 [Pyrenochaeta sp. DS3sAY3a]	36.2	-	-	neutrophil degranulation	-	-
C35150	-6.68	2.41	0.16	1.285	1.285	0	0	0	1e-06	0	-20.3	RVW88937.1 Retrovirus-related Pol polyprotein from transposon TNT 1-94 [Vitis vinifera]	100	-	-	root meristem specification	RNAhelicase	Spliceosome
C30708	-6.68	2.89	0.37	1.63	1.63	0	0	0	1e-06	0	-20.6	WP_100174532.1 (2Fe-2S)-binding protein [Limnohabitans sp. 15K]	35.4	-	-	stamen filament development	-	-
C30864	-6.68	2.2	0	1.1	1.1	0	0	0	1e-06	0	-20.1	RVW50098.1 Retrovirus-related Pol polyprotein from transposon TNT 1-94 [Vitis vinifera]	92.4	-	-	-	RNA-directedDNApolymerase	-
scaffold10243	-6.67	0.09	85.49	42.79	42.79	2.35	2.43	2.39	2.39	0.06	-4.2	EDU61869.1 hypothetical protein PROSTU_00109 [Providencia stuartii ATCC 25827]	190	-	-	cuticle pattern formation	-	-
C26884	-6.63	1.99	0.41	1.2	1.2	0	0	0	1e-06	0	-20.2	QBK89528.1 hypothetical protein LCPAC001_00380 [Pithovirus LCPAC001]	38.5	-	-	negative regulation of chromatin silencing at telomere	-	-
C29676	-6.63	2.42	0	1.21	1.21	0	0	0	1e-06	0	-20.2	XP_019912515.1 Erythrocyte membrane-associated antigen [Plasmodium coatneyi]	37	-	-	-	-	-
C34396	-6.63	2.09	0	1.045	1.045	0	0	0	1e-06	0	-20	RVW23021.1 Retrovirus-related Pol polyprotein from transposon RE2 [Vitis vinifera]	108	-	-	-	RNA-directedDNApolymerase	-
C15408	-6.62	11.06	0	5.53	5.53	7.02	5.54	6.28	6.28	1.14	0.2	PKA66896.1 hypothetical protein AXF42_Ash003553 [Apostasia shenzhenica]	62.4	-	-	-	-	-
C8382	-6.62	19.9	0	9.95	9.95	0	0	0	1e-06	0	-23.2	XP_018508451.1 PREDICTED: UDP-glucose:glycoprotein glucosyltransferase-like [Brassica rapa]	60.1	mitochondrion	protein binding	-	Tungstate-importingATPase	ABC transporters
C24558	-6.57	1.96	0.44	1.2	1.2	0.66	0	0.33	0.33	0.28	-1.9	PKU75766.1 hypothetical protein MA16_Dca019722 [Dendrobium catenatum]	93.2	vacuolar membrane	L-glutamine transmembrane transporter activity	regulation of gene silencing	-	-
C30168	-6.57	2.09	0.38	1.235	1.235	0	0	0	1e-06	0	-20.2	KCW51344.1 hypothetical protein EUGRSUZ_J00895 [Eucalyptus grandis]	38.5	-	-	-	-	-
C89538	-6.52	0	11.26	5.63	5.63	0	0.2	0.1	0.1	0.02	-5.8	GAA84934.1 extracellular thaumatin domain protein [Aspergillus kawachii IFO 4308]	305	-	-	transcription initiation from mitochondrial promoter	-	-
C19562	-6.51	10.23	0	5.115	5.115	0	0	0	1e-06	0	-22.3	XP_020580536.1 phosphatidylinositol 4-kinase alpha 1 isoform X1 [Phalaenopsis equestris]	64.7	-	-	mature ribosome assembly	1-phosphatidylinositol4-kinase	Inositol phosphate metabolism
C33294	-6.51	2.42	0	1.21	1.21	0	0	0	1e-06	0	-20.2	EXB75222.1 hypothetical protein L484_026004 [Morus notabilis]	46.6	perinuclear region of cytoplasm	phosphatidylinositol-3,4-bisphosphate binding	DNA damage response, detection of DNA damage	-	-
C33992	-6.51	1.74	0	0.87	0.87	0	0	0	1e-06	0	-19.7	TCL32734.1 tRNA nucleotidyltransferase (CCA-adding enzyme) [Anaerospora hongkongensis]	38.9	-	-	hyperosmotic salinity response	-	-
C26846	-6.5	2.45	0.83	1.64	1.64	0	0	0	1e-06	0	-20.6	CDD22974.1 dihydrodipicolinate synthase 2 [Firmicutes bacterium CAG:345]	36.2	-	-	pollen maturation	-	-
C75396	-6.46	0	6.1	3.05	3.05	0	0.09	0.045	0.045	0.01	-6.1	XP_025544782.1 hypothetical protein BO79DRAFT_27684 [Aspergillus costaricaensis CBS 115574]	53.5	-	-	seed germination	-	-
C19104	-6.45	8.75	1.06	4.905	4.905	0	0	0	1e-06	0	-22.2	PKU66357.1 DNA mismatch repair protein MSH6 [Dendrobium catenatum]	57	-	-	response to abscisic acid stimulus	-	-
C27056	-6.45	1.99	0	0.995	0.995	0	0	0	1e-06	0	-19.9	XP_020690604.1 uncharacterized protein LOC110105437 [Dendrobium catenatum]	53.5	-	-	oxidation-reduction process	-	-
CL1853Contig1	-6.44	4.23	1.52	2.875	2.875	0.72	4.36	2.54	2.54	0.88	-0.2	XP_020591442.1 rab GTPase-activating protein 1 isoform X1 [Phalaenopsis equestris]	53.9	-	-	photosynthetic electron transport in photosystem I	-	-
C14910	-6.43	7.37	0	3.685	3.685	0	0	0	1e-06	0	-21.8	XP_020585880.1 phospholipase D zeta 1 [Phalaenopsis equestris]	123	-	-	-	PhospholipaseD	Ether lipid metabolism
C8962	-6.43	6.63	0	3.315	3.315	0	0	0	1e-06	0	-21.7	XP_020585648.1 protein NRT1/ PTR FAMILY 5.2-like [Phalaenopsis equestris]	57	vacuole	-	lateral root development	-	-
C27162	-6.38	1.84	0	0.92	0.92	0	0	0	1e-06	0	-19.8	WP_028607814.1 LPS-assembly protein LptD [Olleya sp. VCSM12]	36.6	nucleus	-	protein homotetramerization	-	-
C31578	-6.38	1.21	0.18	0.695	0.695	0	0	0	1e-06	0	-19.4	XP_024041854.1 uncharacterized protein LOC112098994 [Citrus clementina]	87	-	-	defense response to bacterium, incompatible interaction	-	-
C22500	-6.37	2.87	1.98	2.425	2.425	0	0.63	0.315	0.315	0.13	-2.9	XP_020691708.1 importin-9 isoform X1 [Dendrobium catenatum]	65.5	-	-	-	-	-
C24762	-6.37	0.33	0	0.165	0.165	0	0	0	1e-06	0	-17.3	WP_031309695.1 hypothetical protein [Sphingobium sp. C100]	37.7	-	-	lateral root development	-	-
C29408	-6.35	1.15	0.96	1.055	1.055	0	0	0	1e-06	0	-20	TVU35137.1 hypothetical protein EJB05_17008 [Eragrostis curvula]	70.5	endoplasmic reticulum	dolichyl-diphosphooligosaccharide-protein glycotransferase activity	-	Dolichyl-diphosphooligosaccharide--proteinglycotransferase	N-Glycan biosynthesis
C6046	-6.34	2.52	9.75	6.135	6.135	0	0	0	1e-06	0	-22.5	PKU70419.1 Clustered mitochondria protein [Dendrobium catenatum]	95.9	-	-	negative regulation of proteasomal ubiquitin-dependent protein catabolic process	-	-
C28958	-6.32	1.73	0	0.865	0.865	0	0	0	1e-06	0	-19.7	WP_094846905.1 AMP-binding protein [Bordetella genomosp. 9]	36.6	Golgi membrane	phosphatidylserine decarboxylase activity	protein import into chloroplast thylakoid membrane	-	-
C29328	-6.32	0.85	0	0.425	0.425	0	0	0	1e-06	0	-18.7	XP_020697035.1 phosphatidylserine decarboxylase proenzyme 2 [Dendrobium catenatum]	59.3	-	-	-	Phosphatidylserinedecarboxylase	Glycerophospholipid metabolism
C34054	-6.31	1.37	0.17	0.77	0.77	0	0	0	1e-06	0	-19.6	TDF69133.1 hypothetical protein EYS13_17065, partial [Clostridia bacterium k32]	57	-	-	nucleotide-excision repair, DNA incision	-	-
C17494	-6.3	14.83	1.93	8.38	8.38	11.37	4.47	7.92	7.92	0.95	-0.1	XP_020698383.2 uncharacterized protein LOC110111033 isoform X1 [Dendrobium catenatum]	59.3	-	-	protein transport by the Tat complex	-	-
C23806	-6.29	1.18	0	0.59	0.59	0	0	0	1e-06	0	-19.2	NP_199936.2 VEFS-Box of polycomb protein [Arabidopsis thaliana]	69.7	-	-	response to UV	-	-
C64760	-6.29	0	7.84	3.92	3.92	0.18	0	0.09	0.09	0.02	-5.4	XP_025539686.1 hypothetical protein BO79DRAFT_194538 [Aspergillus costaricaensis CBS 115574]	174	nucleus	sequence-specific DNA binding transcription factor activity	tRNA 5{prime}-leader removal	-	-
C31984	-6.24	1.6	0.18	0.89	0.89	0	1.24	0.62	0.62	0.7	-0.5	PKU83411.1 hypothetical protein MA16_Dca016520 [Dendrobium catenatum]	169	-	-	positive regulation of sarcomere organization	-	-
CL824Contig1	-6.23	9.77	0	4.885	4.885	0	0	0	1e-06	0	-22.2	PKA51336.1 SURP and G-patch domain-containing protein 1-like protein [Apostasia shenzhenica]	43.1	-	-	lateral inhibition	-	-
C10614	-6.2	8.31	5.36	6.835	6.835	0	0	0	1e-06	0	-22.7	XP_019707012.1 ATP-dependent zinc metalloprotease FTSH 5, mitochondrial isoform X2 [Elaeis guineensis]	53.9	-	-	-	-	-
C11228	-6.2	16.63	21.44	19.035	19.035	0	0	0	1e-06	0	-24.2	XP_028552127.1 uncharacterized hydrolase YNR064C isoform X1 [Dendrobium catenatum]	62.8	-	-	double-strand break repair	-	-
C7364	-6.19	2.36	6.08	4.22	4.22	0	0	0	1e-06	0	-22	XP_020588463.1 nucleomorphin-like [Phalaenopsis equestris]	39.7	-	-	mitochondrial RNA processing	-	-
C16282	-6.16	11.06	2.38	6.72	6.72	0	5.54	2.77	2.77	0.41	-1.3	XP_028556906.1 peroxisome biogenesis protein 6 isoform X2 [Dendrobium catenatum]	62.8	-	protein binding	transposition, RNA-mediated	-	Peroxisome
C9812	-6.15	6.23	0	3.115	3.115	15.84	0	7.92	7.92	2.54	1.3	XP_018684817.1 PREDICTED: CMP-sialic acid transporter 1-like [Musa acuminata subsp. malaccensis]	112	-	sialic acid transmembrane transporter activity	sorocarp development	-	-
C9404	-6.13	8.85	2.85	5.85	5.85	0	0	0	1e-06	0	-22.5	ACU17386.1 unknown [Glycine max]	116	membrane	synaptic vesicle amine transmembrane transporter activity	regulation of stomatal closure	Phosphate-transportingATPase	ABC transporters
C14244	-6.07	0	2.52	1.26	1.26	0	0	0	1e-06	0	-20.3	PLY98851.1 hypothetical protein LSAT_7X19661 [Lactuca sativa]	63.2	mitochondrion	riboflavin kinase activity	-	FMNhydrolase	Riboflavin metabolism
C14098	-6.04	3.91	0	1.955	1.955	0	0	0	1e-06	0	-20.9	XP_020596538.1 thiol-disulfide oxidoreductase LTO1 isoform X1 [Phalaenopsis equestris]	56.2	-	-	cell death	-	-
C57946	-6.04	0	9.26	4.63	4.63	0.46	0.17	0.315	0.315	0.07	-3.9	CDG40808.1 conserved hypothetical protein [Asaia platycodi SF2.1]	0.153	chloroplast	NAD(P)H dehydrogenase (quinone) activity	chloroplast fission	Non-specificserine/threonineproteinkinase	-
CL212Contig1	-5.99	23.56	12	17.78	17.78	7.91	6.2	7.055	7.055	0.4	-1.3	TFH29752.1 hypothetical protein E4G98_03295 [Candidatus Lokiarchaeota archaeon]	34.3	-	-	-	-	-
C11612	-5.97	0	5.36	2.68	2.68	0	0	0	1e-06	0	-21.4	XP_020587560.1 uncharacterized protein LOC110029556 isoform X2 [Phalaenopsis equestris]	63.5	-	-	embryo development ending in seed dormancy	-	-
C16076	-5.9	7.37	0	3.685	3.685	0	0	0	1e-06	0	-21.8	XP_020590803.1 U3 small nucleolar RNA-associated protein 6 homolog [Phalaenopsis equestris]	77.4	catalytic step 2 spliceosome	protein binding	primary root development	-	Spliceosome
C18134	-5.9	12.22	4.75	8.485	8.485	0	0	0	1e-06	0	-23	PKU78379.1 E3 ubiquitin-protein ligase UPL7 [Dendrobium catenatum]	58.5	-	-	positive regulation of defense response to bacterium	-	-
C11764	-5.88	4.15	0	2.075	2.075	0	0	0	1e-06	0	-21	XP_020674337.1 probable serine/threonine-protein kinase WNK3 isoform X3 [Dendrobium catenatum]	73.9	-	-	developmental process	-	-
C16018	-5.86	7.37	2.38	4.875	4.875	0	0	0	1e-06	0	-22.2	XP_018817925.1 PREDICTED: translation initiation factor eIF-2B subunit beta-like isoform X2 [Juglans regia]	73.6	axon	protein binding	-	-	RNA transport
C109080	-5.83	8.05	0	4.025	4.025	0.11	0	0.055	0.055	0.01	-6.2	XP_020686402.1 probable glucomannan 4-beta-mannosyltransferase 11 [Dendrobium catenatum]	877	plasmodesma	glucomannan 4-beta-mannosyltransferase activity	regulation of seed germination	Monoglucosyldiacylglycerolsynthase	Starch and sucrose metabolism
C15828	-5.77	3.69	0	1.845	1.845	0	0	0	1e-06	0	-20.8	XP_028555425.1 uncharacterized protein LOC110095490 isoform X2 [Dendrobium catenatum]	59.3	plasma membrane	protein binding	-	16SrRNA(cytidine(1402)-2{prime}-O)-methyltransferase	-
C77002	-5.68	69.65	0	34.825	34.825	0.34	0.76	0.55	0.55	0.02	-6	XP_020685114.1 non-specific lipid-transfer protein 1 [Dendrobium catenatum]	156	endosome	lipid binding	-	-	-
scaffold9404	-5.68	0	4.03	2.015	2.015	0.07	0.05	0.06	0.06	0.03	-5.1	XP_025483539.1 sorbitol/xylulose reductase [Aspergillus neoniger CBS 115656]	485	mitochondrion	mannitol 2-dehydrogenase (NADP+) activity	unidimensional cell growth	L-xylulosereductase	Fatty acid biosynthesis
C32646	-5.64	0	13.13	6.565	6.565	0	0.4	0.2	0.2	0.03	-5	EPS74494.1 hypothetical protein M569_00260, partial [Genlisea aurea]	82.8	-	-	-	-	-
C76832	-5.56	9.94	0.07	5.005	5.005	0.11	0	0.055	0.055	0.01	-6.5	XP_020692216.1 vascular-related unknown protein 4 [Dendrobium catenatum]	120	-	-	-	-	-
C74978	-5.46	9.88	0	4.94	4.94	0.12	0.09	0.105	0.105	0.02	-5.6	WP_149853421.1 M20 family dipeptidase [Goodfellowiella sp. AN110305]	44.3	-	-	gravitropism	-	-
C75422	-5.34	4.06	0	2.03	2.03	0	0	0	1e-06	0	-21	XP_020578624.1 uncharacterized protein LOC110023508 [Phalaenopsis equestris]	64.3	-	-	response to red or far red light	-	-
C52914	-5.33	10.06	0.36	5.21	5.21	0	0.42	0.21	0.21	0.04	-4.6	RVW76056.1 hypothetical protein CK203_049136 [Vitis vinifera]	129	PML body	histone deacetylase binding	-	Histone-lysineN-methyltransferase	Lysine degradation
C85234	-5.32	0.06	42.51	21.285	21.285	3.15	0.48	1.815	1.815	0.09	-3.6	XP_025373624.1 hypothetical protein FA10DRAFT_235632, partial [Acaromyces ingoldii]	179	mitochondrion	-	NLS-bearing substrate import into nucleus	-	-
C69372	-5.28	9.58	0	4.79	4.79	0	0	0	1e-06	0	-22.2	PKU66828.1 hypothetical protein MA16_Dca014435 [Dendrobium catenatum]	44.7	-	-	production of ta-siRNAs involved in RNA interference	-	-
C71574	-5.25	0.2	56.7	28.45	28.45	4.6	2.4	3.5	3.5	0.12	-3	RMT29295.1 hypothetical protein ALP51_01674 [Pseudomonas savastanoi]	143	-	-	intercellular transport	-	-
C51598	-5.15	0	11.19	5.595	5.595	0.29	0.22	0.255	0.255	0.05	-4.5	GAQ34080.1 similar to An01g07970 [Aspergillus niger]	155	cytoskeleton	identical protein binding	cotyledon vascular tissue pattern formation	-	-
C61572	-5.15	0	3.21	1.605	1.605	0	0.15	0.075	0.075	0.05	-4.4	OJI84662.1 hypothetical protein ASPTUDRAFT_28398 [Aspergillus tubingensis CBS 134.48]	221	nucleoplasm	RNA polymerase II transcription corepressor activity	-	67-dimethyl-8-ribityllumazinesynthase	Protein processing in endoplasmic reticulum
C80092	-5.14	6.78	0	3.39	3.39	0	0.15	0.075	0.075	0.02	-5.5	XP_020691737.1 uncharacterized protein LOC110106251 [Dendrobium catenatum]	82	-	-	Golgi to plasma membrane protein transport	-	-
C105208	-5.08	10.95	0.02	5.485	5.485	0.1	0.12	0.11	0.11	0.02	-5.6	XP_028548580.1 BTB/POZ domain-containing protein At3g49900 [Dendrobium catenatum]	431	cell periphery	protein binding	mRNA modification	-	-
C55648	-4.95	7.07	0	3.535	3.535	0.5	0	0.25	0.25	0.07	-3.8	RQO86136.1 hypothetical protein POPTR_001G443150 [Populus trichocarpa]	45.8	-	-	photosystem I assembly	-	-
scaffold7639	-4.85	0	2.88	1.44	1.44	0.09	0.07	0.08	0.08	0.06	-4.2	OJI86870.1 hypothetical protein ASPTUDRAFT_27864 [Aspergillus tubingensis CBS 134.48]	238	-	-	amino acid transmembrane transport	-	-
scaffold10473	-4.83	5.77	0	2.885	2.885	0.1	0.13	0.115	0.115	0.04	-4.6	XP_020690719.1 subtilisin-like protease SBT1.7 [Dendrobium catenatum]	911	external side of plasma membrane	serine-type peptidase activity	L-xylitol catabolic process to xylulose 5-phosphate	Subtilisin	-
scaffold8692	-4.82	2.21	0.39	1.3	1.3	0	0	0	1e-06	0	-20.3	RVX02121.1 Retrovirus-related Pol polyprotein from transposon RE1 [Vitis vinifera]	72	-	-	response to molecule of fungal origin	-	-
C67352	-4.81	0	8.67	4.335	4.335	0.16	0.12	0.14	0.14	0.03	-5	GAQ42643.1 hypothetical protein ANI_1_830124 [Aspergillus niger]	226	nuclear chromosome, telomeric region	chromatin binding	-	DNAhelicase	-
scaffold10594	-4.8	3.02	0.04	1.53	1.53	0	0	0	1e-06	0	-20.5	XP_020691955.2 serine carboxypeptidase-like 18 [Dendrobium catenatum]	508	plasmodesma	serine-type carboxypeptidase activity	chorismate biosynthetic process	CarboxypeptidaseD	Phenylpropanoid biosynthesis
C63000	-4.76	0	18.65	9.325	9.325	1.16	0.29	0.725	0.725	0.08	-3.7	XP_025477313.1 hypothetical protein BO87DRAFT_121432 [Aspergillus neoniger CBS 115656]	157	-	-	nuclear mRNA cis splicing, via spliceosome	-	-
scaffold1680	-4.75	332.38	3.35	167.865	167.865	8.03	1.32	4.675	4.675	0.03	-5.2	XP_020680038.1 uncharacterized protein LOC110097806 [Dendrobium catenatum]	422	-	-	response to auxin stimulus	Triacylglycerollipase	alpha-Linolenic acid metabolism
scaffold8386	-4.75	1.77	0.07	0.92	0.92	0	0	0	1e-06	0	-19.8	PKU78281.1 hypothetical protein MA16_Dca008906 [Dendrobium catenatum]	256	chloroplast	protein homodimerization activity	SRP-dependent cotranslational protein targeting to membrane	-	-
scaffold7863	-4.71	2	0	1	1	0	0	0	1e-06	0	-19.9	XP_020597285.1 vicilin-like seed storage protein At2g18540 [Phalaenopsis equestris]	111	plasma membrane	-	protein deglutathionylation	-	-
C54622	-4.69	5.37	0.62	2.995	2.995	0.26	0.2	0.23	0.23	0.08	-3.7	XP_020583782.1 WAT1-related protein At5g64700-like isoform X2 [Phalaenopsis equestris]	149	plant-type vacuole membrane	L-glutamine transmembrane transporter activity	anthocyanin biosynthetic process	-	-
C90546	-4.57	0	8.07	4.035	4.035	0.45	0.29	0.37	0.37	0.09	-3.4	XP_025480545.1 DUF1960-domain-containing protein [Aspergillus neoniger CBS 115656]	240	cytosol	ribosome binding	protein phosphorylation	-	-
scaffold5806	-4.56	12.83	3.89	8.36	8.36	0.71	0	0.355	0.355	0.04	-4.6	WP_126109246.1 ABC transporter ATP-binding protein [Jeotgalibaca sp. H21T32]	41.2	-	-	transposition, RNA-mediated	-	-
scaffold10350	-4.55	4.72	0.09	2.405	2.405	0.1	0.15	0.125	0.125	0.05	-4.3	PKA48202.1 hypothetical protein AXF42_Ash021657 [Apostasia shenzhenica]	94.4	cytoplasm	identical protein binding	-	RNA-directedDNApolymerase	-
C75984	-4.51	0	17.49	8.745	8.745	0.71	0.09	0.4	0.4	0.05	-4.5	XP_025539216.1 hypothetical protein BO79DRAFT_173947 [Aspergillus costaricaensis CBS 115574]	287	endosome	ubiquitin-protein ligase activity	response to water deprivation	-	-
C86886	-4.51	40.96	0.52	20.74	20.74	0.68	0.56	0.62	0.62	0.03	-5.1	XP_020599612.1 putative cell wall protein [Phalaenopsis equestris]	137	-	-	plant-type hypersensitive response	-	-
C98040	-4.51	6.81	0.02	3.415	3.415	0	0.27	0.135	0.135	0.04	-4.7	XP_020697132.1 RING-H2 finger protein ATL43-like [Dendrobium catenatum]	261	-	-	-	RING-typeE3ubiquitintransferase	-
scaffold6811	-4.42	2.76	0.47	1.615	1.615	0.12	0.21	0.165	0.165	0.1	-3.3	PKU72391.1 ubiquinone biosynthesis methyltransferase [Dendrobium catenatum]	113	-	-	embryo sac development	-	-
scaffold5565	-4.4	2.37	0	1.185	1.185	0.07	0.1	0.085	0.085	0.07	-3.8	XP_020686947.2 putative disease resistance protein RGA1 [Dendrobium catenatum]	300	extrinsic to plasma membrane	nucleotide binding	chorismate biosynthetic process	UMP/CMPkinase	beta-Alanine metabolism
C68528	-4.38	0.04	21.83	10.935	10.935	0.94	0.7	0.82	0.82	0.07	-3.7	EHA19048.1 hypothetical protein ASPNIDRAFT_127581, partial [Aspergillus niger ATCC 1015]	244	-	-	response to testosterone stimulus	-	-
scaffold6128	-4.37	3.43	0.07	1.75	1.75	0.07	0.1	0.085	0.085	0.05	-4.4	XP_020700020.1 wound-induced protein 1 [Dendrobium catenatum]	171	-	-	-	-	-
C48402	-4.36	4.62	0.42	2.52	2.52	0	0	0	1e-06	0	-21.3	PKU72727.1 hypothetical protein MA16_Dca007447 [Dendrobium catenatum]	39.7	-	-	response to other organism	-	-
scaffold8875	-4.35	4.08	0	2.04	2.04	0.15	0	0.075	0.075	0.04	-4.8	XP_020681033.1 uncharacterized protein LOC110098517 [Dendrobium catenatum]	112	-	-	-	-	-
C72742	-4.33	0	10.67	5.335	5.335	0.53	0.5	0.515	0.515	0.1	-3.4	XP_025388637.1 hypothetical protein BO83DRAFT_378257 [Aspergillus eucalypticola CBS 122712]	144	-	-	positive regulation of DNA binding	-	-
C73450	-4.31	3.93	0.04	1.985	1.985	0	0.19	0.095	0.095	0.05	-4.4	PHT39135.1 Histone-lysine N-methyltransferase SUVR4 [Capsicum baccatum]	35.4	-	-	-	-	-
scaffold934	-4.27	1.98	21.51	11.745	11.745	5.05	4.48	4.765	4.765	0.41	-1.3	EJY66653.1 hypothetical protein OXYTRI_13058 (macronuclear) [Oxytricha trifallax]	194	-	-	protein polyubiquitination	-	-
scaffold7442	-4.26	3.23	0	1.615	1.615	0	0.15	0.075	0.075	0.05	-4.4	XP_020671754.2 subtilisin-like protease SBT1.7 [Dendrobium catenatum]	382	cytoplasm	serine-type endopeptidase activity	preassembly of GPI anchor in ER membrane	PeptidaseK	-
C35488	-4.25	0	17.76	8.88	8.88	0.49	0	0.245	0.245	0.03	-5.2	XP_025566780.1 hypothetical protein BO88DRAFT_331880 [Aspergillus vadensis CBS 113365]	96.3	-	-	mitochondrial translation	-	-
C67672	-4.25	3.93	7.24	5.585	5.585	0.81	0	0.405	0.405	0.07	-3.8	XP_020700317.2 putative invertase inhibitor [Dendrobium catenatum]	169	-	-	positive regulation of flower development	-	-
scaffold6837	-4.24	0	2.75	1.375	1.375	0.14	0.05	0.095	0.095	0.07	-3.9	XP_026631555.1 hypothetical protein BDQ94DRAFT_134092 [Aspergillus welwitschiae]	350	nuclear replication fork	ligand-dependent nuclear receptor transcription coactivator activity	-	Non-specificserine/threonineproteinkinase	-
scaffold6006	-4.23	1.43	0.22	0.825	0.825	0.24	0	0.12	0.12	0.15	-2.8	XP_016445555.1 PREDICTED: asparagine synthetase [glutamine-hydrolyzing] 1-like [Nicotiana tabacum]	62	cytoplasm	asparagine synthase (glutamine-hydrolyzing) activity	protein import into chloroplast stroma	Asparaginesynthase(glutamine-hydrolyzing)	Nitrogen metabolism
C85294	-4.22	34.5	8.14	21.32	21.32	1.05	0.72	0.885	0.885	0.04	-4.6	PKU69930.1 hypothetical protein MA16_Dca017203 [Dendrobium catenatum]	254	plasma membrane	-	exocytosis	-	-
scaffold6276	-4.21	3.72	0.06	1.89	1.89	0.06	0.09	0.075	0.075	0.04	-4.7	XP_020683444.1 uncharacterized protein LOC110100333 isoform X1 [Dendrobium catenatum]	47.4	-	-	signal transduction by p53 class mediator resulting in induction of apoptosis	Acetyl-CoAcarboxylase	Propanoate metabolism
C66968	-4.2	13.86	1.09	7.475	7.475	1	1	1	1	0.13	-2.9	XP_028557331.1 cyclic nucleotide-gated ion channel 4 isoform X3 [Dendrobium catenatum]	141	plasma membrane	ion channel binding	photosynthetic electron transport chain	-	Plant-pathogen interaction
C70294	-4.19	10.7	0.57	5.635	5.635	0	0.22	0.11	0.11	0.02	-5.7	RYZ11915.1 hypothetical protein EON61_09360 [Alphaproteobacteria bacterium]	35.8	chromatin	core promoter binding	medium-chain fatty acid metabolic process	-	-
C78638	-4.19	0	8.78	4.39	4.39	0.21	0.32	0.265	0.265	0.06	-4.1	GAQ41902.1 blue light-inducible protein Bli-3 [Aspergillus niger]	340	-	-	detoxification of nitrogen compound	-	-
C76198	-4.11	5.05	0.11	2.58	2.58	0.12	0.09	0.105	0.105	0.04	-4.6	QDF82449.1 transcription factor MYC2-like isoform X3, partial [Cymbidium goeringii]	182	nucleus	DNA binding	rRNA methylation	-	Plant hormone signal transduction
scaffold5397	-4.07	1.9	0	0.95	0.95	0	0	0	1e-06	0	-19.9	PKU66044.1 hypothetical protein MA16_Dca009120 [Dendrobium catenatum]	72.4	-	-	protein targeting to ER	-	-
scaffold5996	-4.07	2.16	0.09	1.125	1.125	0	0	0	1e-06	0	-20.1	GAU10529.1 hypothetical protein TSUD_418010 [Trifolium subterraneum]	44.3	-	-	cell division	-	-
scaffold8980	-4.05	1.25	0.03	0.64	0.64	0	0.07	0.035	0.035	0.05	-4.2	XP_021975029.1 uncharacterized protein LOC110870135 [Helianthus annuus]	150	type II protein secretion system complex	-	fat cell differentiation	RNA-directedDNApolymerase	-
scaffold1725	-3.99	0.06	5.2	2.63	2.63	0.43	0.7	0.565	0.565	0.21	-2.2	XP_002484510.1 hypothetical protein TSTA_040370 [Talaromyces stipitatus ATCC 10500]	201	-	-	-	-	-
C36104	-3.98	0.35	4.9	2.625	2.625	0	0.73	0.365	0.365	0.14	-2.8	XP_020682428.1 uncharacterized protein LOC110099573 [Dendrobium catenatum]	87	-	-	-	-	-
C58036	-3.97	3.15	0.3	1.725	1.725	0	0	0	1e-06	0	-20.7	PVH95822.1 ras GTPase activating protein-like protein [Periconia macrospinosa]	40.8	extracellular space	-	RNA 5{prime}-end processing	-	-
scaffold6893	-3.97	1.74	0.13	0.935	0.935	0.05	0.04	0.045	0.045	0.05	-4.4	XP_020687328.1 NAC domain-containing protein 75 [Dendrobium catenatum]	381	-	-	-	-	-
C72924	-3.95	3.51	0.13	1.82	1.82	0	0.2	0.1	0.1	0.05	-4.2	XP_020593122.1 glucan endo-1,3-beta-glucosidase 6-like [Phalaenopsis equestris]	314	cell wall	cellulase activity	-	Glucanendo-13-beta-D-glucosidase	-
C47200	-3.9	3.06	0.88	1.97	1.97	0	0.25	0.125	0.125	0.06	-4	PKU80975.1 Retrovirus-related Pol polyprotein from transposon TNT 1-94 [Dendrobium catenatum]	65.5	-	-	mRNA processing	-	-
scaffold10118	-3.9	3.57	0.04	1.805	1.805	0.06	0.14	0.1	0.1	0.06	-4.2	PKU83651.1 hypothetical protein MA16_Dca020868 [Dendrobium catenatum]	69.3	-	-	mitochondrial translation	-	-
C78394	-3.89	0	12.82	6.41	6.41	0.64	0.64	0.64	0.64	0.1	-3.3	XP_025384073.1 hypothetical protein BO83DRAFT_430977 [Aspergillus eucalypticola CBS 122712]	282	-	choline-phosphate cytidylyltransferase activity	protein homotrimerization	Acireductonesynthase	Viral myocarditis
scaffold7267	-3.89	1.21	0.11	0.66	0.66	0	0	0	1e-06	0	-19.3	PKU81398.1 Uncharacterized protein MA16_Dca023092 [Dendrobium catenatum]	91.3	Ino80 complex	identical protein binding	viral infectious cycle	-	-
scaffold7640	-3.86	1.23	0.14	0.685	0.685	0	0.08	0.04	0.04	0.06	-4.1	PKU81200.1 Retrovirus-related Pol polyprotein from transposon TNT 1-94 [Dendrobium catenatum]	112	-	-	root development	RNA-directedDNApolymerase	-
C74218	-3.85	29.23	0.04	14.635	14.635	0.13	1.32	0.725	0.725	0.05	-4.3	XP_020693776.1 uncharacterized protein LOC110107750 [Dendrobium catenatum]	125	-	protein kinase binding	cellular response to potassium ion starvation	-	-
C68612	-3.83	14.58	0	7.29	7.29	0.31	0.47	0.39	0.39	0.05	-4.2	ARI48344.1 squamosa promoter-binding-like protein 4, partial [Cymbidium hybrid cultivar]	172	nucleus	transcription regulatory region DNA binding	protein complex assembly	-	-
C75180	-3.82	0	9.02	4.51	4.51	0.12	0.18	0.15	0.15	0.03	-4.9	GAA82389.1 hypothetical protein AKAW_00504 [Aspergillus kawachii IFO 4308]	113	-	-	-	-	-
C71386	-3.81	0	62.55	31.275	31.275	3.23	1.36	2.295	2.295	0.07	-3.8	XP_025382858.1 hypothetical protein BO83DRAFT_421271 [Aspergillus eucalypticola CBS 122712]	202	Cajal body	protein N-terminus binding	-	Non-specificserine/threonineproteinkinase	Basal transcription factors
C39482	-3.77	3.36	0.85	2.105	2.105	0	0.65	0.325	0.325	0.15	-2.7	CEM38460.1 unnamed protein product [Vitrella brassicaformis CCMP3155]	37.7	-	-	sugar mediated signaling pathway	-	-
C82152	-3.75	9.75	3.26	6.505	6.505	0.73	0.14	0.435	0.435	0.07	-3.9	THU57986.1 hypothetical protein C4D60_Mb03t09360 [Musa balbisiana]	65.5	apoplast	mannan endo-1,4-beta-mannosidase activity	somatic hypermutation of immunoglobulin genes	Mannanendo-14-beta-mannosidase	-
C46960	-3.73	3.41	0.44	1.925	1.925	0	0	0	1e-06	0	-20.9	XP_024928806.1 DDT domain-containing protein DDB_G0282237 isoform X1 [Ziziphus jujuba]	68.2	-	-	-	-	-
C45862	-3.71	3.21	0.12	1.665	1.665	0	0.26	0.13	0.13	0.08	-3.7	RVW67713.1 Retrovirus-related Pol polyprotein from transposon TNT 1-94 [Vitis vinifera]	40.4	-	-	seed development	-	-
C60174	-3.71	0	10.66	5.33	5.33	0.43	0.32	0.375	0.375	0.07	-3.8	XP_025518843.1 hypothetical protein BO85DRAFT_446073 [Aspergillus piperis CBS 112811]	172	-	-	-	-	-
C77290	-3.71	0	16.43	8.215	8.215	0.45	0.83	0.64	0.64	0.08	-3.7	XP_025391581.1 hypothetical protein BO83DRAFT_434548 [Aspergillus eucalypticola CBS 122712]	290	-	-	-	-	-
C77398	-3.69	24	0.15	12.075	12.075	0.33	0.66	0.495	0.495	0.04	-4.6	PKU85248.1 hypothetical protein MA16_Dca025427 [Dendrobium catenatum]	176	-	-	transposition, RNA-mediated	-	-
C53664	-3.68	3.16	1.5	2.33	2.33	0	0.2	0.1	0.1	0.04	-4.5	WP_065256142.1 hypothetical protein [Moraxella lacunata]	37.4	cytoplasm	DNA-dependent ATPase activity	-	-	-
C54518	-3.68	0	19.87	9.935	9.935	1.04	0.78	0.91	0.91	0.09	-3.4	GAQ43308.1 similar to An16g05030 [Aspergillus niger]	144	-	-	neurogenesis	RNAhelicase	-
scaffold9407	-3.68	3.52	0.14	1.83	1.83	0	0.21	0.105	0.105	0.06	-4.1	PKU71421.1 integrator complex subunit 11 [Dendrobium catenatum]	42	plasma membrane	volume-sensitive anion channel activity	positive regulation of macroautophagy	-	-
scaffold5035	-3.67	3.45	0.39	1.92	1.92	0.26	0.22	0.24	0.24	0.13	-3	XP_028551817.1 LOW QUALITY PROTEIN: uncharacterized protein LOC110108092 [Dendrobium catenatum]	446	rough endoplasmic reticulum membrane	protein binding	negative regulation of B cell apoptotic process	RNA-directedDNApolymerase	-
C96744	-3.67	33.8	0.22	17.01	17.01	0.59	1.13	0.86	0.86	0.05	-4.3	XP_020702623.1 mannose-specific lectin 2-like [Dendrobium catenatum]	447	protein-DNA complex	ribonuclease activity	-	-	-
scaffold8840	-3.66	3.94	0	1.97	1.97	0	0.25	0.125	0.125	0.06	-4	GAV89447.1 HMA domain-containing protein [Cephalotus follicularis]	63.5	nucleolus	transition metal ion binding	thiamine diphosphate biosynthetic process	-	-
C41448	-3.65	3.34	0.67	2.005	2.005	0	0	0	1e-06	0	-20.9	WP_104320355.1 methyltransferase [Marinobacter sp. N4]	37.7	-	-	-	-	-
C43792	-3.65	2.27	0.62	1.445	1.445	0	0	0	1e-06	0	-20.5	XP_020579422.1 uncharacterized protein LOC110024042 [Phalaenopsis equestris]	91.7	-	-	regulation of seedling development	-	-
C91666	-3.65	18.6	0.2	9.4	9.4	0.18	0.78	0.48	0.48	0.05	-4.3	XP_020702351.1 uncharacterized protein LOC110113966 [Dendrobium catenatum]	294	plasma membrane	ceramide cholinephosphotransferase activity	carbohydrate storage	-	-
scaffold11584	-3.65	4.4	0.03	2.215	2.215	0.04	0.17	0.105	0.105	0.05	-4.4	PKU77113.1 Phosphatidylinositol:ceramide inositolphosphotransferase [Dendrobium catenatum]	448	-	-	culmination involved in sorocarp development	Sphingomyelinsynthase	Sphingolipid metabolism
C47812	-3.62	1.81	0.65	1.23	1.23	0	0.49	0.245	0.245	0.2	-2.3	RVX22949.1 Retrovirus-related Pol polyprotein from transposon TNT 1-94 [Vitis vinifera]	67.8	-	-	N-acetylglucosamine metabolic process	RNA-directedDNApolymerase	-
C69450	-3.62	3.02	0.15	1.585	1.585	0.15	0	0.075	0.075	0.05	-4.4	PKU81182.1 putative mitochondrial protein [Dendrobium catenatum]	197	retrotransposon nucleocapsid	peptidase activity	cleavage involved in rRNA processing	RNA-directedDNApolymerase	-
C95194	-3.61	1.52	40.46	20.99	20.99	3.47	0.66	2.065	2.065	0.1	-3.3	XP_020676972.1 xyloglucan endotransglucosylase/hydrolase protein 2 [Dendrobium catenatum]	431	endoplasmic reticulum	4-alpha-methyl-delta7-sterol-4alpha-methyl oxidase activity	response to organic substance	Xyloglucan:xyloglucosyltransferase	-
CL2565Contig1	-3.61	37.04	0.23	18.635	18.635	0.42	1.95	1.185	1.185	0.06	-4	XP_020700717.1 very-long-chain aldehyde decarbonylase GL1-5 [Dendrobium catenatum]	976	-	-	-	Alkylglycerolmonooxygenase	Steroid biosynthesis
scaffold8941	-3.61	1.94	0.11	1.025	1.025	0	0.05	0.025	0.025	0.02	-5.4	WP_134033784.1 class I SAM-dependent DNA methyltransferase [Marinobacter sp. lvr2a5a20]	40	plasmodesma	xyloglucan-specific endo-beta-1,4-glucanase activity	response to iron ion	-	-
C59200	-3.6	1.96	0.36	1.16	1.16	0	0.33	0.165	0.165	0.14	-2.8	PKU78514.1 hypothetical protein MA16_Dca015795 [Dendrobium catenatum]	59.7	-	-	-	-	-
C74494	-3.6	38.3	0.08	19.19	19.19	2	0.09	1.045	1.045	0.05	-4.2	PKU61539.1 hypothetical protein MA16_Dca023849 [Dendrobium catenatum]	117	-	-	regulation of programmed cell death	-	-
C53714	-3.58	4.71	0.8	2.755	2.755	0	0.2	0.1	0.1	0.04	-4.8	XP_024178444.1 disease resistance protein RGA2-like [Rosa chinensis]	37.7	-	-	proton transport	-	-
C99380	-3.58	7.59	0.18	3.885	3.885	0.3	0.23	0.265	0.265	0.07	-3.9	XP_020577544.1 CRIB domain-containing protein RIC10-like isoform X1 [Phalaenopsis equestris]	201	plasma membrane	protein binding	response to karrikin	-	-
C109322	-3.57	11.07	0.27	5.67	5.67	0.45	0.32	0.385	0.385	0.07	-3.9	BAF11554.2 Os03g0264300, partial [Oryza sativa Japonica Group]	57.8	plasma membrane	protein serine/threonine kinase activity	regulation of anthocyanin biosynthetic process	Non-specificserine/threonineproteinkinase	-
C76010	-3.56	5.28	0.15	2.715	2.715	0	0.26	0.13	0.13	0.05	-4.4	XP_020690466.1 calcium-binding protein PBP1-like [Dendrobium catenatum]	177	spindle pole	heterotrimeric G-protein binding	heart development	-	Nucleotide excision repair
scaffold4371	-3.56	2.55	0.06	1.305	1.305	0.11	0.05	0.08	0.08	0.06	-4	XP_020696179.2 LOW QUALITY PROTEIN: probable indole-3-acetic acid-amido synthetase GH3.11 [Dendrobium catenatum]	423	-	-	-	-	Plant hormone signal transduction
C104594	-3.55	5.78	0.08	2.93	2.93	0.03	0.33	0.18	0.18	0.06	-4	XP_028548686.1 serine/threonine-protein kinase TOR isoform X3 [Dendrobium catenatum]	334	-	-	drug transport	Non-specificserine/threonineproteinkinase	Pathways in cancer
scaffold4817	-3.55	0.58	0.11	0.345	0.345	0	0.09	0.045	0.045	0.13	-2.9	XP_027156573.1 uncharacterized protein LOC113757588 [Coffea eugenioides]	41.6	cell periphery	mannan endo-1,4-beta-mannosidase activity	response to salt stress	-	-
C34986	-3.54	1.81	0.98	1.395	1.395	0	0.38	0.19	0.19	0.14	-2.9	KKU77923.1 hypothetical protein UY04_C0049G0001, partial [Parcubacteria group bacterium GW2011_GWA2_47_7]	37	-	-	muscle organ development	-	-
C84644	-3.53	6.69	3.6	5.145	5.145	1.24	2.72	1.98	1.98	0.38	-1.4	XP_020684549.1 universal stress protein PHOS34 [Dendrobium catenatum]	270	cytoplasm	magnesium ion binding	basipetal auxin transport	-	-
C34348	-3.53	1.85	4.83	3.34	3.34	0	0.38	0.19	0.19	0.06	-4.1	XP_028552628.1 anthranilate O-methyltransferase 3 [Dendrobium catenatum]	126	cytosol	pyridoxal phosphate binding	-	Caffeinesynthase	alpha-Linolenic acid metabolism
scaffold3608	-3.53	2.43	1.19	1.81	1.81	0.21	0	0.105	0.105	0.06	-4.1	XP_020223294.1 beta-galactosidase [Cajanus cajan]	61.6	apoplast	beta-galactosidase activity	response to cadmium ion	Beta-galactosidase	Galactose metabolism
C25836	-3.52	3.14	0.85	1.995	1.995	0	0.49	0.245	0.245	0.12	-3	RVW40843.1 Retrovirus-related Pol polyprotein from transposon RE1 [Vitis vinifera]	40	-	-	vesicle-mediated transport	-	-
scaffold6590	-3.52	0.75	1.14	0.945	0.945	0.05	0.04	0.045	0.045	0.05	-4.4	PKU82565.1 Isocitrate lyase [Dendrobium catenatum]	445	peroxisome	malate synthase activity	programmed cell death	Isocitratelyase	Glyoxylate and dicarboxylate metabolism
scaffold4091	-3.51	0.91	0.07	0.49	0.49	0	0.16	0.08	0.08	0.16	-2.6	GAV72885.1 gag_pre-integrs domain-containing protein [Cephalotus follicularis]	44.3	-	-	negative regulation of nuclear mRNA splicing, via spliceosome	-	-
C44366	-3.5	5.73	0.85	3.29	3.29	0.73	0	0.365	0.365	0.11	-3.2	KAA0177391.1 hypothetical protein FNF27_01169 [Cafeteria roenbergensis]	38.9	-	-	protein homooligomerization	-	-
C36384	-3.48	1.62	1.57	1.595	1.595	0	0.36	0.18	0.18	0.11	-3.1	PKI58172.1 hypothetical protein CRG98_021430 [Punica granatum]	73.6	-	-	nuclear import	-	-
C48636	-3.48	4.21	0.42	2.315	2.315	0	0.24	0.12	0.12	0.05	-4.3	TKS12427.1 uncharacterized protein D5086_0000063560 [Populus alba]	42	-	-	-	-	-
C55516	-3.48	6.63	0.25	3.44	3.44	0.25	0	0.125	0.125	0.04	-4.8	PKU59466.1 hypothetical protein MA16_Dca012794 [Dendrobium catenatum]	119	-	-	terpenoid metabolic process	-	-
C108316	-3.45	25.1	1.46	13.28	13.28	0.39	1.52	0.955	0.955	0.07	-3.8	XP_020699788.1 alcohol-forming fatty acyl-CoA reductase [Dendrobium catenatum]	874	-	-	-	Alcohol-formingfattyacyl-CoAreductase	Peroxisome
C23484	-3.45	3.63	9.36	6.495	6.495	0.71	0	0.355	0.355	0.05	-4.2	XP_020688729.1 NAC transcription factor 32 [Dendrobium catenatum]	62.8	cytoplasm	fatty-acyl-CoA reductase (alcohol-forming) activity	response to UV-B	-	-
scaffold3954	-3.45	25.44	0.75	13.095	13.095	1	0.61	0.805	0.805	0.06	-4	XP_020702353.1 fatty alcohol:caffeoyl-CoA acyltransferase [Dendrobium catenatum]	533	nucleus	sequence-specific DNA binding transcription factor activity	wobble base cytosine methylation	13-hydroxylupanineO-tigloyltransferase	Stilbenoid, diarylheptanoid and gingerol biosynthesis
C27234	-3.44	16.96	6.33	11.645	11.645	1.23	0.47	0.85	0.85	0.07	-3.8	PKU65326.1 Mannan endo-1,4-beta-mannosidase 6 [Dendrobium catenatum]	50.8	-	-	proteasomal ubiquitin-dependent protein catabolic process	Mannanendo-14-beta-mannosidase	-
C27484	-3.43	8.33	0.82	4.575	4.575	0	0.94	0.47	0.47	0.1	-3.3	WP_112710063.1 dienelactone hydrolase family protein [Mycobacterium colombiense]	37.7	trans-Golgi network	O-acetyltransferase activity	posttranscriptional regulation of gene expression	-	-
C32234	-3.43	15.38	935.4	475.39	475.39	79.09	17.59	48.34	48.34	0.1	-3.3	XP_020594352.1 pectinesterase inhibitor 4-like [Phalaenopsis equestris]	65.1	-	-	in utero embryonic development	-	-
C99234	-3.43	7.51	0.14	3.825	3.825	0.35	0.06	0.205	0.205	0.05	-4.2	XP_020699258.1 protein PMR5 [Dendrobium catenatum]	626	-	-	-	-	-
C77534	-3.42	3.21	0.36	1.785	1.785	0.22	0.16	0.19	0.19	0.11	-3.2	PKU77441.1 hypothetical protein MA16_Dca027577 [Dendrobium catenatum]	73.2	-	-	regulation of myotube differentiation	-	-
C59748	-3.41	7.44	0.07	3.755	3.755	0	0.33	0.165	0.165	0.04	-4.5	WP_037572780.1 DNA/RNA nuclease SfsA [Spirochaeta cellobiosiphila]	40.4	-	-	-	-	-
C113656	-3.39	13.99	0.31	7.15	7.15	0.63	0.28	0.455	0.455	0.06	-4	XP_020696966.1 subtilisin-like protease SBT1.7 [Dendrobium catenatum]	1305	vacuole	serine-type peptidase activity	pollen development	Tripeptidyl-peptidaseII	-
C46926	-3.38	7.56	6.05	6.805	6.805	2.6	5.19	3.895	3.895	0.57	-0.8	RWV81521.1 hypothetical protein GW17_00057046 [Ensete ventricosum]	57.4	chloroplast stroma	identical protein binding	mitochondrial translation	ChaperoninATPase	RNA degradation
C43720	-3.36	7.8	1.61	4.705	4.705	0.37	0.28	0.325	0.325	0.07	-3.9	XP_020672975.1 isoleucine--tRNA ligase, chloroplastic/mitochondrial isoform X1 [Dendrobium catenatum]	95.9	mitochondrion	protein binding	chloroplast RNA processing	Isoleucine--tRNAligase	Valine, leucine and isoleucine biosynthesis
C71626	-3.35	6.62	0.5	3.56	3.56	0.14	0.42	0.28	0.28	0.08	-3.7	XP_020585994.1 pleiotropic drug resistance protein 2-like isoform X1 [Phalaenopsis equestris]	220	chloroplast	transporter activity	-	-	Ribosome
C107654	-3.34	141.4	1.5	71.45	71.45	2.03	7.43	4.73	4.73	0.07	-3.9	XP_020672236.1 BAHD acyltransferase DCR-like [Dendrobium catenatum]	695	cytosol	agmatine N4-coumaroyltransferase activity	-	AnthranilateN-benzoyltransferase	Stilbenoid, diarylheptanoid and gingerol biosynthesis
scaffold5301	-3.34	1.75	0.03	0.89	0.89	0.1	0.22	0.16	0.16	0.18	-2.5	XP_020695724.1 flavonoid 3'-monooxygenase-like [Dendrobium catenatum]	318	-	-	RNA 5{prime}-end processing	GermacreneAalcoholdehydrogenase	Phenylalanine metabolism
C63098	-3.33	1.56	20.02	10.79	10.79	1.54	1.15	1.345	1.345	0.12	-3	XP_020587578.1 xyloglucan endotransglucosylase/hydrolase protein 2-like [Phalaenopsis equestris]	42.7	-	-	mucilage metabolic process involved seed coat development	-	RNA transport
C68632	-3.3	5.01	1.23	3.12	3.12	0.62	0.82	0.72	0.72	0.23	-2.1	XP_020706002.1 uncharacterized protein LOC110116666 [Dendrobium catenatum]	154	-	-	growth	RNA-directedDNApolymerase	-
C95450	-3.29	100.08	0.2	50.14	50.14	5.98	1.51	3.745	3.745	0.07	-3.7	XP_020678290.2 uncharacterized protein LOC110096595 [Dendrobium catenatum]	407	extracellular space	identical protein binding	-	-	Lysosome
C25548	-3.27	9.72	3	6.36	6.36	0	0.99	0.495	0.495	0.08	-3.7	XP_020695389.1 triosephosphate isomerase, cytosolic [Dendrobium catenatum]	37.7	-	-	gibberellic acid mediated signaling pathway	-	-
C65906	-3.25	5.14	0.4	2.77	2.77	0.69	0.13	0.41	0.41	0.15	-2.8	RCV46840.1 hypothetical protein SETIT_9G563400v2 [Setaria italica]	36.2	-	-	mRNA transport	-	-
C73914	-3.25	128.33	0.54	64.435	64.435	3.57	6.18	4.875	4.875	0.08	-3.7	PKU80877.1 hypothetical protein MA16_Dca009289 [Dendrobium catenatum]	107	-	-	-	-	-
scaffold9793	-3.24	2.59	0.23	1.41	1.41	0	0.29	0.145	0.145	0.1	-3.3	CAN74532.1 hypothetical protein VITISV_019849 [Vitis vinifera]	36.6	-	-	transposition, RNA-mediated	-	-
C99578	-3.23	5.94	2.55	4.245	4.245	0.56	0.19	0.375	0.375	0.09	-3.5	XP_020688544.1 gibberellin 2-beta-dioxygenase 8 [Dendrobium catenatum]	638	cytoplasm	C-19 gibberellin 2-beta-dioxygenase activity	chloroplast RNA processing	2{prime}-deoxymugineic-acid2{prime}-dioxygenase	Diterpenoid biosynthesis
scaffold4702	-3.22	1.2	0.93	1.065	1.065	0.07	0	0.035	0.035	0.03	-4.9	PKU80028.1 UDP-glycosyltransferase 73B4 [Dendrobium catenatum]	195	cytosol	glucosyltransferase activity	negative regulation of transcription, DNA-dependent	SoyasapogenolBglucuronidegalactosyltransferase	Cyanoamino acid metabolism
scaffold10443	-3.21	1.67	0.28	0.975	0.975	0.13	0.1	0.115	0.115	0.12	-3.1	PKU84173.1 Retrovirus-related Pol polyprotein from transposon TNT 1-94 [Dendrobium catenatum]	159	retrotransposon nucleocapsid	RNA-directed DNA polymerase activity	mitochondrial mRNA modification	RibonucleaseH	-
scaffold7386	-3.21	9.64	0.24	4.94	4.94	0.31	0.46	0.385	0.385	0.08	-3.7	XP_020697670.1 AAA-ATPase At4g30250 [Dendrobium catenatum]	494	plasma membrane	identical protein binding	-	Adenosinetriphosphatase	Ribosome biogenesis in eukaryotes
scaffold5262	-3.18	8.39	0.51	4.45	4.45	0.12	0.5	0.31	0.31	0.07	-3.8	XP_020595317.1 uncharacterized protein LOC110035427 [Phalaenopsis equestris]	326	-	-	-	Glutathionesynthase	Glutathione metabolism
C65248	-3.17	4.26	0.63	2.445	2.445	0.18	0.53	0.355	0.355	0.15	-2.8	WP_087025386.1 CoA transferase [Mycolicibacterium aurum]	38.5	-	-	pathogenesis	-	-
C98630	-3.17	7.67	0.35	4.01	4.01	0.23	0.37	0.3	0.3	0.07	-3.7	XP_020682464.1 protein ALP1-like [Dendrobium catenatum]	336	-	-	response to abscisic acid stimulus	-	-
scaffold11398	-3.16	6.95	2.33	4.64	4.64	3.83	5.84	4.835	4.835	1.04	0.1	XP_020695449.1 hydrophobic protein OSR8 [Dendrobium catenatum]	49.3	-	-	xylulose metabolic process	-	-
C48294	-3.15	6.21	0.42	3.315	3.315	0.64	0	0.32	0.32	0.1	-3.4	WP_120063622.1 DUF979 domain-containing protein [Buttiauxella izardii]	37.4	-	-	histone lysine methylation	-	-
C80570	-3.15	14.77	0.29	7.53	7.53	0.78	0.07	0.425	0.425	0.06	-4.1	XP_020675354.2 subtilisin-like protease SBT1.5 [Dendrobium catenatum]	275	-	-	-	Cucumisin	-
C95312	-3.14	25.31	2.46	13.885	13.885	1.67	0.89	1.28	1.28	0.09	-3.4	PKU85896.1 Histone-lysine N-methyltransferase ATX2 [Dendrobium catenatum]	49.7	outer mucus layer	protein binding	spindle assembly	Histone-lysineN-methyltransferase	Protein processing in endoplasmic reticulum
C113410	-3.13	114.31	1.22	57.765	57.765	2.77	6.51	4.64	4.64	0.08	-3.6	XP_020672363.1 CTP synthase [Dendrobium catenatum]	1061	-	-	mucilage extrusion from seed coat	CTPsynthase(glutaminehydrolyzing)	Pyrimidine metabolism
CL80Contig2	-3.12	358.18	726	542.09	542.09	108.67	11.94	60.305	60.305	0.11	-3.2	XP_020682451.1 mannan endo-1,4-beta-mannosidase 6 [Dendrobium catenatum]	645	-	-	vacuole inheritance	Mannanendo-14-beta-mannosidase	Starch and sucrose metabolism
C101192	-3.11	110.96	1.03	55.995	55.995	4.64	5.4	5.02	5.02	0.09	-3.5	XP_020685729.1 heavy metal-associated isoprenylated plant protein 7 [Dendrobium catenatum]	315	nucleus	cadmium ion binding	amylopectin biosynthetic process	Cu(+)exportingATPase	Mineral absorption
C100504	-3.1	12.07	37.6	24.835	24.835	5.25	0.95	3.1	3.1	0.12	-3	XP_020588727.1 NAC domain-containing protein 67-like [Phalaenopsis equestris]	499	-	-	cold acclimation	-	-
C47968	-3.07	2.27	1.6	1.935	1.935	0	0	0	1e-06	0	-20.9	XP_020698277.1 uncharacterized protein LOC110110956 [Dendrobium catenatum]	170	-	-	transcription termination, DNA-dependent	-	-
C110738	-3.05	18.93	0.13	9.53	9.53	0.34	1.2	0.77	0.77	0.08	-3.6	PKU77062.1 Peptide-N4-(N-acetyl-beta-glucosaminyl)asparagine amidase A [Dendrobium catenatum]	985	-	-	photoinhibition	Peptide-N(4)-(N-acetyl-beta-glucosaminyl)asparagineamidase	-
scaffold2907	-3.03	4.25	3.39	3.82	3.82	0.7	0.06	0.38	0.38	0.1	-3.3	XP_020674098.1 glucan endo-1,3-beta-glucosidase 11 [Dendrobium catenatum]	435	cytoplasm	protein homodimerization activity	-	Glucanendo-13-beta-D-glucosidase	-
C91274	-3.01	178.89	5.24	92.065	92.065	15.48	2.84	9.16	9.16	0.1	-3.3	XP_020696063.1 uncharacterized protein LOC110109369 [Dendrobium catenatum]	157	late endosome	ARF guanyl-nucleotide exchange factor activity	-	Protein-synthesizingGTPase	-
C104352	-2.99	89.24	0.5	44.87	44.87	3.43	4.48	3.955	3.955	0.09	-3.5	XP_020689977.2 calreticulin [Dendrobium catenatum]	642	endoplasmic reticulum membrane	mRNA binding	-	-	Antigen processing and presentation
C94582	-2.96	1.33	7.57	4.45	4.45	1.02	0.32	0.67	0.67	0.15	-2.7	VEA08405.1 sensor protein KdpD [Salmonella enterica subsp. enterica serovar Sanjuan]	38.5	apoplast	serine-type endopeptidase activity	alpha-beta T cell differentiation	-	-
C79314	-2.94	15.83	2.66	9.245	9.245	3.39	3.77	3.58	3.58	0.39	-1.4	PKU60894.1 hypothetical protein MA16_Dca015438 [Dendrobium catenatum]	53.1	-	-	-	-	-
C23550	-2.93	6.21	0.93	3.57	3.57	0.7	0.53	0.615	0.615	0.17	-2.5	GER45392.1 repressor of silencing 1 [Striga asiatica]	112	nucleus	protein binding	-	-	-
scaffold10251	-2.91	4.89	0.3	2.595	2.595	0.36	0.16	0.26	0.26	0.1	-3.3	XP_020693939.1 glucomannan 4-beta-mannosyltransferase 1 [Dendrobium catenatum]	626	nucleus	magnesium ion binding	regulation of protein serine/threonine phosphatase activity	Cellulosesynthase(UDP-forming)	Starch and sucrose metabolism
C52772	-2.9	2.8	1.46	2.13	2.13	0.28	0.21	0.245	0.245	0.12	-3.1	XP_020591436.1 NHL repeat-containing protein 2 isoform X5 [Phalaenopsis equestris]	70.9	chloroplast	protein binding	ovule development	-	-
C82316	-2.9	4.69	0.27	2.48	2.48	0.18	0.4	0.29	0.29	0.12	-3.1	TXG69536.1 hypothetical protein EZV62_004471 [Acer yangbiense]	63.5	-	-	cytidine to uridine editing	RNA-directedDNApolymerase	-
scaffold8058	-2.9	0.75	0	0.375	0.375	0	0.12	0.06	0.06	0.16	-2.6	XP_020699480.1 GDSL esterase/lipase At3g48460 [Dendrobium catenatum]	346	vacuole	cholinesterase activity	chloroplast-nucleus signaling pathway	Alpha-L-fucosidase	-
CL1256Contig1	-2.89	273.29	1.21	137.25	137.25	5.71	20.78	13.245	13.245	0.1	-3.4	XP_020672479.1 primary amine oxidase [Dendrobium catenatum]	1046	-	-	regulation of transcription, DNA-dependent	Primary-amineoxidase	Phenylalanine metabolism
C67444	-2.89	3.73	1.72	2.725	2.725	0.65	0.24	0.445	0.445	0.16	-2.6	PKU87798.1 GEM-like protein 6 [Dendrobium catenatum]	61.2	cytoplasm	heparin binding	-	-	-
scaffold5136	-2.89	2.6	0.2	1.4	1.4	0	0.28	0.14	0.14	0.1	-3.3	PNX84879.1 phototropin-2 protein [Trifolium pratense]	48.9	cytoplasm	blue light photoreceptor activity	-	Non-specificserine/threonineproteinkinase	-
C96986	-2.87	37.35	1.28	19.315	19.315	1.12	2.52	1.82	1.82	0.09	-3.4	PKU64226.1 Mannose-specific lectin 3 [Dendrobium catenatum]	163	plasma membrane	protein binding	-	-	-
C84504	-2.86	6.15	2.45	4.3	4.3	0.08	0.87	0.475	0.475	0.11	-3.2	XP_020691746.2 expansin-like B1 [Dendrobium catenatum]	380	-	-	menaquinone biosynthetic process	-	-
scaffold5668	-2.86	1.54	0.25	0.895	0.895	0.36	0.08	0.22	0.22	0.25	-2	PKU79799.1 RNA-directed DNA polymerase [Dendrobium catenatum]	306	-	-	DNA replication	RNA-directedDNApolymerase	-
scaffold9022	-2.86	4.27	0.58	2.425	2.425	0.45	0.13	0.29	0.29	0.12	-3.1	RLC50582.1 permease [Candidatus Cloacimonetes bacterium]	39.3	cytosol	-	protein autophosphorylation	-	-
scaffold12232	-2.82	4.74	0	2.37	2.37	0.05	0.14	0.095	0.095	0.04	-4.6	XP_020692393.1 protein HOTHEAD [Dendrobium catenatum]	824	-	-	nucleotide catabolic process	Cholineoxidase	Glycine, serine and threonine metabolism
scaffold5191	-2.82	1.96	0.21	1.085	1.085	0.13	0.18	0.155	0.155	0.14	-2.8	RVX08463.1 Retrovirus-related Pol polyprotein from transposon TNT 1-94 [Vitis vinifera]	131	-	-	defense response to bacterium	RNA-directedDNApolymerase	-
C48570	-2.81	4.59	0.94	2.765	2.765	0.32	0.72	0.52	0.52	0.19	-2.4	RVW50364.1 Retrovirus-related Pol polyprotein from transposon RE1 [Vitis vinifera]	195	-	-	-	Glutaminase	D-Glutamine and D-glutamate metabolism
scaffold585	-2.81	2.99	0.27	1.63	1.63	0.26	0.33	0.295	0.295	0.18	-2.5	BBG96906.1 hypothetical protein Prudu_005862 [Prunus dulcis]	362	-	-	immune response	RNA-directedDNApolymerase	-
scaffold6744	-2.81	2.49	0.3	1.395	1.395	0.07	0.19	0.13	0.13	0.09	-3.4	XP_020704049.1 uncharacterized protein LOC110115217 [Dendrobium catenatum]	219	nucleus	peptidase activity	cell death	-	-
scaffold7489	-2.81	5.24	0.21	2.725	2.725	0.23	0.34	0.285	0.285	0.1	-3.3	OJT11499.1 Retrovirus-related Pol polyprotein from transposon TNT 1-94, partial [Trametes pubescens]	42.4	-	-	-	-	-
C113654	-2.8	37.24	0.4	18.82	18.82	2.28	1.31	1.795	1.795	0.1	-3.4	PKU81234.1 31 kDa ribonucleoprotein, chloroplastic [Dendrobium catenatum]	1265	cytosol	adenosylmethionine decarboxylase activity	sarcomere organization	Protein-disulfidereductase	-
scaffold9320	-2.8	6.44	0.5	3.47	3.47	0	0.56	0.28	0.28	0.08	-3.6	XP_020688096.1 S-adenosylmethionine decarboxylase proenzyme 4 [Dendrobium catenatum]	319	mitochondrial inner membrane	FAD binding	zinc ion transport	Adenosylmethioninedecarboxylase	Cysteine and methionine metabolism
scaffold5667	-2.8	0.55	0	0.275	0.275	0	0.16	0.08	0.08	0.29	-1.8	XP_028555345.1 uncharacterized protein LOC114580822 [Dendrobium catenatum]	261	cytosol	protein self-association	cytokinin mediated signaling pathway	RNA-directedDNApolymerase	-
CL756Contig1	-2.79	10.76	0.72	5.74	5.74	0.27	1.87	1.07	1.07	0.19	-2.4	KZN10948.1 hypothetical protein DCAR_003604 [Daucus carota subsp. sativus]	46.2	perinuclear region of cytoplasm	RNA polymerase III type 1 promoter DNA binding	protein heterooligomerization	DNA-directedRNApolymerase	Pathways in cancer
C73060	-2.77	7.38	0.35	3.865	3.865	0.13	0.69	0.41	0.41	0.11	-3.2	RZC52359.1 hypothetical protein C5167_020780 [Papaver somniferum]	70.9	-	-	defense response to bacterium	Mannosylglycoproteinendo-beta-mannosidase	-
scaffold9936	-2.77	5.51	0.25	2.88	2.88	0.39	0.64	0.515	0.515	0.18	-2.5	XP_019156887.1 PREDICTED: uncharacterized protein LOC109153471 [Ipomoea nil]	48.1	cytosol	-	ribosomal large subunit assembly	-	-
C65690	-2.76	6.05	37.51	21.78	21.78	5.57	1.31	3.44	3.44	0.16	-2.7	PKU82161.1 hypothetical protein MA16_Dca004179 [Dendrobium catenatum]	50.8	-	-	cerebral cortex development	-	-
C78962	-2.76	3.36	0.58	1.97	1.97	0.1	0.31	0.205	0.205	0.1	-3.3	XP_020681050.1 uncharacterized protein LOC110098531 [Dendrobium catenatum]	40.8	-	-	-	-	-
C110828	-2.75	118.75	11.95	65.35	65.35	10.89	3.7	7.295	7.295	0.11	-3.2	XP_028554657.1 cytochrome P450 78A5 [Dendrobium catenatum]	771	intracellular membrane-bounded organelle	oxidoreductase activity, acting on paired donors, with incorporation or reduction of molecular oxygen, NADH or NADPH as one donor, and incorporation of one atom of oxygen	-	Flavonoid3{prime}5{prime}-hydroxylase	Phenylalanine metabolism
C103074	-2.73	6.97	5.98	6.475	6.475	0.88	0.51	0.695	0.695	0.11	-3.2	WP_124048746.1 hypothetical protein [Bacillus endophyticus]	41.2	-	-	cellular iron ion homeostasis	-	-
scaffold11062	-2.73	2.81	0.12	1.465	1.465	0.07	0.21	0.14	0.14	0.1	-3.4	PKU64373.1 RNA-directed DNA polymerase [Dendrobium catenatum]	92.4	nucleus	peptidase activity	-	-	-
scaffold12438	-2.73	13.93	0.53	7.23	7.23	0.71	1.2	0.955	0.955	0.13	-2.9	XP_024630546.1 uncharacterized protein LOC112418430 [Medicago truncatula]	138	-	-	endosperm development	RNA-directedDNApolymerase	-
C116668	-2.72	8.71	0.12	4.415	4.415	0.42	0.68	0.55	0.55	0.12	-3	QDX18309.1 putative disease resistance protein RGA4 isoform X1 [Cymbidium sinense]	1165	plasmodesma	motor activity	phloem or xylem histogenesis	Poly(A)-specificribonuclease	Plant-pathogen interaction
scaffold5282	-2.72	5.47	0.21	2.84	2.84	0.25	0.24	0.245	0.245	0.09	-3.5	XP_028555609.1 probable sulfate transporter 4.2 isoform X4 [Dendrobium catenatum]	679	plasmodesma	nucleotide binding	nuclear-transcribed mRNA catabolic process	-	Mineral absorption
scaffold6621	-2.72	21.3	24.61	22.955	22.955	3.21	2.97	3.09	3.09	0.13	-2.9	XP_020697727.2 triacylglycerol lipase 2 isoform X1 [Dendrobium catenatum]	263	extracellular region	triglyceride lipase activity	regulation of pollen tube growth	Sterolesterase	Lysosome
C57610	-2.71	3.65	0.77	2.21	2.21	0.47	0.18	0.325	0.325	0.15	-2.8	RVX12667.1 Retrovirus-related Pol polyprotein from transposon RE1 [Vitis vinifera]	88.2	-	-	-	RNA-directedDNApolymerase	-
scaffold10407	-2.71	3.3	0.29	1.795	1.795	0.2	0.25	0.225	0.225	0.13	-3	KAA3479264.1 inactive protein kinase [Gossypium australe]	73.9	extracellular region	protein binding	peroxisome organization	Non-specificserine/threonineproteinkinase	Plant-pathogen interaction
C63780	-2.7	6.63	0.99	3.81	3.81	0.75	0.14	0.445	0.445	0.12	-3.1	XP_020696046.1 transcription repressor OFP13 [Dendrobium catenatum]	189	-	-	protein polyubiquitination	-	-
C106702	-2.67	13.78	0.39	7.085	7.085	1.1	0.56	0.83	0.83	0.12	-3.1	PKU59483.1 Protein ASPARTIC PROTEASE IN GUARD CELL 2 [Dendrobium catenatum]	780	-	-	-	Nepenthesin	Protein digestion and absorption
C73540	-2.67	7.92	1.91	4.915	4.915	0.78	1.26	1.02	1.02	0.21	-2.3	XP_028109674.1 uncharacterized protein LOC114308301 [Camellia sinensis]	219	extracellular region	serine-type peptidase activity	floral organ development	RNA-directedDNApolymerase	-
scaffold11516	-2.67	7.51	0.12	3.815	3.815	0.25	0.62	0.435	0.435	0.11	-3.1	XP_009400152.2 PREDICTED: CO(2)-response secreted protease-like [Musa acuminata subsp. malaccensis]	802	anchored to membrane	peptidase activity	histone H3-K4 acetylation	Tripeptidyl-peptidaseII	-
scaffold12053	-2.67	3.72	0.48	2.1	2.1	0.14	0.4	0.27	0.27	0.13	-3	WP_129329888.1 hypothetical protein [Enterobacter cloacae complex sp. 4DZ1-17B1]	51.6	retrotransposon nucleocapsid	ribonuclease activity	carbohydrate metabolic process	-	-
C50308	-2.66	5.06	1.58	3.32	3.32	0.9	0.23	0.565	0.565	0.17	-2.6	TXI86243.1 hypothetical protein E6Q37_04440 [Crocinitomicaceae bacterium]	40.4	-	-	RNA 5{prime}-end processing	-	-
C92834	-2.66	20.36	0.25	10.305	10.305	1.16	0.78	0.97	0.97	0.09	-3.4	XP_020680945.1 uncharacterized protein LOC110098445 [Dendrobium catenatum]	341	extracellular matrix	identical protein binding	fibroblast growth factor receptor signaling pathway	-	Lysosome
CL35Contig1	-2.66	16.8	0.97	8.885	8.885	0.82	1.4	1.11	1.11	0.12	-3	PKU87133.1 40S ribosomal protein S7 [Dendrobium catenatum]	68.6	polysomal ribosome	structural constituent of ribosome	floral organ abscission	-	Ribosome
C102756	-2.65	10.84	0.16	5.5	5.5	0.56	0.5	0.53	0.53	0.1	-3.4	XP_020585270.1 D-amino-acid transaminase, chloroplastic-like [Phalaenopsis equestris]	540	chloroplast stroma	pyridoxal phosphate binding	shoot development	D-amino-acidtransaminase	Phenylalanine metabolism
C113562	-2.65	15.35	0.15	7.75	7.75	0.59	1.29	0.94	0.94	0.12	-3	XP_020584927.1 subtilisin-like protease SBT1.5 [Phalaenopsis equestris]	1240	extracellular matrix	protein binding	-	Cucumisin	-
C87248	-2.65	9.21	1.8	5.505	5.505	1.78	3.87	2.825	2.825	0.51	-1	XP_020595976.1 mannose-specific lectin 3-like [Phalaenopsis equestris]	254	-	-	regulation of stomatal movement	-	-
scaffold10645	-2.65	1.51	0.7	1.105	1.105	0.21	0.15	0.18	0.18	0.16	-2.6	XP_020585136.1 uncharacterized protein LOC110027863, partial [Phalaenopsis equestris]	142	cytoplasm	protein homodimerization activity	-	-	-
scaffold9626	-2.65	6.51	0.72	3.615	3.615	1.02	0.96	0.99	0.99	0.27	-1.9	PKA61810.1 60S ribosomal protein L7-4 [Apostasia shenzhenica]	127	rough endoplasmic reticulum membrane	protein binding	actomyosin structure organization	-	Ribosome
C47336	-2.63	5.6	0.87	3.235	3.235	0	0.75	0.375	0.375	0.12	-3.1	PNX65792.1 40S ribosomal protein s14-like, partial [Trifolium pratense]	42	-	-	cellular response to chitin	-	Ribosome
C53996	-2.63	2.55	5.24	3.895	3.895	0.26	0.2	0.23	0.23	0.06	-4.1	XP_020682761.1 WD repeat-containing protein RUP2-like [Dendrobium catenatum]	217	vacuolar membrane	structural constituent of ribosome	germ cell development	RING-typeE3ubiquitintransferase	p53 signaling pathway
C98602	-2.63	34.82	5.95	20.385	20.385	2.12	2.84	2.48	2.48	0.12	-3	XP_020702415.1 glycerol-3-phosphate acyltransferase 1 [Dendrobium catenatum]	400	endoplasmic reticulum	phosphatase activity	transcription elongation from RNA polymerase II promoter	Glycerol-3-phosphate1-O-acyltransferase	Glycerolipid metabolism
scaffold10919	-2.63	5.39	0.3	2.845	2.845	0.33	0.46	0.395	0.395	0.14	-2.8	XP_020598344.1 60S acidic ribosomal protein P1-like isoform X2 [Phalaenopsis equestris]	54.7	cytosolic large ribosomal subunit	protein binding	-	-	Ribosome
C104444	-2.62	12.99	0.42	6.705	6.705	0.34	1.34	0.84	0.84	0.13	-3	XP_020675311.1 oryzain alpha chain [Dendrobium catenatum]	716	-	-	actin-myosin filament sliding	Caricain	Lysosome
C89716	-2.62	9.62	0.81	5.215	5.215	0.6	0.7	0.65	0.65	0.12	-3	KMZ74399.1 Hydroxymethylbilane synthase [Zostera marina]	61.2	plant-type vacuole	peptidase activity	response to hydrogen peroxide	-	-
C103860	-2.6	4.63	0.85	2.74	2.74	0.46	0.26	0.36	0.36	0.13	-2.9	PKU78594.1 Retrovirus-related Pol polyprotein from transposon TNT 1-94 [Dendrobium catenatum]	87.4	-	-	peripheral nervous system myelin maintenance	RNA-directedDNApolymerase	-
C70044	-2.6	1.4	1.4	1.4	1.4	0.15	0.33	0.24	0.24	0.17	-2.5	XP_020592590.1 protein NUCLEAR FUSION DEFECTIVE 4-like [Phalaenopsis equestris]	297	-	-	monoterpenoid biosynthetic process	-	-
CL958Contig1	-2.6	16.08	1.2	8.64	8.64	1.01	1.28	1.145	1.145	0.13	-2.9	XP_020272118.1 uncharacterized protein LOC109847293 [Asparagus officinalis]	87.4	chloroplast	manganese ion binding	negative regulation of cell differentiation	Cardiolipinsynthase(CMP-forming)	Glycerophospholipid metabolism
scaffold12673	-2.59	9.08	0.23	4.655	4.655	0.4	0.74	0.57	0.57	0.12	-3	XP_020678111.1 protein argonaute 10 [Dendrobium catenatum]	1867	-	-	response to light stimulus	Argonaute-2	-
scaffold6925	-2.59	88.73	1.29	45.01	45.01	4.6	6.47	5.535	5.535	0.12	-3	XP_028555894.1 uncharacterized protein LOC110111697 [Dendrobium catenatum]	294	cytoplasm	receptor activity	T cell differentiation in thymus	-	Plant hormone signal transduction
scaffold6061	-2.59	2.55	0.44	1.495	1.495	0.11	0.35	0.23	0.23	0.15	-2.7	XP_013624494.1 PREDICTED: uncharacterized protein LOC106330600 [Brassica oleracea var. oleracea]	41.6	nucleus	single-stranded RNA binding	positive regulation of transcription elongation from RNA polymerase II promoter	-	-
C102626	-2.58	12.92	0.66	6.79	6.79	0.9	0.77	0.835	0.835	0.12	-3	XP_020703938.1 probable WRKY transcription factor 14 [Dendrobium catenatum]	642	vacuolar membrane	identical protein binding	-	-	Plant-pathogen interaction
scaffold8742	-2.58	1.51	0.22	0.865	0.865	0.07	0.15	0.11	0.11	0.13	-3	KEH43904.1 hypothetical protein MTR_1g105095 [Medicago truncatula]	47.8	-	-	chloroplast organization	-	-
C113064	-2.57	8.51	0.78	4.645	4.645	0.58	0.58	0.58	0.58	0.12	-3	RVX10011.1 Retrovirus-related Pol polyprotein from transposon RE1 [Vitis vinifera]	83.6	nucleus	peptidase activity	embryo development ending in seed dormancy	RibonucleaseH	-
C53100	-2.53	4.34	3.51	3.925	3.925	0.82	0	0.41	0.41	0.1	-3.3	RFU29376.1 hypothetical protein B7463_g6979, partial [Scytalidium lignicola]	37.4	-	-	positive regulation of cytoplasmic mRNA processing body assembly	-	-
C53920	-2.53	6.6	1.4	4	4	0.8	0.6	0.7	0.7	0.18	-2.5	XP_004260864.1 hypothetical protein EIN_184500 [Entamoeba invadens IP1]	37	mitochondrion	zinc ion binding	nuclear division	-	-
C91980	-2.53	16.05	0.91	8.48	8.48	2.12	0.27	1.195	1.195	0.14	-2.8	XP_020674080.1 protein DROOPING LEAF [Dendrobium catenatum]	337	nucleus	sequence-specific DNA binding transcription factor activity	response to other organism	-	-
CL2280Contig1	-2.53	59.54	2.64	31.09	31.09	6.69	1.53	4.11	4.11	0.13	-2.9	XP_020674395.1 axial regulator YABBY 1-like [Dendrobium catenatum]	370	-	-	translational initiation	-	-
C88884	-2.51	10.82	1.27	6.045	6.045	0.9	0.77	0.835	0.835	0.14	-2.9	XP_020697810.1 uncharacterized protein LOC110110592 isoform X2 [Dendrobium catenatum]	275	-	protein binding	mRNA polyadenylation	-	-
C88472	-2.5	3.48	0.88	2.18	2.18	0.71	0.16	0.435	0.435	0.2	-2.3	KKT41083.1 hypothetical protein UW30_C0012G0009 [Candidatus Giovannonibacteria bacterium GW2011_GWA2_44_13b]	39.3	-	-	-	-	-
scaffold10510	-2.5	4.72	0.85	2.785	2.785	0.32	0.42	0.37	0.37	0.13	-2.9	XP_020586701.1 alpha carbonic anhydrase 7-like [Phalaenopsis equestris]	386	-	-	signal transduction	Carbonicanhydrase	Nitrogen metabolism
C102182	-2.49	4.91	2.39	3.65	3.65	0.88	0.31	0.595	0.595	0.16	-2.6	XP_020678119.1 protein indeterminate-domain 12 [Dendrobium catenatum]	501	nucleus	protein binding	transposition, RNA-mediated	RING-typeE3ubiquitintransferase	-
C102234	-2.48	17.24	0.66	8.95	8.95	1.29	1.35	1.32	1.32	0.15	-2.8	XP_020705288.1 myb family transcription factor APL isoform X1 [Dendrobium catenatum]	596	nucleus	protein binding	-	-	Plant hormone signal transduction
C23084	-2.46	24.77	3.02	13.895	13.895	0.76	2.32	1.54	1.54	0.11	-3.2	PNX64147.1 retrovirus-related Pol polyprotein from transposon TNT 1-94, partial [Trifolium pratense]	60.5	-	-	sensory perception of smell	-	-
C89642	-2.46	39.15	19.29	29.22	29.22	7.86	1.7	4.78	4.78	0.16	-2.6	XP_020688816.1 GEM-like protein 7 [Dendrobium catenatum]	397	extracellular region	mannan endo-1,4-beta-mannosidase activity	sugar mediated signaling pathway	Sterol3-beta-glucosyltransferase	-
scaffold7253	-2.46	0.87	1.15	1.01	1.01	0.28	0.21	0.245	0.245	0.24	-2	XP_020682450.1 mannan endo-1,4-beta-mannosidase 6 [Dendrobium catenatum]	266	cytosol	-	-	Mannanendo-14-beta-mannosidase	-
C116704	-2.45	13.01	0.69	6.85	6.85	0.92	1.03	0.975	0.975	0.14	-2.8	RVW80345.1 Retrovirus-related Pol polyprotein from transposon TNT 1-94 [Vitis vinifera]	243	-	-	mitotic metaphase/anaphase transition	DNA-directedDNApolymerase	-
C117142	-2.45	10.01	0.61	5.31	5.31	0.42	1.15	0.785	0.785	0.15	-2.8	XP_028548243.1 uncharacterized protein LOC114578870 [Dendrobium catenatum]	142	chloroplast	protein histidine kinase binding	maternal process involved in female pregnancy	-	-
scaffold6170	-2.45	1.7	0.05	0.875	0.875	0.25	0	0.125	0.125	0.14	-2.8	XP_020680286.1 NAC domain-containing protein 104 [Dendrobium catenatum]	194	nucleus	peptidase activity	proteasome localization	-	-
scaffold8440	-2.44	1.28	0.19	0.735	0.735	0.11	0.16	0.135	0.135	0.18	-2.4	PKU76837.1 Retrovirus-related Pol polyprotein from transposon TNT 1-94 [Dendrobium catenatum]	108	-	-	-	RNA-directedDNApolymerase	-
C31460	-2.43	5.51	3.81	4.66	4.66	1.64	0.84	1.24	1.24	0.27	-1.9	WP_104016684.1 SAM-dependent methyltransferase [Aeromonas jandaei]	36.6	-	flavonol synthase activity	-	-	-
scaffold8525	-2.42	1.61	0.19	0.9	0.9	0.05	0.19	0.12	0.12	0.13	-2.9	BBG95795.1 Toll-Interleukin-Resistance domain family protein [Prunus dulcis]	113	-	-	cellular response to desiccation	RNA-directedDNApolymerase	-
C116476	-2.41	13.18	0.79	6.985	6.985	0.64	1.41	1.025	1.025	0.15	-2.8	XP_020692351.1 LRR receptor-like serine/threonine-protein kinase ERL2 [Dendrobium catenatum]	1672	-	-	mucilage metabolic process involved seed coat development	Non-specificserine/threonineproteinkinase	Plant-pathogen interaction
scaffold6171	-2.41	9.12	1.6	5.36	5.36	0.8	0.29	0.545	0.545	0.1	-3.3	PKU73193.1 NAC transcription factor NAM-B2 [Dendrobium catenatum]	247	membrane	transmembrane receptor protein kinase activity	histone acetylation	-	-
C98310	-2.4	3.84	25.85	14.845	14.845	5.25	0.88	3.065	3.065	0.21	-2.3	XP_020673087.1 NAC domain-containing protein 2 [Dendrobium catenatum]	494	nucleus	protein binding	root development	-	-
scaffold8934	-2.4	5.57	0.53	3.05	3.05	1.66	0.31	0.985	0.985	0.32	-1.6	THD27348.1 hypothetical protein D915_001754 [Fasciola hepatica]	72.8	-	-	S-adenosylmethionine transport	-	-
scaffold97	-2.4	11.39	1.25	6.32	6.32	1.06	1.67	1.365	1.365	0.22	-2.2	RVX03748.1 Retrovirus-related Pol polyprotein from transposon TNT 1-94 [Vitis vinifera]	285	-	-	-	DNA-directedDNApolymerase	Spliceosome
C108688	-2.38	6.07	0.69	3.38	3.38	0.41	0.61	0.51	0.51	0.15	-2.7	XP_024044152.1 uncharacterized protein LOC18046468 isoform X2 [Citrus clementina]	103	-	-	negative regulation of transcription from RNA polymerase II promoter	-	-
scaffold10111	-2.38	2.26	0.48	1.37	1.37	0.12	0.27	0.195	0.195	0.14	-2.8	XP_023871641.1 uncharacterized protein LOC111984245 [Quercus suber]	42.7	-	-	-	-	-
scaffold5192	-2.38	26.98	0.89	13.935	13.935	2.7	1.22	1.96	1.96	0.14	-2.8	XP_020682892.2 myb-related protein MYBAS1-like [Dendrobium catenatum]	195	nucleus	sequence-specific DNA binding transcription factor activity	regulation of response to osmotic stress	-	-
scaffold7233	-2.36	8.16	0.53	4.345	4.345	0.53	0.94	0.735	0.735	0.17	-2.6	XP_020591735.1 vacuolar protein sorting-associated protein 28 homolog 1-like [Phalaenopsis equestris]	213	early endosome	protein binding	regulation of catalytic activity	-	Endocytosis
C79610	-2.34	4.48	5.56	5.02	5.02	0.91	1.14	1.025	1.025	0.2	-2.3	XP_020678622.1 protein GLUTAMINE DUMPER 2-like [Dendrobium catenatum]	196	membrane	protein binding	-	-	-
scaffold5232	-2.34	2.64	0.23	1.435	1.435	0.12	0.28	0.2	0.2	0.14	-2.8	XP_024035579.1 uncharacterized protein LOC112096381 [Citrus clementina]	131	cytoplasm	peptidase activity	low affinity nitrate transport	DNA-directedDNApolymerase	-
scaffold8474	-2.31	64.81	20.55	42.68	42.68	14.39	0.91	7.65	7.65	0.18	-2.5	XP_020684320.1 heavy metal-associated isoprenylated plant protein 9 [Dendrobium catenatum]	152	apoplast	cadmium ion binding	unidimensional cell growth	-	Mineral absorption
C85768	-2.3	18.9	10.92	14.91	14.91	2.76	2.11	2.435	2.435	0.16	-2.6	XP_020593544.1 uncharacterized protein LOC110033789 [Phalaenopsis equestris]	137	-	-	regulation of pollen tube growth	-	-
C109652	-2.29	23.82	2.24	13.03	13.03	2.19	1.43	1.81	1.81	0.14	-2.8	XP_020702127.2 L-gulonolactone oxidase 3 [Dendrobium catenatum]	900	-	-	response to cold	L-gulonolactoneoxidase	Ether lipid metabolism
scaffold8576	-2.28	4.06	0.49	2.275	2.275	0.09	0.7	0.395	0.395	0.17	-2.5	XP_020695423.2 uncharacterized protein LOC110108909 [Dendrobium catenatum]	365	-	-	embryo development ending in seed dormancy	Retinoidisomerohydrolase	-
scaffold8799	-2.28	7.17	0.32	3.745	3.745	0.27	0.83	0.55	0.55	0.15	-2.8	TPP50901.1 hypothetical protein CGC21_18760 [Leishmania donovani]	64.3	-	-	mitochondrial respiratory chain complex I assembly	Cytochrome-coxidase	-
C68882	-2.27	17.98	41.59	29.785	29.785	11.44	1.5	6.47	6.47	0.22	-2.2	PKU61592.1 hypothetical protein MA16_Dca015031 [Dendrobium catenatum]	96.3	-	-	-	-	-
scaffold5604	-2.27	3.4	0.25	1.825	1.825	0.21	0.38	0.295	0.295	0.16	-2.6	XP_020696856.1 uncharacterized protein At1g51745-like isoform X2 [Dendrobium catenatum]	84	-	-	-	-	-
C62034	-2.26	15.37	6.62	10.995	10.995	2.59	1.95	2.27	2.27	0.21	-2.3	XP_020571253.1 protein GLUTAMINE DUMPER 2-like [Phalaenopsis equestris]	89.7	integral to membrane	protein binding	-	-	-
scaffold8781	-2.24	0.73	0	0.365	0.365	0.09	0.22	0.155	0.155	0.42	-1.2	PKU60956.1 hypothetical protein MA16_Dca028270 [Dendrobium catenatum]	132	-	-	positive regulation of auxin metabolic process	-	-
C97824	-2.24	6.3	17.54	11.92	11.92	2.8	1.9	2.35	2.35	0.2	-2.3	XP_020705613.1 probable choline kinase 2 [Dendrobium catenatum]	536	plasma membrane	signal transducer activity	regulation of stomatal movement	Ethanolaminekinase	Glycerophospholipid metabolism
C99322	-2.24	148.12	3.35	75.735	75.735	6.67	17.21	11.94	11.94	0.16	-2.7	XP_020699806.1 clavaminate synthase-like protein At3g21360 [Dendrobium catenatum]	546	nucleus	-	chorio-allantoic fusion	-	-
CL189Contig1	-2.24	34.83	41.59	38.21	38.21	12.17	3.07	7.62	7.62	0.2	-2.3	XP_020681447.1 beta-galactosidase isoform X1 [Dendrobium catenatum]	1336	vacuole	beta-galactosidase activity	positive regulation of growth of symbiont involved in interaction with host	Beta-galactosidase	Galactose metabolism
CL2261Contig1	-2.21	2.75	4.34	3.545	3.545	1.19	0.67	0.93	0.93	0.26	-1.9	XP_028550071.1 triacylglycerol lipase 2 isoform X2 [Dendrobium catenatum]	254	plasma membrane	-	-	Sterolesterase	Tropane, piperidine and pyridine alkaloid biosynthesis
scaffold8476	-2.2	5.58	0.89	3.235	3.235	0.46	0	0.23	0.23	0.07	-3.8	PKU77521.1 hypothetical protein MA16_Dca018016 [Dendrobium catenatum]	113	-	-	-	-	-
C50744	-2.18	8.55	6.82	7.685	7.685	2.36	1.12	1.74	1.74	0.23	-2.1	XP_024185561.1 uncharacterized protein LOC112190356 [Rosa chinensis]	37	-	-	tryptophan biosynthetic process	-	-
scaffold8195	-2.17	15.72	0.96	8.34	8.34	1.23	0.56	0.895	0.895	0.11	-3.2	XP_020690199.1 probable pectate lyase 18 [Dendrobium catenatum]	649	anchored to membrane	pectate lyase activity	-	Pectatelyase	Pentose and glucuronate interconversions
scaffold8892	-2.17	2.25	0.61	1.43	1.43	0.14	0.44	0.29	0.29	0.2	-2.3	XP_020578463.1 LOW QUALITY PROTEIN: leucine-rich repeat extensin-like protein 3 [Phalaenopsis equestris]	91.7	plasmodesma	protein binding	-	Non-specificserine/threonineproteinkinase	-
C107344	-2.14	17.31	0.85	9.08	9.08	1.21	1.94	1.575	1.575	0.17	-2.5	XP_020681070.2 cytochrome P450 93G1 [Dendrobium catenatum]	716	cytosol	-	photosystem II assembly	2-hydroxyisoflavanonesynthase	Flavone and flavonol biosynthesis
scaffold8331	-2.14	2.85	0.46	1.655	1.655	0	0.3	0.15	0.15	0.09	-3.5	KYP40337.1 Retrovirus-related Pol polyprotein from transposon TNT 1-94 [Cajanus cajan]	95.1	-	-	-	RNA-directedDNApolymerase	-
C98102	-2.14	135.69	4.85	70.27	70.27	16.37	5.85	11.11	11.11	0.16	-2.7	XP_020682942.1 expansin-A4-like [Dendrobium catenatum]	480	endomembrane system	2-hydroxyisoflavanone synthase activity	glucosinolate biosynthetic process	-	-
scaffold8330	-2.12	5.14	0.3	2.72	2.72	0.8	0.7	0.75	0.75	0.28	-1.9	RVW86112.1 Retrovirus-related Pol polyprotein from transposon TNT 1-94 [Vitis vinifera]	99.8	-	-	fatty acid omega-oxidation	RNA-directedDNApolymerase	-
C97596	-2.1	160.61	198.3	179.455	179.455	56.56	22	39.28	39.28	0.22	-2.2	XP_020688981.1 chaperone protein dnaJ 11, chloroplastic [Dendrobium catenatum]	173	extracellular region	pectate lyase activity	cotyledon vascular tissue pattern formation	-	-
scaffold6718	-2.1	4.06	0.53	2.295	2.295	0.33	0.5	0.415	0.415	0.18	-2.5	RZS27449.1 hypothetical protein BHM03_00060913 [Ensete ventricosum]	93.2	chloroplast	protein binding	rRNA processing	-	-
scaffold12169	-2.09	3.55	1.38	2.465	2.465	0.56	0.44	0.5	0.5	0.2	-2.3	XP_020698600.1 probable serine/threonine-protein kinase At1g01540 [Dendrobium catenatum]	688	cell wall	arylesterase activity	negative regulation of cell death	Non-specificserine/threonineproteinkinase	Plant-pathogen interaction
scaffold12255	-2.09	12.51	11.26	11.885	11.885	3.19	2.04	2.615	2.615	0.22	-2.2	XP_020685247.1 protein STRICTOSIDINE SYNTHASE-LIKE 10-like isoform X1 [Dendrobium catenatum]	601	plasma membrane	protein serine/threonine kinase activity	long-chain fatty-acyl-CoA biosynthetic process	Strictosidinesynthase	Indole alkaloid biosynthesis
scaffold2479	-2.09	22.91	1.41	12.16	12.16	1.87	2.7	2.285	2.285	0.19	-2.4	PKU74771.1 hypothetical protein MA16_Dca004962 [Dendrobium catenatum]	45.1	-	-	polysaccharide catabolic process	-	-
scaffold6660	-2.09	3.36	0.29	1.825	1.825	0.33	0.46	0.395	0.395	0.22	-2.2	CAN68682.1 hypothetical protein VITISV_024814 [Vitis vinifera]	80.1	-	-	post-embryonic root development	RNA-directedDNApolymerase	-
C103442	-2.08	4.12	11.26	7.69	7.69	1.83	1.73	1.78	1.78	0.23	-2.1	XP_020704589.1 uncharacterized protein LOC110115642 [Dendrobium catenatum]	512	sarcomere	RNA binding	proton transport	-	-
scaffold2583	-2.08	9.42	0.74	5.08	5.08	0.95	1.19	1.07	1.07	0.21	-2.2	XP_018679348.1 PREDICTED: proteasome subunit alpha type-6-like [Musa acuminata subsp. malaccensis]	69.3	-	protein domain specific binding	flower development	Proteasomeendopeptidasecomplex	Proteasome
scaffold11505	-2.06	3.16	0.81	1.985	1.985	0.49	0.33	0.41	0.41	0.21	-2.3	XP_028555403.1 pleiotropic drug resistance protein 2 isoform X3 [Dendrobium catenatum]	506	plasma membrane	cadmium ion transmembrane transporter activity	peripheral nervous system development	Sulfate-transportingATPase	ABC transporters
CL1412Contig1	-2.06	10.53	4.44	7.485	7.485	1.93	0.92	1.425	1.425	0.19	-2.4	XP_020676207.1 IRK-interacting protein [Dendrobium catenatum]	630	cytoplasm	extracellular matrix structural constituent	positive regulation of cell proliferation	Protein-tyrosine-phosphatase	-
C117686	-2.04	42.75	1.95	22.35	22.35	4.83	3.47	4.15	4.15	0.19	-2.4	XP_020677861.1 ABC transporter G family member 31 [Dendrobium catenatum]	2583	-	-	chloroplast RNA processing	Phosphonate-transportingATPase	ABC transporters
CL374Contig1	-2.03	83.93	168.09	126.01	126.01	50.51	11.06	30.785	30.785	0.24	-2	XP_020694034.1 asparagine synthetase [glutamine-hydrolyzing] [Dendrobium catenatum]	1107	-	-	-	Asparaginesynthase(glutamine-hydrolyzing)	Nitrogen metabolism
C95468	-2.03	61.59	7.6	34.595	34.595	8.31	3.62	5.965	5.965	0.17	-2.5	XP_020703189.1 mannose-specific lectin 3-like [Dendrobium catenatum]	345	nucleus	ATP binding	negative regulation of cell cycle arrest	-	-
C68464	-2.01	11.58	6.06	8.82	8.82	2.68	2.61	2.645	2.645	0.3	-1.7	WP_053754333.1 NAD(P)/FAD-dependent oxidoreductase [Streptomyces sp. MMG1533]	39.3	-	-	MAPK cascade	-	-
scaffold6127	-2.01	2.2	0.6	1.4	1.4	0.37	0.18	0.275	0.275	0.2	-2.3	PKU86468.1 RNA-directed DNA polymerase [Dendrobium catenatum]	366	protein-DNA complex	ribonuclease activity	RNA export from nucleus	RNA-directedRNApolymerase	-
CL225Contig1	-1.99	157.46	33.96	95.71	95.71	29.39	6.24	17.815	17.815	0.19	-2.4	QEG03118.1 indeterminate-domain 14-like protein isoform X2 [Cymbidium ensifolium]	270	nucleus	sequence-specific DNA binding transcription factor activity	positive regulation of hemoglobin biosynthetic process	Histone-lysineN-methyltransferase	-
scaffold10707	-1.98	3.36	0.52	1.94	1.94	0.35	0.36	0.355	0.355	0.18	-2.5	CAN74624.1 hypothetical protein VITISV_024822 [Vitis vinifera]	204	plasma membrane	cadmium ion transmembrane transporter activity	-	RNA-directedDNApolymerase	-
C87408	-1.97	34.21	8.68	21.445	21.445	5.68	2.47	4.075	4.075	0.19	-2.4	XP_020693534.1 homeobox-leucine zipper protein HOX14-like [Dendrobium catenatum]	220	nucleus	protein binding	postreplication repair	-	-
scaffold9384	-1.96	4.68	7.41	6.045	6.045	2.5	0.55	1.525	1.525	0.25	-2	WP_008118672.1 hypothetical protein [[Bacteroides] pectinophilus]	41.6	integral to plasma membrane	Rab GTPase binding	plant-type cell wall biogenesis	-	-
scaffold2044	-1.95	7.11	0.56	3.835	3.835	0.81	0.75	0.78	0.78	0.2	-2.3	XP_020589377.1 Niemann-Pick C1 protein-like isoform X1 [Phalaenopsis equestris]	1918	brush border membrane	protein binding	-	Hydroxymethylglutaryl-CoAreductase(NADPH)	Pathways in cancer
C101576	-1.94	13.93	3.51	8.72	8.72	2.36	1.57	1.965	1.965	0.23	-2.1	XP_020692919.1 transcription factor bHLH96 [Dendrobium catenatum]	521	nucleus	sequence-specific DNA binding transcription factor activity	-	RNAhelicase	Spliceosome
scaffold11151	-1.93	31.93	9.07	20.5	20.5	4.89	3.41	4.15	4.15	0.2	-2.3	XP_020692781.1 homeobox-leucine zipper protein ROC2 isoform X2 [Dendrobium catenatum]	1424	nucleus	transcription regulatory region sequence-specific DNA binding	nuclear mRNA splicing, via spliceosome	-	-
scaffold7888	-1.91	5.01	0.51	2.76	2.76	0.68	0.5	0.59	0.59	0.21	-2.2	XP_020703125.1 sphinganine C4-monooxygenase 1 [Dendrobium catenatum]	409	Golgi apparatus	cholesterol 25-hydroxylase activity	positive regulation of ATPase activity	Methylsterolmonooxygenase	Steroid biosynthesis
C98392	-1.9	5.66	2.69	4.175	4.175	1.05	1.05	1.05	1.05	0.25	-2	XP_020700700.2 ammonium transporter 3 member 1-like, partial [Dendrobium catenatum]	138	plasma membrane	high affinity secondary active ammonium transmembrane transporter activity	positive regulation of transcription from RNA polymerase II promoter	-	-
C116000	-1.89	3.63	4.4	4.015	4.015	1.27	0.68	0.975	0.975	0.24	-2	XP_020595715.1 mechanosensitive ion channel protein 6-like [Phalaenopsis equestris]	1321	-	-	heart contraction	-	-
scaffold11161	-1.89	65.56	109.1	87.33	87.33	38.49	7.21	22.85	22.85	0.26	-1.9	XP_020676087.1 uncharacterized protein LOC110095060 [Dendrobium catenatum]	209	plasma membrane	mechanically-gated ion channel activity	spermatogenesis	-	-
scaffold9606	-1.89	30.47	2.89	16.68	16.68	3.47	3.91	3.69	3.69	0.22	-2.2	XP_028549377.1 uncharacterized protein LOC110102932 isoform X1 [Dendrobium catenatum]	450	-	-	sterol metabolic process	-	-
C117992	-1.88	18	1.52	9.76	9.76	1.81	2.2	2.005	2.005	0.21	-2.3	XP_020701852.1 callose synthase 7 isoform X1 [Dendrobium catenatum]	3495	plasmodesma	1,3-beta-D-glucan synthase activity	tRNA aminoacylation for protein translation	13-beta-glucansynthase	Starch and sucrose metabolism
C111736	-1.86	19.9	3.02	11.46	11.46	2.79	2.17	2.48	2.48	0.22	-2.2	XP_020691591.1 cytokinin dehydrogenase 3 isoform X1 [Dendrobium catenatum]	902	plasma membrane	protein binding	traversing start control point of mitotic cell cycle	Cytokinindehydrogenase	Zeatin biosynthesis
C117954	-1.86	11.34	0.71	6.025	6.025	1.11	1.43	1.27	1.27	0.21	-2.2	XP_020683380.1 uncharacterized protein LOC110100284 [Dendrobium catenatum]	2761	vacuole	cytokinin dehydrogenase activity	-	Histone-lysineN-methyltransferase	Lysine degradation
CL3213Contig1	-1.86	9.8	11.58	10.69	10.69	2.78	2.48	2.63	2.63	0.25	-2	XP_020674644.2 ethylene-responsive transcription factor ERF110 [Dendrobium catenatum]	204	-	protein binding	catabolism by organism of cell wall peptidoglycan in other organism	-	Plant hormone signal transduction
C71744	-1.85	12.17	13.54	12.855	12.855	3.6	3.21	3.405	3.405	0.26	-1.9	XP_020701932.1 pectinesterase inhibitor 10-like [Dendrobium catenatum]	77	-	-	regulation of catalytic activity	-	-
scaffold230	-1.84	0.06	0	0.03	0.03	0	0	0	1e-06	0	-14.9	XP_020678678.1 probable linoleate 9S-lipoxygenase 5 [Dendrobium catenatum]	780	chloroplast	lipoxygenase activity	maturation of 5.8S rRNA from tricistronic rRNA transcript (SSU-rRNA, 5.8S rRNA, LSU-rRNA)	Linoleate9S-lipoxygenase	alpha-Linolenic acid metabolism
scaffold6279	-1.83	7.31	0.99	4.15	4.15	0.69	1.63	1.16	1.16	0.28	-1.8	RVW35576.1 Retrovirus-related Pol polyprotein from transposon TNT 1-94 [Vitis vinifera]	677	nucleus	protein binding	-	RNA-directedDNApolymerase	-
CL249Contig1	-1.83	961.26	176.08	568.67	568.67	173.48	73.21	123.345	123.345	0.22	-2.2	PKU74551.1 hypothetical protein MA16_Dca003754 [Dendrobium catenatum]	143	chloroplast	lipoxygenase activity	defense response, incompatible interaction	-	-
CL1066Contig1	-1.82	16.57	1.83	9.2	9.2	1.74	2.53	2.135	2.135	0.23	-2.1	WP_084918292.1 MULTISPECIES: hypothetical protein [Pseudomonas]	42.4	-	-	root development	-	-
scaffold12676	-1.79	6.2	1.79	3.995	3.995	0.93	1.04	0.985	0.985	0.25	-2	PKU76067.1 Retrovirus-related Pol polyprotein from transposon TNT 1-94 [Dendrobium catenatum]	806	retrotransposon nucleocapsid	RNA binding	cell fate determination	RNA-directedDNApolymerase	-
C90538	-1.78	47.34	17.84	32.59	32.59	13.13	3.51	8.32	8.32	0.26	-2	PKU59640.1 hypothetical protein MA16_Dca027408 [Dendrobium catenatum]	151	phagocytic vesicle	asparagine synthase (glutamine-hydrolyzing) activity	monosaccharide transport	Non-specificserine/threonineproteinkinase	Olfactory transduction
scaffold4969	-1.77	6.2	3.56	4.88	4.88	3.07	0.41	1.74	1.74	0.36	-1.5	XP_020693092.1 short-chain dehydrogenase TIC 32, chloroplastic isoform X1 [Dendrobium catenatum]	560	photoreceptor inner segment membrane	oxidoreductase activity	defense response to fungus	Protochlorophyllidereductase	Retinol metabolism
C111252	-1.75	24.21	4.51	14.36	14.36	4.97	1.86	3.415	3.415	0.24	-2.1	XP_020686762.1 uncharacterized protein LOC110102669 isoform X1 [Dendrobium catenatum]	751	-	-	mitochondrial protein catabolic process	-	-
C113928	-1.75	22.02	2.06	12.04	12.04	3.36	1.75	2.555	2.555	0.21	-2.2	XP_020590838.1 subtilisin-like protease SBT1.2 [Phalaenopsis equestris]	1140	cell wall	serine-type peptidase activity	regulation of DNA replication	Subtilisin	Protein processing in endoplasmic reticulum
CL118Contig1	-1.75	16.2	93.02	54.61	54.61	26.23	8.11	17.17	17.17	0.31	-1.7	XP_020588368.1 uncharacterized protein LOC110030133 [Phalaenopsis equestris]	119	synaptic vesicle	G-protein coupled receptor activity	potassium ion homeostasis	-	-
scaffold5001	-1.74	11.51	2.14	6.825	6.825	2.15	1.24	1.695	1.695	0.25	-2	XP_028547820.1 transcription factor bHLH49 [Dendrobium catenatum]	495	extracellular space	fructose-bisphosphate aldolase activity	aging	-	Circadian rhythm - plant
CL526Contig1	-1.74	3.91	2.72	3.315	3.315	0.86	1.02	0.94	0.94	0.28	-1.8	WP_145982124.1 fructose-bisphosphate aldolase class I, partial [Klebsiella pneumoniae]	79.3	-	-	-	Fructose-bisphosphatealdolase	Glycolysis / Gluconeogenesis
CL1305Contig1	-1.72	10.08	1.94	6.01	6.01	1.34	1.54	1.44	1.44	0.24	-2.1	XP_020593905.1 uncharacterized protein LOC110034019 [Phalaenopsis equestris]	364	nucleus	RNA-directed DNA polymerase activity	response to vitamin B1	RNA-directedDNApolymerase	-
C113912	-1.71	5.12	2.78	3.95	3.95	1.31	0.9	1.105	1.105	0.28	-1.8	XP_020676216.1 LRR receptor kinase SERK2 [Dendrobium catenatum]	1095	plasma membrane	protein serine/threonine kinase activity	tetrahydrofolylpolyglutamate metabolic process	Receptorprotein-tyrosinekinase	Toll-like receptor signaling pathway
C104940	-1.7	99.57	18.18	58.875	58.875	22.39	4.24	13.315	13.315	0.23	-2.1	XP_020692390.1 (RS)-norcoclaurine 6-O-methyltransferase [Dendrobium catenatum]	529	-	-	root development	Isoflavone7-O-methyltransferase	Flavone and flavonol biosynthesis
scaffold1995	-1.7	10.47	1.28	5.875	5.875	0.93	1.91	1.42	1.42	0.24	-2	VAI78133.1 unnamed protein product [Triticum turgidum subsp. durum]	54.7	cytoplasm	11-O-demethyl-17-O-deacetylvindoline O-methyltransferase activity	response to interleukin-15	-	-
C85862	-1.69	50.54	54.37	52.455	52.455	17.68	11.29	14.485	14.485	0.28	-1.9	PKU74972.1 hypothetical protein MA16_Dca020182 [Dendrobium catenatum]	177	-	-	mRNA modification	-	-
C82230	-1.68	37.49	10.3	23.895	23.895	6.82	3.66	5.24	5.24	0.22	-2.2	XP_020676461.1 uncharacterized protein LOC110095312 [Dendrobium catenatum]	157	-	-	-	-	-
C103226	-1.66	24.26	67.77	46.015	46.015	19.86	10.12	14.99	14.99	0.33	-1.6	PKU68292.1 NAC transcription factor 29 [Dendrobium catenatum]	541	chromatin	cadmium ion binding	brassinosteroid metabolic process	-	-
C92342	-1.66	17.05	11.46	14.255	14.255	4.35	3.67	4.01	4.01	0.28	-1.8	XP_020696187.1 heavy metal-associated isoprenylated plant protein 35 [Dendrobium catenatum]	162	nucleus	transcription regulatory region DNA binding	-	-	Mineral absorption
scaffold3033	-1.64	31.32	20.33	25.825	25.825	9.6	5.68	7.64	7.64	0.3	-1.8	XP_020682028.1 transcription factor MYB2-like [Dendrobium catenatum]	234	nucleus	protein binding	-	-	-
CL76Contig1	-1.62	55.46	5.21	30.335	30.335	7	8.57	7.785	7.785	0.26	-2	PPR87721.1 hypothetical protein GOBAR_AA32971 [Gossypium barbadense]	386	nucleus	uridine kinase activity	protein homotetramerization	Uracilphosphoribosyltransferase	Pyrimidine metabolism
C101568	-1.6	613.92	551.63	582.775	582.775	228.1	95.42	161.76	161.76	0.28	-1.8	XP_020703754.1 F-box/kelch-repeat protein SKIP20-like [Dendrobium catenatum]	498	nucleus	protein binding	response to endoplasmic reticulum stress	Galactoseoxidase	Ubiquitin mediated proteolysis
scaffold1836	-1.6	2.01	0.31	1.16	1.16	0.46	0.19	0.325	0.325	0.28	-1.8	XP_020672556.1 protein TIFY 4B-like isoform X2 [Dendrobium catenatum]	419	-	-	protein polymerization	-	Plant hormone signal transduction
C106774	-1.53	96.96	72.94	84.95	84.95	27.73	22.45	25.09	25.09	0.3	-1.8	XP_020691918.1 allene oxide synthase 2 [Dendrobium catenatum]	727	vacuolar membrane	pectinesterase activity	response to drug	Allene-oxidecyclase	Stilbenoid, diarylheptanoid and gingerol biosynthesis
C84910	-1.53	45.69	98.5	72.095	72.095	32.78	14	23.39	23.39	0.32	-1.6	XP_020582357.1 pectinesterase-like [Phalaenopsis equestris]	174	plastoglobule	allene oxide synthase activity	signal transduction	Pectinesterase	Pentose and glucuronate interconversions
C110706	-1.49	50.57	42.32	46.445	46.445	26.07	3.64	14.855	14.855	0.32	-1.6	XP_020695533.1 cytochrome P450 86B1 [Dendrobium catenatum]	829	cleavage furrow	protein self-association	-	Noroxomaritidinesynthase	Stilbenoid, diarylheptanoid and gingerol biosynthesis
C113082	-1.49	7.81	18.6	13.205	13.205	6.3	3.05	4.675	4.675	0.35	-1.5	XP_020672060.1 protein PLASTID MOVEMENT IMPAIRED 2 [Dendrobium catenatum]	701	early endosome membrane	protein complex binding	callose deposition in cell wall	DNAhelicase	Tight junction
CL2Contig17	-1.49	14.74	2.18	8.46	8.46	2.22	2.61	2.415	2.415	0.29	-1.8	XP_020691518.1 ABC transporter G family member 45 isoform X2 [Dendrobium catenatum]	585	extracellular region	peptide binding	-	RNA-directedDNApolymerase	ABC transporters
CL811Contig1	-1.49	9.22	0.58	4.9	4.9	0.6	1.33	0.965	0.965	0.2	-2.3	PWA92720.1 reverse transcriptase domain-containing protein [Artemisia annua]	228	vacuole	alkane 1-monooxygenase activity	cell morphogenesis involved in differentiation	RNA-directedDNApolymerase	-
scaffold12647	-1.49	9.01	3.06	6.035	6.035	1.34	1.95	1.645	1.645	0.27	-1.9	XP_020686199.1 LRR receptor-like serine/threonine-protein kinase ERECTA [Dendrobium catenatum]	1657	Golgi trans cisterna	guanyl-nucleotide exchange factor activity	oxylipin metabolic process	Non-specificserine/threonineproteinkinase	Plant hormone signal transduction
C113474	-1.48	30.23	4.52	17.375	17.375	4.67	5.33	5	5	0.29	-1.8	XP_020706037.1 probable leucine-rich repeat receptor-like protein kinase At5g63930 [Dendrobium catenatum]	1157	plasma membrane	identical protein binding	protection from natural killer cell mediated cytotoxicity	Receptorprotein-tyrosinekinase	Plant hormone signal transduction
C116642	-1.48	16.72	5.46	11.09	11.09	3.87	2.42	3.145	3.145	0.28	-1.8	XP_020675648.1 homeobox-leucine zipper protein ROC5-like [Dendrobium catenatum]	1434	nucleus	protein binding	diterpene phytoalexin biosynthetic process	-	-
C98612	-1.48	26.7	8.99	17.845	17.845	4.51	5.35	4.93	4.93	0.28	-1.9	XP_020687180.1 phosphoenolpyruvate carboxylase kinase 2-like [Dendrobium catenatum]	507	cytoplasm	calcium-dependent protein kinase C activity	double-strand break repair via nonhomologous end joining	Non-specificserine/threonineproteinkinase	Plant-pathogen interaction
scaffold11504	-1.47	64.98	10	37.49	37.49	12.94	8.31	10.625	10.625	0.28	-1.8	XP_020702208.1 cytochrome P450 77A4-like [Dendrobium catenatum]	705	-	-	plant-type hypersensitive response	Isoflavone3{prime}-hydroxylase	Tryptophan metabolism
CL2Contig16	-1.46	65.08	10.4	37.74	37.74	8.88	15.57	12.225	12.225	0.32	-1.6	RVW54736.1 Retrovirus-related Pol polyprotein from transposon TNT 1-94 [Vitis vinifera]	833	nucleus	RNA-directed DNA polymerase activity	regulation of keratinocyte differentiation	RibonucleaseH	-
C102972	-1.45	37.2	11.78	24.49	24.49	7.34	7.86	7.6	7.6	0.31	-1.7	XP_020700518.1 uncharacterized protein LOC110112581 [Dendrobium catenatum]	389	plasma membrane	protein domain specific binding	-	-	-
scaffold9076	-1.45	168.24	58	113.12	113.12	30.6	30.21	30.405	30.405	0.27	-1.9	XP_020701832.2 phosphomethylpyrimidine synthase, chloroplastic [Dendrobium catenatum]	1258	-	-	-	Phosphomethylpyrimidinesynthase	Thiamine metabolism
C101060	-1.44	66.15	13.32	39.735	39.735	14.77	8.4	11.585	11.585	0.29	-1.8	XP_028555484.1 FCS-Like Zinc finger 8-like [Dendrobium catenatum]	364	cytoplasmic stress granule	-	auxin mediated signaling pathway	-	-
C116360	-1.44	8.71	3.52	6.115	6.115	1.65	2.1	1.875	1.875	0.31	-1.7	XP_020684706.1 FT-interacting protein 1 [Dendrobium catenatum]	1730	endoplasmic reticulum	calcium-dependent phospholipid binding	regulation of auxin polar transport	PhospholipaseA(2)	Endocytosis
CL1582Contig1	-1.44	66.07	23.68	44.875	44.875	15.76	11.79	13.775	13.775	0.31	-1.7	XP_020702932.1 homeobox-leucine zipper protein ROC2 isoform X2 [Dendrobium catenatum]	1369	-	-	regulation of chromatin silencing	-	-
CL1923Contig1	-1.44	13.92	33.28	23.6	23.6	10.27	6.85	8.56	8.56	0.36	-1.5	XP_020700273.2 polyamine oxidase 3 [Dendrobium catenatum]	662	nucleus	DNA binding	lysosomal lumen acidification	Protoporphyrinogenoxidase	-
scaffold681	-1.44	8.36	1.15	4.755	4.755	1.24	1.62	1.43	1.43	0.3	-1.7	WP_124114698.1 helix-turn-helix domain-containing protein [Paenibacillus xylanexedens]	43.9	-	-	rRNA methylation	-	-
C105486	-1.43	62.91	9.51	36.21	36.21	7.82	12.8	10.31	10.31	0.28	-1.8	XP_020684252.1 3-ketoacyl-CoA synthase 2-like [Dendrobium catenatum]	801	cytosolic ribosome	fatty acid elongase activity	response to cold	Very-long-chain3-oxoacyl-CoAsynthase	Stilbenoid, diarylheptanoid and gingerol biosynthesis
scaffold1817	-1.41	23.93	3.23	13.58	13.58	3.83	4.27	4.05	4.05	0.3	-1.7	XP_028552450.1 rab3 GTPase-activating protein catalytic subunit [Dendrobium catenatum]	589	extracellular space	protein heterodimerization activity	DNA topological change	Non-specificserine/threonineproteinkinase	Ribosome biogenesis in eukaryotes
C107194	-1.4	21.49	9.14	15.315	15.315	4.84	4.46	4.65	4.65	0.3	-1.7	XP_020694677.1 U-box domain-containing protein 40-like [Dendrobium catenatum]	406	plasma membrane	protein binding	xylogalacturonan metabolic process	RING-typeE3ubiquitintransferase	Regulation of autophagy
scaffold12416	-1.4	28.24	17.89	23.065	23.065	10.01	5.41	7.71	7.71	0.33	-1.6	XP_020578026.1 probable auxin efflux carrier component 1c [Phalaenopsis equestris]	653	plasmodesma	transporter activity	apical protein localization	-	-
C90098	-1.38	53.85	31.36	42.605	42.605	19.86	6.67	13.265	13.265	0.31	-1.7	XP_020678124.1 VAN3-binding protein-like isoform X2 [Dendrobium catenatum]	353	-	protein binding	pollen tube growth	-	-
scaffold2973	-1.35	4.29	1.78	3.035	3.035	1.9	1.64	1.77	1.77	0.58	-0.8	XP_020678595.1 ABC transporter G family member 11 [Dendrobium catenatum]	1074	extracellular space	extracellular matrix structural constituent	mitochondrial protein processing	Sulfate-transportingATPase	ABC transporters
C94406	-1.35	84.99	61.25	73.12	73.12	24.69	21.53	23.11	23.11	0.32	-1.7	XP_020703627.1 mannose-specific lectin 3-like [Dendrobium catenatum]	275	external side of plasma membrane	cytoskeletal protein binding	-	-	-
C106100	-1.33	59.48	39.27	49.375	49.375	20.27	12.47	16.37	16.37	0.33	-1.6	XP_020594798.1 uncharacterized protein LOC110034900 [Phalaenopsis equestris]	561	plastid thylakoid membrane	protein binding	positive regulation of translation	-	-
C64732	-1.33	303.45	163.42	233.435	233.435	45.71	103.47	74.59	74.59	0.32	-1.6	PKU59599.1 putative calcium-binding protein CML29 [Dendrobium catenatum]	166	Golgi apparatus	protein domain specific binding	regulation of flower development	Non-specificserine/threonineproteinkinase	Plant-pathogen interaction
CL627Contig1	-1.32	40.73	24.62	32.675	32.675	13.21	8.45	10.83	10.83	0.33	-1.6	XP_020590530.1 uncharacterized protein LOC110031600 [Phalaenopsis equestris]	91.3	-	-	response to light stimulus	-	-
CL1188Contig1	-1.31	28.17	9.19	18.68	18.68	7.89	4.48	6.185	6.185	0.33	-1.6	APY18448.1 AP2-1 [Cymbidium goeringii]	580	intracellular membrane-bounded organelle	oxidoreductase activity, acting on the aldehyde or oxo group of donors, NAD or NADP as acceptor	-	-	-
scaffold10989	-1.31	89.15	30.01	59.58	59.58	25.4	14.23	19.815	19.815	0.33	-1.6	PKU62013.1 Aldehyde dehydrogenase family 3 member F1 [Dendrobium catenatum]	867	nucleus	DNA binding	response to salt stress	Aldehydedehydrogenase(NAD(P)(+))	Phenylalanine metabolism
CL496Contig1	-1.3	61.13	12.96	37.045	37.045	10.42	12.47	11.445	11.445	0.31	-1.7	XP_020681827.1 methionine gamma-lyase [Dendrobium catenatum]	768	nucleus	cystathionine gamma-lyase activity	transcription from mitochondrial promoter	Cystathioninebeta-lyase	Selenocompound metabolism
C95166	-1.26	47.84	27.78	37.81	37.81	10.48	15.91	13.195	13.195	0.35	-1.5	XP_020674525.1 21 kDa protein [Dendrobium catenatum]	277	extracellular region	pectinesterase inhibitor activity	protein autophosphorylation	Pectinesterase	Pentose and glucuronate interconversions
C107604	-1.25	74.87	133.04	103.955	103.955	40.13	41.5	40.815	40.815	0.39	-1.3	XP_020702589.1 uncharacterized acetyltransferase At3g50280-like [Dendrobium catenatum]	620	cytoplasm	N-acyltransferase activity	spliceosomal snRNP assembly	Omega-hydroxypalmitateO-feruloyltransferase	Stilbenoid, diarylheptanoid and gingerol biosynthesis
scaffold4872	-1.21	4.15	4.77	4.46	4.46	3.9	1.95	2.925	2.925	0.66	-0.6	XP_020695961.1 transcription factor MYB106 [Dendrobium catenatum]	561	nucleus	sequence-specific DNA binding transcription factor activity	fatty acid metabolic process	-	-
scaffold3031	-1.08	141.89	78.14	110.015	110.015	50.44	40.67	45.555	45.555	0.41	-1.3	XP_020689741.1 probable strigolactone esterase DAD2 [Dendrobium catenatum]	385	cytoplasm	hydrolase activity, acting on ester bonds	protein polyubiquitination	-	-
C82854	1.07	47.83	58.41	53.12	53.12	104.69	100.39	102.54	102.54	1.93	0.9	XP_020585642.1 pectinesterase inhibitor 9-like [Phalaenopsis equestris]	224	Golgi apparatus	pectinesterase activity	protein polyubiquitination	Pectinesterase	Pentose and glucuronate interconversions
scaffold2786	1.09	66.74	46.58	56.66	56.66	97.41	103.58	100.495	100.495	1.77	0.8	PKU65693.1 hypothetical protein MA16_Dca009730 [Dendrobium catenatum]	382	intracellular membrane-bounded organelle	lipid phosphatase activity	regulation of BMP signaling pathway	Haloalkanedehalogenase	Chlorocyclohexane and chlorobenzene degradation
CL2706Contig1	1.1	55.04	44.96	50	50	80.48	110.12	95.3	95.3	1.91	0.9	XP_020573600.1 uncharacterized protein LOC110020002 [Phalaenopsis equestris]	288	-	-	positive regulation of chemokine (C-C motif) ligand 5 production	-	-
C89362	1.11	40.11	38.96	39.535	39.535	82.86	77.76	80.31	80.31	2.03	1	XP_020673821.1 uncharacterized protein LOC110093318 [Dendrobium catenatum]	324	-	-	-	-	-
C108344	1.12	22.8	16.52	19.66	19.66	26.79	49.42	38.105	38.105	1.94	1	XP_020682873.1 serine carboxypeptidase-like 51 [Dendrobium catenatum]	783	endoplasmic reticulum membrane	serine-type carboxypeptidase activity	regulation of double-strand break repair via nonhomologous end joining	CarboxypeptidaseD	Lysosome
C96008	1.12	93.14	72.48	82.81	82.81	146.26	172.52	159.39	159.39	1.92	0.9	XP_020686926.1 NDR1/HIN1-like protein 13 [Dendrobium catenatum]	252	plasma membrane	-	maintenance of gastrointestinal epithelium	-	-
scaffold1469	1.14	41.16	13.4	27.28	27.28	49.83	51.2	50.515	50.515	1.85	0.9	XP_020597021.1 WAT1-related protein At4g30420-like [Phalaenopsis equestris]	532	plasma membrane	protein binding	trehalose transport	-	-
scaffold10946	1.14	49.44	20.8	35.12	35.12	49.42	82.5	65.96	65.96	1.88	0.9	XP_020703942.1 4-coumarate--CoA ligase-like 6 [Dendrobium catenatum]	677	internal side of plasma membrane	long-chain fatty acid-CoA ligase activity	-	4-coumarate--CoAligase	alpha-Linolenic acid metabolism
C83272	1.15	185.41	187.03	186.22	186.22	276.94	469.66	373.3	373.3	2	1	PVD37425.1 hypothetical protein C0Q70_00015 [Pomacea canaliculata]	40	-	-	leaf shaping	-	-
C114242	1.16	31.68	11.91	21.795	21.795	42.71	39.93	41.32	41.32	1.9	0.9	XP_020588637.1 uncharacterized protein LOC110030318 isoform X1 [Phalaenopsis equestris]	1184	cytoplasm	endodeoxyribonuclease activity	ER-associated protein catabolic process	RibonucleaseIII	DNA replication
C102192	1.18	18.5	13.82	16.16	16.16	24.2	42.33	33.265	33.265	2.06	1	PKU68722.1 hypothetical protein MA16_Dca024259 [Dendrobium catenatum]	462	-	-	shade avoidance	-	-
C77926	1.18	169.69	51.32	110.505	110.505	154.39	250.98	202.685	202.685	1.83	0.9	XP_020577351.1 uncharacterized protein LOC110022645 [Phalaenopsis equestris]	140	-	-	telomere tethering at nuclear periphery	-	-
C97690	1.19	173.11	129.36	151.235	151.235	190.72	427.05	308.885	308.885	2.04	1	XP_020687687.1 probable 6-phosphogluconolactonase 4, chloroplastic [Dendrobium catenatum]	464	peroxisome	monosaccharide binding	-	6-phosphogluconolactonase	Pentose phosphate pathway
C99554	1.19	23.35	16.16	19.755	19.755	25.1	56.92	41.01	41.01	2.08	1.1	XP_020687325.1 gibberellin 2-beta-dioxygenase 1 [Dendrobium catenatum]	538	membrane	C-19 gibberellin 2-beta-dioxygenase activity	-	Gibberellin2-beta-dioxygenase	Diterpenoid biosynthesis
C112218	1.2	11.83	9.62	10.725	10.725	12	33.27	22.635	22.635	2.11	1.1	XP_020701283.1 putative glycerol-3-phosphate transporter 1 [Dendrobium catenatum]	871	vacuolar membrane	-	response to far red light	-	-
C100924	1.21	35.62	21.61	28.615	28.615	36.9	74.72	55.81	55.81	1.95	1	XP_028552735.1 probable 2-oxoglutarate-dependent dioxygenase AOP1 [Dendrobium catenatum]	559	vacuole	protein binding	post-translational protein modification	Gibberellin2-beta-dioxygenase	Flavonoid biosynthesis
C103040	1.21	418.62	575.96	497.29	497.29	818.2	1353.73	1085.96	1085.96	2.18	1.1	XP_028555691.1 L-ascorbate peroxidase, cytosolic isoform X1 [Dendrobium catenatum]	445	membrane	oxidoreductase activity, acting on paired donors, with incorporation or reduction of molecular oxygen, 2-oxoglutarate as one donor, and incorporation of one atom each of oxygen into both donors	-	L-ascorbateperoxidase	Ascorbate and aldarate metabolism
C112792	1.22	10.72	7.18	8.95	8.95	10.53	26.07	18.3	18.3	2.04	1	XP_020585398.1 cysteine-rich receptor-like protein kinase 2 isoform X1 [Phalaenopsis equestris]	1069	membrane raft	oxidoreductase activity, acting on NADH or NADPH, quinone or similar compound as acceptor	regulation of chlorophyll biosynthetic process	Non-specificserine/threonineproteinkinase	Plant hormone signal transduction
C96624	1.22	49.56	44.95	47.255	47.255	70.11	126.71	98.41	98.41	2.08	1.1	XP_020688334.2 probable NAD(P)H dehydrogenase (quinone) FQR1-like 1 [Dendrobium catenatum]	353	mitochondrion	metal ion binding	-	NAD(P)Hdehydrogenase(quinone)	-
C103996	1.23	34.49	32.31	33.4	33.4	67.89	77.03	72.46	72.46	2.17	1.1	PKU74840.1 hypothetical protein MA16_Dca005031 [Dendrobium catenatum]	421	cortical cytoskeleton	protein binding	plastid organization	-	-
C40008	1.23	65.25	86.47	75.86	75.86	127.27	159.36	143.315	143.315	1.89	0.9	XP_020700046.2 36.4 kDa proline-rich protein [Dendrobium catenatum]	0.112	plant-type cell wall	protein binding	regulation of carbohydrate metabolic process	-	-
C111618	1.24	32.42	17.38	24.9	24.9	27.31	74.33	50.82	50.82	2.04	1	XP_020705240.2 CBL-interacting protein kinase 18-like [Dendrobium catenatum]	753	plasma membrane	protein binding	-	Non-specificserine/threonineproteinkinase	Meiosis - yeast
CL1912Contig1	1.25	944.98	1577.12	1261.05	1261.05	2341.77	3416.33	2879.05	2879.05	2.28	1.2	PKU68849.1 putative non-specific lipid-transfer protein AKCS9 [Dendrobium catenatum]	92.8	-	-	-	-	-
C60178	1.26	120.84	83.62	102.23	102.23	97.62	345.51	221.565	221.565	2.17	1.1	XP_010910090.1 uncharacterized protein LOC105036053 [Elaeis guineensis]	43.9	extracellular vesicular exosome	UDP-glucose 4-epimerase activity	recognition of apoptotic cell	-	-
C99814	1.26	20.14	21.99	21.065	21.065	28.28	64.84	46.56	46.56	2.21	1.1	XP_020688307.1 aldose 1-epimerase [Dendrobium catenatum]	628	-	-	response to cold	Aldose1-epimerase	Glycolysis / Gluconeogenesis
C105018	1.27	12.21	6.11	9.16	9.16	17.33	20.89	19.11	19.11	2.09	1.1	XP_020704476.1 UDP-xylose transporter 3 isoform X1 [Dendrobium catenatum]	629	endoplasmic reticulum	UDP-galactose transmembrane transporter activity	auxin metabolic process	-	-
C99266	1.27	149.02	64	106.51	106.51	117.7	320.72	219.21	219.21	2.06	1	XP_028552032.1 NADPH-dependent aldo-keto reductase, chloroplastic-like isoform X2 [Dendrobium catenatum]	572	apical plasma membrane	NADP+ binding	response to wounding	Alcoholdehydrogenase(NADP(+))	Galactose metabolism
C110488	1.28	6.8	12.88	9.84	9.84	25.29	22.52	23.905	23.905	2.43	1.3	XP_020676810.1 protein NRT1/ PTR FAMILY 5.2 [Dendrobium catenatum]	0.1012	vacuole	high affinity oligopeptide transporter activity	methylglyoxal catabolic process to D-lactate	-	Protein digestion and absorption
C92956	1.28	33.26	19.25	26.255	26.255	26.81	85.71	56.26	56.26	2.14	1.1	XP_020683328.1 jacalin-related lectin 19 [Dendrobium catenatum]	252	membrane	thioglucosidase binding	-	-	-
C35436	1.3	222.45	209.03	215.74	215.74	275.74	684.99	480.365	480.365	2.23	1.2	PKA61910.1 Metallothionein-like protein 4A [Apostasia shenzhenica]	75.1	perinuclear region of cytoplasm	nickel cation binding	-	-	-
CL1846Contig1	1.32	2855	1977.15	2416.07	2416.07	2976.84	7716.23	5346.53	5346.53	2.21	1.1	XP_020684007.1 pathogenesis-related protein 1 [Dendrobium catenatum]	268	membrane	identical protein binding	D-xylose catabolic process	(S)-norcoclaurinesynthase	Plant hormone signal transduction
CL1997Contig1	1.32	91.12	38.29	64.705	64.705	82.06	187.34	134.7	134.7	2.08	1.1	XP_020683921.1 pyruvate decarboxylase 1 [Dendrobium catenatum]	1140	membrane	protein binding	hair follicle morphogenesis	Pyruvatedecarboxylase	Glycolysis / Gluconeogenesis
C105506	1.34	6.43	5.95	6.19	6.19	13.11	15.37	14.24	14.24	2.3	1.2	XP_020689708.1 protein SCARECROW [Dendrobium catenatum]	634	nucleus	protein homodimerization activity	response to purine-containing compound	-	Plant hormone signal transduction
C116508	1.34	12.89	20.83	16.86	16.86	34.9	47.91	41.405	41.405	2.46	1.3	XP_020689832.1 probable alpha-glucosidase Os06g0675700 [Dendrobium catenatum]	1447	cytosol	glucosidase activity	transposition, RNA-mediated	Alpha-glucosidase	Galactose metabolism
C106854	1.36	72.15	32.53	52.34	52.34	83.88	138.18	111.03	111.03	2.12	1.1	XP_020679535.1 fasciclin-like arabinogalactan protein 1 [Dendrobium catenatum]	511	anchored to membrane	polysaccharide binding	response to lead ion	-	-
C106940	1.38	12.93	7.94	10.435	10.435	21.11	26.61	23.86	23.86	2.29	1.2	XP_020696821.1 patatin-like protein 3 isoform X2 [Dendrobium catenatum]	501	plasma membrane	acylglycerol lipase activity	renal sodium ion absorption	-	-
C86782	1.41	54.31	43.01	48.66	48.66	82.65	150.57	116.61	116.61	2.4	1.3	XP_020697631.1 thioredoxin H1 [Dendrobium catenatum]	120	chloroplast	protein disulfide isomerase activity	trehalose biosynthetic process	Peptide-N(4)-(N-acetyl-beta-glucosaminyl)asparagineamidase	-
CL2743Contig1	1.44	19.99	11.76	15.875	15.875	31.84	41.68	36.76	36.76	2.32	1.2	XP_020687821.1 uncharacterized protein LOC110103437 [Dendrobium catenatum]	519	cytosol	nucleotidase activity	response to carbon dioxide	Beta-phosphoglucomutase	Glyoxylate and dicarboxylate metabolism
CL3233Contig1	1.45	38.43	10.44	24.435	24.435	23.61	85.44	54.525	54.525	2.23	1.2	APB87922.1 ubiquitin-conjugating enzyme E2 24 [Dendrobium officinale]	1060	microtubule organizing center	SUMO ligase activity	plant-type hypersensitive response	E2ubiquitin-conjugatingenzyme	Ubiquitin mediated proteolysis
C113524	1.46	19.95	14.81	17.38	17.38	28.07	56.82	42.445	42.445	2.44	1.3	XP_020690467.1 probable serine/threonine-protein kinase At1g01540 isoform X1 [Dendrobium catenatum]	809	plasmodesma	protein kinase activity	defense response to bacterium	Non-specificserine/threonineproteinkinase	Plant hormone signal transduction
C79888	1.47	52.25	29.78	41.015	41.015	48.09	149.7	98.895	98.895	2.41	1.3	XP_020701786.1 classical arabinogalactan protein 9-like [Dendrobium catenatum]	41.6	-	-	response to DNA damage stimulus	-	-
C88834	1.48	288	70.38	179.19	179.19	355.16	453.61	404.385	404.385	2.26	1.2	XP_020588234.1 alcohol dehydrogenase 1 [Phalaenopsis equestris]	384	nucleus	ATP binding	response to cold	Alcoholdehydrogenase	Glycolysis / Gluconeogenesis
C95490	1.48	12.65	16.42	14.535	14.535	26	51.13	38.565	38.565	2.65	1.4	XP_020686256.1 cyclin-dependent protein kinase inhibitor SMR6-like [Dendrobium catenatum]	67.4	-	-	-	-	-
C97476	1.48	7.25	8.41	7.83	7.83	10.71	30.84	20.775	20.775	2.65	1.4	XP_020597787.1 trihelix transcription factor GT-3b [Phalaenopsis equestris]	223	mitochondrion	protein binding	neuron projection development	-	-
scaffold2325	1.48	6.36	15.93	11.145	11.145	24.49	45.93	35.21	35.21	3.16	1.7	XP_020703424.1 pachytene checkpoint protein 2 homolog isoform X1 [Dendrobium catenatum]	434	mediator complex	identical protein binding	hydrogen peroxide metabolic process	RING-typeE3ubiquitintransferase	Endocytosis
C106896	1.49	67.35	196.53	131.94	131.94	340.37	412.12	376.245	376.245	2.85	1.5	XP_020698741.1 transcription repressor MYB6 [Dendrobium catenatum]	419	cytosol	DOPA dioxygenase activity	malate transport	-	-
C97320	1.49	39.31	20.52	29.915	29.915	42.02	104.17	73.095	73.095	2.44	1.3	XP_020693002.1 extradiol ring-cleavage dioxygenase [Dendrobium catenatum]	469	-	-	production of siRNA involved in chromatin silencing by small RNA	Stizolobatesynthase	-
scaffold6821	1.5	7.19	2.22	4.705	4.705	6.96	15.32	11.14	11.14	2.37	1.2	XP_020686239.1 protein NDL1-like [Dendrobium catenatum]	536	endoplasmic reticulum membrane	protein binding	trichoblast differentiation	Tropinesterase	-
C83848	1.51	26.64	50.16	38.4	38.4	111.07	99.32	105.195	105.195	2.74	1.5	XP_020700952.2 uncharacterized protein LOC110112911 [Dendrobium catenatum]	101	-	-	mitotic cell cycle	-	-
C109312	1.52	100.91	99.68	100.295	100.295	233.57	297.18	265.375	265.375	2.65	1.4	XP_020694396.1 COBRA-like protein 1 [Dendrobium catenatum]	859	endosome	-	translational termination	-	-
C104458	1.53	3.69	3.59	3.64	3.64	6.89	12.3	9.595	9.595	2.64	1.4	XP_020673797.1 uncharacterized protein LOC110093300 isoform X1 [Dendrobium catenatum]	513	-	-	olfactory behavior	RNAhelicase	-
C65168	1.53	104	211.47	157.735	157.735	511.69	382.48	447.085	447.085	2.83	1.5	PKU62552.1 hypothetical protein MA16_Dca024683 [Dendrobium catenatum]	51.6	integral to membrane	protein binding	dephosphorylation	-	-
C74390	1.53	35.48	59.58	47.53	47.53	136.36	112.34	124.35	124.35	2.62	1.4	XP_020691626.1 acanthoscurrin-2 [Dendrobium catenatum]	40.8	-	-	embryo sac development	-	-
C102030	1.58	20.55	25.45	23	23	30.71	97.32	64.015	64.015	2.78	1.5	XP_020676241.2 caffeoylshikimate esterase [Dendrobium catenatum]	629	Golgi apparatus	(+)-menthofuran synthase activity	-	Acylglycerollipase	Glycerophospholipid metabolism
C108774	1.58	14.62	42.01	28.315	28.315	103.34	69.46	86.4	86.4	3.05	1.6	XP_020675849.1 premnaspirodiene oxygenase [Dendrobium catenatum]	672	extrinsic to membrane	hydrolase activity	negative regulation of chromatin binding	Premnaspirodieneoxygenase	Stilbenoid, diarylheptanoid and gingerol biosynthesis
C96138	1.59	4.49	4.08	4.285	4.285	7.63	14.63	11.13	11.13	2.6	1.4	PKU73322.1 Heavy metal-associated isoprenylated plant protein 26 [Dendrobium catenatum]	227	cell wall	metal ion binding	transcription initiation from RNA polymerase III promoter	RNA-directedRNApolymerase	Malaria
C108114	1.61	14.22	8.68	11.45	11.45	11.33	50.44	30.885	30.885	2.7	1.4	XP_020673946.1 CBL-interacting protein kinase 6 [Dendrobium catenatum]	806	plasma membrane	protein serine/threonine kinase activity	-	Non-specificserine/threonineproteinkinase	mTOR signaling pathway
C100832	1.62	782.54	222.49	502.515	502.515	421.06	2115.41	1268.23	1268.23	2.52	1.3	XP_020678204.1 formate dehydrogenase 1, mitochondrial [Dendrobium catenatum]	752	cytosol	electron carrier activity	-	Formatedehydrogenase	Glyoxylate and dicarboxylate metabolism
CL2616Contig1	1.62	18.59	27.68	23.135	23.135	94.06	43.79	68.925	68.925	2.98	1.6	AXY87678.1 transcription factor MYB6-like protein [Cymbidium sinense]	234	nucleus	sequence-specific DNA binding	-	-	-
C103552	1.63	20.27	23.86	22.065	22.065	60.32	69.85	65.085	65.085	2.95	1.6	XP_020675404.1 putative anthocyanidin reductase [Dendrobium catenatum]	547	mitochondrion	nucleotidyltransferase activity	-	Dihydroflavanol4-reductase	Flavonoid biosynthesis
C106078	1.63	17.29	18.51	17.9	17.9	24.95	77.11	51.03	51.03	2.85	1.5	XP_020678105.1 ATP sulfurylase 1, chloroplastic-like [Dendrobium catenatum]	804	endoplasmic reticulum	dihydrokaempferol 4-reductase activity	negative regulation of epidermal growth factor receptor signaling pathway	Adenylyl-sulfatekinase	Sulfur metabolism
scaffold10864	1.69	46.49	130.87	88.68	88.68	227.47	351.2	289.335	289.335	3.26	1.7	XP_020697143.1 xyloglucan endotransglucosylase/hydrolase protein 24-like [Dendrobium catenatum]	262	cell wall	xyloglucan:xyloglucosyl transferase activity	motor axon guidance	Xyloglucan-specificendo-beta-14-glucanase	Plant hormone signal transduction
scaffold4149	1.69	0.92	1.46	1.19	1.19	1.04	2.31	1.675	1.675	1.41	0.5	PKU59237.1 L-ascorbate oxidase like [Dendrobium catenatum]	556	Golgi apparatus	xyloglucan-specific endo-beta-1,4-glucanase activity	pyrimidine base biosynthetic process	Laccase	-
C103138	1.71	10.68	14.52	12.6	12.6	8.82	64.67	36.745	36.745	2.92	1.5	XP_020705693.2 probable 2-oxoglutarate-dependent dioxygenase At5g05600 [Dendrobium catenatum]	581	cell wall	pectinesterase inhibitor activity	SRP-dependent cotranslational protein targeting to membrane	Flavonolsynthase	Diterpenoid biosynthesis
C87634	1.71	22.61	15.68	19.145	19.145	10.3	96.88	53.59	53.59	2.8	1.5	XP_020695486.1 pectinesterase inhibitor 9-like [Dendrobium catenatum]	234	cell wall	copper ion binding	response to carbohydrate stimulus	Pectinesterase	Pentose and glucuronate interconversions
scaffold4148	1.71	3.96	3.1	3.53	3.53	6.76	17.83	12.295	12.295	3.48	1.8	XP_020681075.1 L-ascorbate oxidase homolog [Dendrobium catenatum]	999	cytoplasm	dioxygenase activity	cellular response to salt stress	L-ascorbateoxidase	-
scaffold3853	1.72	15.76	8.73	12.245	12.245	22.69	35.58	29.135	29.135	2.38	1.3	XP_020583224.1 SUMO-conjugating enzyme SCE1-like [Phalaenopsis equestris]	272	nucleoplasm	small protein activating enzyme binding	response to UV	E2ubiquitin-conjugatingenzyme	RNA transport
C77176	1.73	403.21	76.43	239.82	239.82	227.47	1006.58	617.025	617.025	2.57	1.4	XP_020586507.1 peamaclein-like [Phalaenopsis equestris]	120	plasmodesma	protein binding	RNA 5{prime}-end processing	Quinol--cytochrome-creductase	-
C78496	1.78	15.43	53.11	34.27	34.27	48.72	194.36	121.54	121.54	3.55	1.8	XP_020673063.2 uncharacterized protein LOC110092738 [Dendrobium catenatum]	134	vacuole	protein binding	glucosinolate biosynthetic process	-	-
C93312	1.78	18.32	9.38	13.85	13.85	11.24	68.42	39.83	39.83	2.88	1.5	XP_020676722.1 CBL-interacting protein kinase 7 [Dendrobium catenatum]	360	peroxisomal matrix	protein self-association	cellular transition metal ion homeostasis	Non-specificserine/threonineproteinkinase	Cell cycle - yeast
C91260	1.78	45.93	242.15	144.04	144.04	336.95	727.22	532.085	532.085	3.69	1.9	XP_020696001.1 small heat shock protein, chloroplastic-like [Dendrobium catenatum]	286	-	-	protein homooligomerization	-	Protein processing in endoplasmic reticulum
C91998	1.78	6.41	6.07	6.24	6.24	9.49	29.11	19.3	19.3	3.09	1.6	XP_020704099.1 uncharacterized protein LOC110115250 [Dendrobium catenatum]	228	-	-	-	-	-
C81022	1.79	16.72	10.14	13.43	13.43	25.6	54.56	40.08	40.08	2.98	1.6	WP_145740928.1 HAD-IA family hydrolase [Variovorax sp. T529]	38.9	-	-	response to jasmonic acid stimulus	-	-
C74862	1.8	199.44	48.02	123.73	123.73	108.49	581.16	344.825	344.825	2.79	1.5	PKU80549.1 hypothetical protein MA16_Dca011673 [Dendrobium catenatum]	140	-	-	cation transport	-	-
C75756	1.8	10.05	16.28	13.165	13.165	37.79	54.57	46.18	46.18	3.51	1.8	XP_015224771.1 PREDICTED: thyroid hormone receptor beta isoform X2 [Cyprinodon variegatus]	40	-	-	-	-	-
C108370	1.82	27.18	15.98	21.58	21.58	40.15	91.85	66	66	3.06	1.6	XP_020579771.1 fasciclin-like arabinogalactan protein 17 [Phalaenopsis equestris]	710	plasma membrane	metal ion binding	defense response to bacterium	-	-
C97800	1.85	1.93	2.91	2.42	2.42	9.38	5.78	7.58	7.58	3.13	1.6	XP_020573275.1 zinc transporter 3-like [Phalaenopsis equestris]	409	trans-Golgi network	copper uptake transmembrane transporter activity	maturation of SSU-rRNA from tricistronic rRNA transcript (SSU-rRNA, 5.8S rRNA, LSU-rRNA)	-	-
C111728	1.86	27.33	3.97	15.65	15.65	16.68	72.71	44.695	44.695	2.86	1.5	XP_020700045.1 glucose-1-phosphate adenylyltransferase large subunit 1 [Dendrobium catenatum]	990	chloroplast	AMP binding	peroxisome organization	Glucose-1-phosphateadenylyltransferase	Starch and sucrose metabolism
C101222	1.87	2.68	1.76	2.22	2.22	2.84	10.94	6.89	6.89	3.1	1.6	XP_020693290.1 laccase-3 [Dendrobium catenatum]	659	plasmodesma	copper ion binding	spliceosomal complex assembly	Laccase	Mineral absorption
C99918	1.87	16.28	14.74	15.51	15.51	5.98	96.54	51.26	51.26	3.3	1.7	XP_020689413.1 auxin-induced protein 22D [Dendrobium catenatum]	285	nucleus	protein binding	-	-	Plant hormone signal transduction
CL3249Contig1	1.87	19.79	13.94	16.865	16.865	33.04	76.3	54.67	54.67	3.24	1.7	PKU75595.1 Putative caffeoyl-CoA O-methyltransferase [Dendrobium catenatum]	297	cytosol	caffeoyl CoA:S-adenosyl-L-methionine O-methyltransferase activity	donor selection	Flavonoid3{prime}5{prime}-methyltransferase	Phenylalanine metabolism
scaffold10077	1.89	8.45	7.47	7.96	7.96	15.54	39.14	27.34	27.34	3.43	1.8	XP_020677203.1 serine/threonine-protein kinase RIPK-like [Dendrobium catenatum]	413	nucleus	kinase activity	cell wall polysaccharide catabolic process	Non-specificserine/threonineproteinkinase	Toll-like receptor signaling pathway
C78396	1.9	8.31	11.92	10.115	10.115	44.58	27.06	35.82	35.82	3.54	1.8	XP_020594274.1 VQ motif-containing protein 22-like [Phalaenopsis equestris]	109	-	-	translational initiation	-	-
C80836	1.9	4.55	1.26	2.905	2.905	6.85	10.94	8.895	8.895	3.06	1.6	XP_020689836.1 protein PELPK1 [Dendrobium catenatum]	57.8	nucleus	sequence-specific DNA binding transcription factor activity	BMP signaling pathway	-	-
C82460	1.9	15.94	22.98	19.46	19.46	38.08	101.27	69.675	69.675	3.58	1.8	XP_020590760.1 uncharacterized protein At4g30180 [Phalaenopsis equestris]	86.3	nucleus	sequence-specific DNA binding	cellular response to salt stress	-	-
C89028	1.9	2.35	5.53	3.94	3.94	22.4	8.06	15.23	15.23	3.87	2	XP_020675651.1 transcription factor MYB30-like [Dendrobium catenatum]	388	-	-	cholesterol biosynthetic process	Non-specificserine/threonineproteinkinase	-
C93148	1.91	4.2	11.53	7.865	7.865	22.66	33.88	28.27	28.27	3.59	1.8	XP_020700629.1 protein LURP-one-related 8 isoform X1 [Dendrobium catenatum]	301	plasma membrane	identical protein binding	cell motility	-	-
C97556	1.91	6.11	5.38	5.745	5.745	5.38	32.88	19.13	19.13	3.33	1.7	XP_020671741.1 uncharacterized protein LOC110091833 [Dendrobium catenatum]	437	chloroplast	protein domain specific binding	protein ubiquitination	-	-
C98206	1.91	235.6	420.6	328.1	328.1	514.44	1911.17	1212.81	1212.81	3.7	1.9	XP_020684788.1 ferritin-3, chloroplastic-like [Dendrobium catenatum]	419	extracellular region	iron ion binding	-	Ferroxidase	Mineral absorption
C81694	1.94	1.58	1.16	1.37	1.37	2.7	5.96	4.33	4.33	3.16	1.7	XP_008776287.1 abscisic acid receptor PYL4-like [Phoenix dactylifera]	227	cytoplasm	receptor activity	-	-	Plant hormone signal transduction
C66936	1.95	7.76	10.34	9.05	9.05	6.66	58.32	32.49	32.49	3.59	1.8	PKU64760.1 hypothetical protein MA16_Dca012624 [Dendrobium catenatum]	189	-	-	cytidine to uridine editing	-	-
C107758	1.97	6.03	0.62	3.325	3.325	5.39	15.05	10.22	10.22	3.07	1.6	XP_020699103.1 probable receptor-like serine/threonine-protein kinase At5g57670 [Dendrobium catenatum]	636	plasma membrane	protein serine/threonine kinase activity	sex determination	Non-specificserine/threonineproteinkinase	Plant-pathogen interaction
C111242	1.97	6.39	3.69	5.04	5.04	14.06	21.22	17.64	17.64	3.5	1.8	XP_020705879.1 phosphomethylethanolamine N-methyltransferase [Dendrobium catenatum]	942	-	-	-	Sarcosine/dimethylglycineN-methyltransferase	Ubiquinone and other terpenoid-quinone biosynthesis
C110060	1.99	27.74	140.6	84.17	84.17	206.75	489.53	348.14	348.14	4.14	2	PKU67769.1 hypothetical protein MA16_Dca016938 [Dendrobium catenatum]	83.6	-	-	positive regulation of canonical Wnt receptor signaling pathway	-	-
C37092	1.99	865.15	172.12	518.635	518.635	288.78	2987.1	1637.94	1637.94	3.16	1.7	PKU87745.1 hypothetical protein MA16_Dca023588 [Dendrobium catenatum]	58.9	-	-	-	-	-
C88432	2	3.4	4.64	4.02	4.02	15.48	16.4	15.94	15.94	3.97	2	XP_020701089.1 abscisic stress-ripening protein 1-like [Dendrobium catenatum]	67	-	-	-	-	-
C67836	2.01	3.29	2.75	3.02	3.02	8.21	13.14	10.675	10.675	3.53	1.8	RWW84352.1 hypothetical protein BHE74_00007047 [Ensete ventricosum]	108	-	dioxygenase activity	acyl-CoA metabolic process	-	-
scaffold9859	2.01	1.03	0.85	0.94	0.94	2.38	5.02	3.7	3.7	3.94	2	XP_020676339.2 2-oxoglutarate-dependent dioxygenase DAO-like [Dendrobium catenatum]	376	nucleus	transcription regulatory region DNA binding	response to auxin stimulus	Flavanone3-dioxygenase	Diterpenoid biosynthesis
C95674	2.03	0.76	5.13	2.945	2.945	7.62	17.24	12.43	12.43	4.22	2.1	ARI44760.1 MADS box protein AP1 [Dendrobium hybrid cultivar]	289	nucleus	sequence-specific DNA binding transcription factor activity	triglyceride catabolic process	-	-
C57334	2.09	4.29	31.89	18.09	18.09	57.45	107.23	82.34	82.34	4.55	2.2	WP_121473812.1 DUF4097 family beta strand repeat protein [Brevibacillus laterosporus]	37.7	nucleus	protein binding	response to wounding	-	-
scaffold11079	2.09	1.91	1.23	1.57	1.57	2.37	8.82	5.595	5.595	3.56	1.8	XP_020699985.1 myb-related protein 308 [Dendrobium catenatum]	270	-	-	transposition, RNA-mediated	-	-
C95992	2.1	14.53	6.76	10.645	10.645	14.74	63.47	39.105	39.105	3.67	1.9	XP_020592734.1 WUSCHEL-related homeobox 8-like [Phalaenopsis equestris]	362	nucleus	sequence-specific DNA binding	meiotic DNA double-strand break processing	D-cysteinedesulfhydrase	-
C109626	2.12	3.25	3.86	3.555	3.555	6.02	23.46	14.74	14.74	4.15	2.1	KJB09767.1 hypothetical protein B456_001G163400 [Gossypium raimondii]	141	-	-	post-embryonic development	NADH:ubiquinonereductase(H(+)-translocating)	Oxidative phosphorylation
scaffold6541	2.12	0.95	0.35	0.65	0.65	1.18	3.17	2.175	2.175	3.35	1.7	XP_020587724.1 VQ motif-containing protein 4-like [Phalaenopsis equestris]	115	-	protein binding	negative regulation of cytokine production involved in inflammatory response	-	-
C81476	2.13	5.08	1.69	3.385	3.385	4.41	20.82	12.615	12.615	3.73	1.9	XP_028555400.1 RING-H2 finger protein ATL52-like [Dendrobium catenatum]	147	-	flavonol synthase activity	-	RING-typeE3ubiquitintransferase	-
CL3289Contig1	2.13	26.7	16.08	21.39	21.39	51.48	111.13	81.305	81.305	3.8	1.9	XP_028553297.1 S-norcoclaurine synthase 1-like [Dendrobium catenatum]	472	plasma membrane	ubiquitin-protein ligase activity	protein homooligomerization	Flavanone3-dioxygenase	Diterpenoid biosynthesis
C110770	2.14	2.4	1	1.7	1.7	2.09	10.66	6.375	6.375	3.75	1.9	XP_020678380.1 transcription factor TGAL5 [Dendrobium catenatum]	767	nucleus	protein binding	-	-	Plant hormone signal transduction
scaffold5116	2.16	1.94	0.62	1.28	1.28	2.85	5.54	4.195	4.195	3.28	1.7	PKU74216.1 hypothetical protein MA16_Dca021620 [Dendrobium catenatum]	410	Golgi membrane	protein binding	response to abscisic acid stimulus	O-fucosylpeptide3-beta-N-acetylglucosaminyltransferase	Mucin type O-Glycan biosynthesis
C111342	2.18	2.59	1.3	1.945	1.945	3.84	11.42	7.63	7.63	3.92	2	XP_020595945.1 uncharacterized protein LOC110035947 isoform X1 [Phalaenopsis equestris]	715	-	-	tRNA export from nucleus	-	-
CL389Contig1	2.18	1.69	0	0.845	0.845	0	0	0	1e-06	0	-19.7	WP_139241637.1 DUF3080 family protein [Aestuariibacter aggregatus]	37.7	-	-	-	-	-
C73666	2.19	2.5	0.89	1.695	1.695	4.9	7.22	6.06	6.06	3.58	1.8	WP_145118040.1 putative selenoprotein [Sphingomonas dokdonensis]	36.2	-	-	leaf development	-	-
C68754	2.21	56.07	43.28	49.675	49.675	135.42	275.68	205.55	205.55	4.14	2	PKU63263.1 hypothetical protein MA16_Dca014729 [Dendrobium catenatum]	105	-	-	rRNA processing	-	-
C90740	2.21	10.23	2.56	6.395	6.395	26.44	18.99	22.715	22.715	3.55	1.8	XP_020682093.1 uncharacterized protein LOC110099326 [Dendrobium catenatum]	254	-	-	response to jasmonic acid stimulus	-	-
C51562	2.28	1.25	0.95	1.1	1.1	4.88	3.04	3.96	3.96	3.6	1.8	XP_020700451.1 LOB domain-containing protein 1 [Dendrobium catenatum]	138	mitochondrion	protein binding	-	Alcohol-formingfattyacyl-CoAreductase	Peroxisome
C87016	2.28	6.25	1.37	3.81	3.81	3.97	24.73	14.35	14.35	3.77	1.9	XP_020578550.1 mavicyanin-like [Phalaenopsis equestris]	232	integral to plasma membrane	xyloglucan-specific endo-beta-1,4-glucanase activity	-	-	-
C98318	2.28	40	20.37	30.185	30.185	36.21	214.97	125.59	125.59	4.16	2.1	XP_020594434.1 probable xyloglucan endotransglucosylase/hydrolase protein 33 [Phalaenopsis equestris]	487	plasmodesma	protein binding	-	Xyloglucan-specificendo-beta-14-glucanase	-
scaffold10079	2.29	0.74	0.21	0.475	0.475	0.47	2.87	1.67	1.67	3.52	1.8	RRT51919.1 hypothetical protein B296_00032590 [Ensete ventricosum]	63.9	cytoplasm	kinase activity	primary shoot apical meristem specification	Non-specificserine/threonineproteinkinase	Plant-pathogen interaction
C104846	2.31	37.04	34.28	35.66	35.66	68.58	252.34	160.46	160.46	4.5	2.2	XP_020682992.1 aquaporin PIP1-2-like [Dendrobium catenatum]	573	protein complex	ubiquitin protein ligase binding	polar nucleus fusion	-	-
C105406	2.31	8.63	3.95	6.29	6.29	12.24	44.75	28.495	28.495	4.53	2.2	XP_020704837.1 probable amino acid permease 7 isoform X1 [Dendrobium catenatum]	823	integral to plasma membrane	L-glutamate transmembrane transporter activity	-	-	-
C62476	2.32	3.14	9.79	6.465	6.465	42.05	6.35	24.2	24.2	3.74	1.9	KZD03406.1 hypothetical protein AUP45_22295 [Thalassospira xiamenensis]	127	mitochondrion	-	shoot development	-	-
C87108	2.33	2.33	1.29	1.81	1.81	1.79	14.65	8.22	8.22	4.54	2.2	XP_020686102.1 zinc finger protein GIS3-like [Dendrobium catenatum]	246	nucleus	sequence-specific DNA binding transcription factor activity	-	-	-
scaffold7725	2.33	2.13	1.67	1.9	1.9	4.01	13.26	8.635	8.635	4.54	2.2	XP_020704423.1 uncharacterized protein LOC110115504 [Dendrobium catenatum]	155	-	-	plant-type hypersensitive response	-	-
C99200	2.34	3.26	3.02	3.14	3.14	2.24	28.33	15.285	15.285	4.87	2.3	XP_020691371.2 probable mannitol dehydrogenase isoform X1 [Dendrobium catenatum]	500	-	-	polar nucleus fusion	Geranioldehydrogenase(NADP(+))	Glycolysis / Gluconeogenesis
C66392	2.35	4.65	1.73	3.19	3.19	4.42	25.73	15.075	15.075	4.73	2.2	XP_020673653.1 protein LITTLE ZIPPER 1 [Dendrobium catenatum]	95.1	extracellular vesicular exosome	protein homodimerization activity	cell proliferation	-	-
C56244	2.38	1	0.32	0.66	0.66	1.47	3.51	2.49	2.49	3.77	1.9	XP_020673386.1 tryptamine hydroxycinnamoyltransferase 1 [Dendrobium catenatum]	208	-	rosmarinate synthase activity	{prime}de novo{prime} pyrimidine base biosynthetic process	AgmatineN(4)-coumaroyltransferase	Stilbenoid, diarylheptanoid and gingerol biosynthesis
C91496	2.39	19.49	10.1	14.795	14.795	16.25	115.31	65.78	65.78	4.45	2.2	XP_020694645.1 pathogenesis-related protein 1A [Dendrobium catenatum]	222	extracellular space	cholesterol binding	shoot development	-	-
C70056	2.4	3.5	0.48	1.99	1.99	4.87	14.91	9.89	9.89	4.97	2.3	XP_028555176.1 protein PELPK1-like [Dendrobium catenatum]	40.4	-	-	-	-	-
C95730	2.4	1.01	2.09	1.55	1.55	3.49	13.03	8.26	8.26	5.33	2.4	XP_028548186.1 uncharacterized protein LOC114578841 [Dendrobium catenatum]	302	mitochondrial inner membrane	protein binding	regulation of cellular response to stress	-	-
C70154	2.42	1.92	1.06	1.49	1.49	4.12	7.16	5.64	5.64	3.79	1.9	RJU93745.1 hypothetical protein DWC00_07750 [Candidatus Poseidoniales archaeon]	44.3	-	-	-	-	-
scaffold5590	2.46	2	1.43	1.715	1.715	3.24	14.16	8.7	8.7	5.07	2.3	KRH12696.1 hypothetical protein GLYMA_15G187800 [Glycine max]	251	plasma membrane respiratory chain complex I	NADH dehydrogenase (ubiquinone) activity	-	NADH:ubiquinonereductase(H(+)-translocating)	Oxidative phosphorylation
C107198	2.49	5.96	0.99	3.475	3.475	6.79	24.34	15.565	15.565	4.48	2.2	XP_020677248.2 probable flavin-containing monooxygenase 1 [Dendrobium catenatum]	888	cytosol	monooxygenase activity	defense response to bacterium	Trimethylaminemonooxygenase	Drug metabolism - cytochrome P450
C90242	2.5	1.74	2.23	1.985	1.985	2.03	17.16	9.595	9.595	4.83	2.3	XP_020580741.1 heavy metal-associated isoprenylated plant protein 7-like [Phalaenopsis equestris]	135	plasmodesma	copper ion binding	-	-	Mineral absorption
C73118	2.52	1.18	1.17	1.175	1.175	1.05	11.02	6.035	6.035	5.14	2.4	AAD39576.1 T10O24.16 [Arabidopsis thaliana]	46.2	vacuole	-	mitochondrial RNA processing	-	-
C87404	2.53	1.78	2.58	2.18	2.18	12.24	13.53	12.885	12.885	5.91	2.6	XP_020673684.1 fasciclin-like arabinogalactan protein 6 [Dendrobium catenatum]	291	external side of plasma membrane	polysaccharide binding	-	-	-
C99704	2.55	7.01	3.89	5.45	5.45	6.86	49.17	28.015	28.015	5.14	2.4	XP_020695678.1 AT-hook motif nuclear-localized protein 23-like [Dendrobium catenatum]	449	nucleus	protein self-association	-	-	-
C81394	2.56	1.18	1.33	1.255	1.255	1.04	14.6	7.82	7.82	6.23	2.6	PKU75936.1 hypothetical protein MA16_Dca005983 [Dendrobium catenatum]	60.5	-	-	protein targeting to vacuole involved in autophagy	-	-
C58310	2.57	1.86	0.45	1.155	1.155	1.82	7.39	4.605	4.605	3.99	2	KDO50251.1 hypothetical protein CISIN_1g0163482mg, partial [Citrus sinensis]	40.4	-	-	-	-	-
scaffold11710	2.61	8.01	8.68	8.345	8.345	14.78	81.31	48.045	48.045	5.76	2.5	XP_020690413.1 probable nicotianamine synthase 4 [Dendrobium catenatum]	189	-	-	D-amino acid catabolic process	Nicotianaminesynthase	-
scaffold8157	2.61	1.42	1.62	1.52	1.52	3.34	14.45	8.895	8.895	5.85	2.5	XP_020702778.1 ethylene-responsive transcription factor ERF039-like [Dendrobium catenatum]	168	-	transcription regulatory region DNA binding	regulation of reactive oxygen species metabolic process	-	-
C68500	2.63	29.75	16.52	23.135	23.135	13.17	232.9	123.035	123.035	5.32	2.4	PKU71402.1 hypothetical protein MA16_Dca004244 [Dendrobium catenatum]	56.2	-	-	-	-	-
C52520	2.64	1.68	0.73	1.205	1.205	0.56	12.83	6.695	6.695	5.56	2.5	PKU74213.1 ZF-HD homeobox protein [Dendrobium catenatum]	60.5	nucleus	sequence-specific DNA binding transcription factor activity	-	-	-
scaffold4246	2.65	0.43	0.48	0.455	0.455	2.04	3.11	2.575	2.575	5.66	2.5	XP_020702434.1 transcription factor MYB36 [Dendrobium catenatum]	118	Casparian strip	regulatory region DNA binding	phytochelatin-metal complex formation	-	-
C52916	2.67	3.37	0.18	1.775	1.775	8.51	8.3	8.405	8.405	4.74	2.2	PKA56602.1 RPM1-interacting protein 4 [Apostasia shenzhenica]	95.9	membrane	protein binding	-	-	Plant-pathogen interaction
C100668	2.71	1.77	1	1.385	1.385	3.69	13.98	8.835	8.835	6.38	2.7	XP_020671960.1 subtilisin-like protease SBT5.3 [Dendrobium catenatum]	678	extracellular region	protein binding	Mo-molybdopterin cofactor biosynthetic process	Subtilisin	-
scaffold8583	2.72	0.38	0.48	0.43	0.43	0.5	4.56	2.53	2.53	5.88	2.6	XP_020678354.1 amino acid permease 3 [Dendrobium catenatum]	244	plasma membrane	L-proline transmembrane transporter activity	cell wall pectin metabolic process	-	-
C96572	2.73	6.04	0.95	3.495	3.495	1.73	32.98	17.355	17.355	4.97	2.3	XP_020701785.1 cationic peroxidase 1-like [Dendrobium catenatum]	511	cell wall	protein binding	-	Peroxidase	Phenylalanine metabolism
C101448	2.75	1.46	1.33	1.395	1.395	1.1	14.4	7.75	7.75	5.56	2.5	XP_020680362.1 phytoene synthase 2, chloroplastic [Dendrobium catenatum]	627	chloroplast	protein binding	transepithelial water transport	15-cis-phytoenesynthase	Carotenoid biosynthesis
C30478	2.77	4.73	1.88	3.305	3.305	1.13	36.79	18.96	18.96	5.74	2.5	XP_020681238.1 mini zinc finger protein 1-like [Dendrobium catenatum]	92.4	nucleus	sequence-specific DNA binding	filamentous growth	Non-specificserine/threonineproteinkinase	-
C25218	2.79	0.97	1.09	1.03	1.03	1.96	7.01	4.485	4.485	4.35	2.1	CDE60662.1 cell surface saccharide synthesis protein [Fusobacterium sp. CAG:439]	38.9	-	-	leaf vascular tissue pattern formation	-	-
C51000	2.79	0.5	0.19	0.345	0.345	0.59	2	1.295	1.295	3.75	1.9	XP_020692454.1 uncharacterized protein LOC110106779 [Dendrobium catenatum]	110	-	-	RNA splicing	-	-
C70870	2.79	0.78	0.38	0.58	0.58	0.57	5.25	2.91	2.91	5.02	2.3	XP_020691362.1 uncharacterized protein LOC110105996 isoform X1 [Dendrobium catenatum]	217	-	-	neutrophil degranulation	-	-
C94214	2.79	13.18	25.45	19.315	19.315	70.49	205.94	138.215	138.215	7.16	2.8	PKU87420.1 hypothetical protein MA16_Dca008516 [Dendrobium catenatum]	251	cytoplasm	protein binding	-	-	-
C67070	2.8	1926.19	1501.94	1714.07	1714.07	3631.75	17440.2	10536	10536	6.15	2.6	XP_020679854.1 metallothionein-like protein type 2 [Dendrobium catenatum]	68.9	-	cadmium ion binding	cellular amino acid metabolic process	-	-
C44912	2.81	1.22	0.24	0.73	0.73	1.79	5.73	3.76	3.76	5.15	2.4	XP_020700552.1 receptor-like protein kinase HSL1 [Dendrobium catenatum]	179	pollen tube	protein serine/threonine kinase activity	-	Receptorprotein-tyrosinekinase	Plant-pathogen interaction
C100792	2.85	100.55	64.42	82.485	82.485	173.94	880.42	527.18	527.18	6.39	2.7	XP_020584855.1 LOW QUALITY PROTEIN: aquaporin PIP2-7-like [Phalaenopsis equestris]	533	-	-	response to drug	-	-
C61986	2.85	1.67	0.59	1.13	1.13	2	6.54	4.27	4.27	3.78	1.9	WP_120557167.1 HAMP domain-containing protein [Corallococcus sp. AB050A]	37.7	protein complex	ubiquitin protein ligase binding	-	-	-
C36380	2.88	0.23	0.47	0.35	0.35	1.42	3.61	2.515	2.515	7.19	2.8	XP_003516624.1 transcription factor RAX3 [Glycine max]	210	nucleus	sequence-specific DNA binding transcription factor activity	fatty acid elongation	-	-
C76428	2.89	114.9	31.13	73.015	73.015	133.64	756.39	445.015	445.015	6.09	2.6	XP_020684398.1 chemocyanin [Dendrobium catenatum]	87	vacuole	-	fatty acid elongation	-	-
C109532	2.93	2.45	1.51	1.98	1.98	1.73	24.6	13.165	13.165	6.65	2.7	XP_020694118.1 uncharacterized protein LOC110107981 [Dendrobium catenatum]	745	-	-	embryo development ending in seed dormancy	-	-
C27572	2.93	0.91	3.47	2.19	2.19	22.69	0.94	11.815	11.815	5.39	2.4	BAP25847.1 metallothionein [Iris lactea var. lactea]	93.2	cytosol	metal ion binding	cytokinin transport	-	-
C73232	2.94	0.93	0.26	0.595	0.595	0.52	7.53	4.025	4.025	6.76	2.8	XP_002519539.1 probable aquaporin PIP2-2 [Ricinus communis]	58.2	integral to membrane	water channel activity	-	-	-
C27704	2.97	0.75	1.41	1.08	1.08	14.54	0.46	7.5	7.5	6.94	2.8	PKA63151.1 Metallothionein-like protein 4A [Apostasia shenzhenica]	82	cytosol	nickel cation binding	multicellular organismal development	-	-
C69636	3	2.82	2.46	2.64	2.64	2.4	33.39	17.895	17.895	6.78	2.8	PKU86398.1 hypothetical protein MA16_Dca013334 [Dendrobium catenatum]	75.9	-	-	-	-	-
C61882	3.02	2.83	0.86	1.845	1.845	2.61	22.22	12.415	12.415	6.73	2.8	XP_019645292.1 PREDICTED: polycystic kidney disease protein 1-like 2 [Branchiostoma belcheri]	42.4	-	-	response to drug	-	-
C40242	3.07	1.73	1.11	1.42	1.42	0.84	24.19	12.515	12.515	8.81	3.1	KDR81650.1 hypothetical protein GALMADRAFT_89844 [Galerina marginata CBS 339.88]	38.9	-	-	-	-	-
C29946	3.09	0.56	0.95	0.755	0.755	2.29	8.76	5.525	5.525	7.32	2.9	WP_111628191.1 deoxynucleoside kinase [Larkinella arboricola]	36.2	-	-	response to auxin stimulus	-	-
C94222	3.1	1.68	3.21	2.445	2.445	1.59	40.18	20.885	20.885	8.54	3.1	XP_020693017.1 4,5-DOPA dioxygenase extradiol [Dendrobium catenatum]	435	cytosol	DOPA dioxygenase activity	-	34-dihydroxyphenylacetate23-dioxygenase	-
scaffold4680	3.11	0.21	0.19	0.2	0.2	0.11	2.74	1.425	1.425	7.13	2.8	XP_020691165.1 probable trehalose-phosphate phosphatase 6 [Dendrobium catenatum]	332	plasma membrane	trehalose-phosphatase activity	nucleotide-excision repair, preincision complex assembly	Trehalose-phosphatase	Starch and sucrose metabolism
scaffold6817	3.11	0.32	0.59	0.455	0.455	0.19	8.28	4.235	4.235	9.31	3.2	XP_020693601.1 NAC domain-containing protein 7 [Dendrobium catenatum]	296	secondary cell wall	protein binding	response to drug	-	-
C66752	3.16	1.8	4.36	3.08	3.08	32.4	18.88	25.64	25.64	8.32	3.1	PKU65524.1 Transcription factor CPC [Dendrobium catenatum]	80.9	nucleus	protein binding	sugar mediated signaling pathway	-	-
C94020	3.17	12.98	0.14	6.56	6.56	6.92	82.66	44.79	44.79	6.83	2.8	XP_028554633.1 protein E6-like [Dendrobium catenatum]	285	-	-	purinergic receptor signaling pathway	-	-
scaffold4407	3.18	0.4	0.1	0.25	0.25	0	3.43	1.715	1.715	6.86	2.8	XP_020689208.1 lysine histidine transporter 2 [Dendrobium catenatum]	206	integral to plasma membrane	L-aspartate transmembrane transporter activity	purinergic receptor signaling pathway	-	-
C96856	3.19	1.68	0.3	0.99	0.99	2.83	11.28	7.055	7.055	7.13	2.8	XP_020690660.1 AT-hook motif nuclear-localized protein 26 [Dendrobium catenatum]	290	nucleus	double-stranded DNA binding	actin filament bundle assembly	-	-
C100712	3.21	0.56	1.48	1.02	1.02	0.49	19.11	9.8	9.8	9.61	3.3	XP_020698654.1 WAT1-related protein At1g44800-like [Dendrobium catenatum]	646	plant-type vacuole membrane	L-glutamine transmembrane transporter activity	filamentous growth	-	-
C74100	3.22	0.54	2.24	1.39	1.39	1.52	22.89	12.205	12.205	8.78	3.1	XP_020592391.1 uncharacterized protein LOC110032938 [Phalaenopsis equestris]	135	-	-	retina layer formation	-	-
scaffold12379	3.23	3.3	0.04	1.67	1.67	0.38	22.85	11.615	11.615	6.96	2.8	XP_020589299.1 LOW QUALITY PROTEIN: carotenoid cleavage dioxygenase 8 homolog B, chloroplastic [Phalaenopsis equestris]	492	chloroplast stroma	all-trans-retinyl-palmitate hydrolase, 11-cis retinol forming activity	positive regulation of transferase activity	Carotenoidisomerooxygenase	Retinol metabolism
CL1358Contig1	3.26	0	2.03	1.015	1.015	12.9	12.38	12.64	12.64	12.45	3.6	EOO09548.1 hypothetical protein IGA_06290, partial [Bacillus cereus HuA3-9]	295	mitochondrion	-	ribosomal small subunit assembly	-	-
scaffold5567	3.27	0.99	0.13	0.56	0.56	0.48	8.63	4.555	4.555	8.13	3	XP_020672042.1 beta-galactosidase 7 [Dendrobium catenatum]	430	cytosol	beta-galactosidase activity	rRNA methylation	Beta-galactosidase	Galactose metabolism
scaffold8712	3.29	3.74	1.98	2.86	2.86	4.31	44.75	24.53	24.53	8.58	3.1	XP_020674866.1 GTPase activating protein 1 isoform X2 [Dendrobium catenatum]	247	-	-	-	ProteinkinaseC	Glycerophospholipid metabolism
C45368	3.29	0	6.67	3.335	3.335	45.58	24.97	35.275	35.275	10.58	3.4	WP_011181539.1 MULTISPECIES: hypothetical protein [Bacillus]	137	plasma membrane	phospholipid binding	-	-	-
C1935	3.39	0	0	0	1e-06	0	0	0	1e-06	1	0	GBD36268.1 hypothetical protein HRbin36_01389 [bacterium HR36]	34.3	-	-	sphingomyelin biosynthetic process	-	-
C15840	3.41	0	0	0	1e-06	0	5.54	2.77	2.77	27,70,000.00	21.4	PKU76993.1 putative inactive heme oxygenase 2, chloroplastic [Dendrobium catenatum]	108	chloroplast	protein binding	-	Hemeoxygenase(biliverdin-producing)	Mineral absorption
C107272	3.46	0.95	4.79	2.87	2.87	42.33	10.87	26.6	26.6	9.27	3.2	PKU81788.1 Cytochrome P450 71A9 [Dendrobium catenatum]	644	plasma membrane	protein binding	-	Tabersonine16-hydroxylase	Stilbenoid, diarylheptanoid and gingerol biosynthesis
C44244	3.53	0.45	0.24	0.345	0.345	0.74	11.18	5.96	5.96	17.28	4.1	XP_020689485.1 uncharacterized protein C24B11.05 [Dendrobium catenatum]	177	-	protein binding	ribosomal large subunit export from nucleus	-	-
scaffold11899	3.56	1.09	0.06	0.575	0.575	0.21	8.88	4.545	4.545	7.9	3	XP_020576616.1 berberine bridge enzyme-like 23 [Phalaenopsis equestris]	410	vacuole	cinnamyl-alcohol dehydrogenase activity	-	Cinnamyl-alcoholdehydrogenase	-
C72510	3.57	32.22	5.53	18.875	18.875	6.73	335.63	171.18	171.18	9.07	3.2	PKU62345.1 Late embryogenesis abundant protein 2 [Dendrobium catenatum]	130	spindle	actin binding	maturation of SSU-rRNA	-	-
C26710	3.58	0	4.54	2.27	2.27	6.21	3.33	4.77	4.77	2.1	1.1	KIS36590.1 hypothetical protein NTHI1209_00002 [Haemophilus influenzae]	89.7	-	-	positive regulation of RNA splicing	-	-
C80958	3.58	2.79	0.19	1.49	1.49	1.06	26.86	13.96	13.96	9.37	3.2	XP_008781551.1 uncharacterized protein LOC103701312 [Phoenix dactylifera]	42	-	-	-	-	-
C47600	3.64	0.56	0.11	0.335	0.335	0	5.72	2.86	2.86	8.54	3.1	PKU72935.1 Glutathione S-transferase U15 [Dendrobium catenatum]	144	plasma membrane	enzyme binding	polar nucleus fusion	Glutathionetransferase	Glutathione metabolism
scaffold5329	3.65	0.21	0	0.105	0.105	0.38	1.51	0.945	0.945	9	3.2	XP_020680326.2 fasciclin-like arabinogalactan protein 11 [Dendrobium catenatum]	119	anchored to plasma membrane	-	negative regulation of execution phase of apoptosis	-	-
C71532	3.72	8.42	0.78	4.6	4.6	9.06	39.29	24.175	24.175	5.26	2.4	XP_020577422.1 uncharacterized protein LOC110022688 [Phalaenopsis equestris]	126	-	-	cutin biosynthetic process	-	-
C79984	3.74	80.3	9.84	45.07	45.07	172.27	202.58	187.425	187.425	4.16	2.1	XP_020590208.1 Bowman-Birk type proteinase inhibitor-like [Phalaenopsis equestris]	135	nucleoplasm	serine-type endopeptidase inhibitor activity	-	Russellysin	Notch signaling pathway
C35578	3.77	1.06	0	0.53	0.53	0.48	11.4	5.94	5.94	11.21	3.5	PKU80955.1 Mannose-specific lectin [Dendrobium catenatum]	92.8	cell wall	protein binding	peptidyl-threonine dephosphorylation	-	-
C69588	3.97	31.01	30.72	30.865	30.865	42.35	905.18	473.765	473.765	15.35	3.9	XP_020572202.1 glycine-rich cell wall structural protein 1.8 [Phalaenopsis equestris]	43.9	-	-	root development	-	-
C45728	3.98	0	0.35	0.175	0.175	0.35	5.29	2.82	2.82	16.11	4	XP_018826851.1 PREDICTED: uncharacterized protein LOC108995691 [Juglans regia]	58.9	-	-	gravitropism	-	-
scaffold6886	4.01	2.16	0.55	1.355	1.355	0.67	37.28	18.975	18.975	14	3.8	XP_028548263.1 protein NRT1/ PTR FAMILY 3.1 [Dendrobium catenatum]	0.551	plant-type vacuole membrane	high affinity oligopeptide transporter activity	-	-	Protein digestion and absorption
C75068	4.03	0.62	0.24	0.43	0.43	0.24	12.35	6.295	6.295	14.64	3.9	XP_020588623.1 uncharacterized protein LOC110030310 isoform X2 [Phalaenopsis equestris]	46.6	chloroplast nucleoid	protein binding	-	-	-
CL60Contig3	4.04	1.07	1.21	1.14	1.14	12.13	3.68	7.905	7.905	6.93	2.8	XP_020599077.1 cytochrome P450 71A1-like [Phalaenopsis equestris]	397	mitochondrion	monooxygenase activity	-	Premnaspirodieneoxygenase	Stilbenoid, diarylheptanoid and gingerol biosynthesis
C102058	4.08	2.21	2.54	2.375	2.375	11.72	61.8	36.76	36.76	15.48	4	RUS83740.1 hypothetical protein EGW08_008491 [Elysia chlorotica]	44.7	axon	protein binding	-	Adenylatecyclase	RNA transport
scaffold2197	4.13	0.08	92.86	46.47	46.47	65.23	100.01	82.62	82.62	1.78	0.8	BAO86772.1 putative membrane protein [Burkholderia sp. RPE67]	0.385	-	-	-	-	-
C89936	4.15	46.23	20.61	33.42	33.42	23.63	985.72	504.675	504.675	15.1	3.9	XP_020678448.1 fruit protein pKIWI501 [Dendrobium catenatum]	60.5	-	-	-	-	-
C77518	4.17	39.19	0.11	19.65	19.65	8.4	499.15	253.775	253.775	12.91	3.7	XP_020688278.1 uncharacterized protein LOC110103786 [Dendrobium catenatum]	148	-	-	arginine transport	-	-
C44396	4.18	2.75	0.72	1.735	1.735	0.36	51.86	26.11	26.11	15.05	3.9	XP_020577533.1 uncharacterized membrane protein At4g09580 isoform X2 [Phalaenopsis equestris]	59.7	endoplasmic reticulum	-	long-term memory	-	-
C103690	4.25	4.42	3.61	4.015	4.015	1.32	135.85	68.585	68.585	17.08	4.1	PKU59461.1 putative indole-3-acetic acid-amido synthetase GH3.8 [Dendrobium catenatum]	618	cytoplasm	indole-3-acetic acid amido synthetase activity	kaempferol O-glucoside biosynthetic process	DNA-directedRNApolymerase	Plant hormone signal transduction
C48272	4.25	0.47	0.21	0.34	0.34	0.64	17.75	9.195	9.195	27.04	4.8	XP_020679482.1 scarecrow-like protein 32 [Dendrobium catenatum]	225	nucleus	sequence-specific DNA binding	skeletal muscle cell differentiation	-	Plant hormone signal transduction
C94076	4.3	1.41	0.18	0.795	0.795	2.15	20.59	11.37	11.37	14.3	3.8	XP_020687688.1 protein SHI RELATED SEQUENCE 1-like [Dendrobium catenatum]	320	nucleus	sequence-specific DNA binding transcription factor activity	defense response to Gram-negative bacterium	-	-
C67246	4.33	2.51	1.41	1.96	1.96	0.66	86.14	43.4	43.4	22.14	4.5	XP_020593594.1 probable indole-3-acetic acid-amido synthetase GH3.8 [Phalaenopsis equestris]	171	chloroplast	indole-3-acetic acid amido synthetase activity	negative regulation of NF-kappaB transcription factor activity	-	Plant hormone signal transduction
C63956	4.34	0.27	0.18	0.225	0.225	4.1	8.25	6.175	6.175	27.44	4.8	XP_020689572.2 polyol transporter 5 [Dendrobium catenatum]	200	extracellular space	monosaccharide transmembrane transporter activity	transposition, RNA-mediated	-	Pathways in cancer
C100844	4.52	0.26	0.27	0.265	0.265	0.2	13.94	7.07	7.07	26.68	4.7	XP_020584614.1 WAT1-related protein At1g21890-like [Phalaenopsis equestris]	653	plant-type vacuole membrane	protein binding	-	-	-
C29892	4.53	0.56	1.52	1.04	1.04	0.57	28.9	14.735	14.735	14.17	3.8	RMZ35803.1 hypothetical protein D0859_00069 [Hortaea werneckii]	36.6	-	-	pollen development	-	-
scaffold6603	4.65	0.03	0.11	0.07	0.07	0.35	3.45	1.9	1.9	27.14	4.8	PKA55485.1 Premnaspirodiene oxygenase [Apostasia shenzhenica]	143	intracellular membrane-bounded organelle	(S)-limonene 6-monooxygenase activity	leaf development	Premnaspirodieneoxygenase	Glucosinolate biosynthesis
scaffold5105	4.67	0.02	1.33	0.675	0.675	12.7	14.95	13.825	13.825	20.48	4.4	CDQ29749.1 hypothetical protein BN981_04176 [Halobacillus trueperi]	276	-	-	locomotion	-	-
scaffold12031	4.84	0.07	1.68	0.875	0.875	18.99	19.32	19.155	19.155	21.89	4.5	KTE97037.1 hypothetical protein AC564_3197 [Lactobacillus paracasei]	202	-	-	response to red or far red light	-	-
C109232	4.88	6.29	6.56	6.425	6.425	202.24	147.48	174.86	174.86	27.22	4.8	PKU71780.1 Alpha-humulene synthase [Dendrobium catenatum]	833	-	sesquiterpene synthase activity	leaf senescence	(-)-germacreneDsynthase	Monoterpenoid biosynthesis
C72476	4.92	1.44	1.37	1.405	1.405	0.54	73.24	36.89	36.89	26.26	4.7	OLQ09119.1 hypothetical protein AK812_SmicGene7330 [Symbiodinium microadriaticum]	38.5	-	-	-	-	-
C79020	4.94	0.22	0.44	0.33	0.33	0.42	18.24	9.33	9.33	28.27	4.8	XP_020706047.1 methylesterase 3-like [Dendrobium catenatum]	275	-	methyl jasmonate esterase activity	positive regulation of transcription from RNA polymerase II promoter	Pheophorbidase	Porphyrin and chlorophyll metabolism
C35702	5.09	0.12	0	0.06	0.06	0	7.73	3.865	3.865	64.42	6	XP_020690609.1 probable transcriptional regulator RABBIT EARS [Dendrobium catenatum]	137	nucleus	protein binding	cellular protein complex assembly	-	Neurotrophin signaling pathway
C92558	5.22	0.52	0.88	0.7	0.7	33.32	22.96	28.14	28.14	40.2	5.3	XP_020691999.1 putative germin-like protein 2-1 [Dendrobium catenatum]	338	plasmodesma	manganese ion binding	fatty acid metabolic process	Superoxidedismutase	-
C23730	5.24	0.34	0	0.17	0.17	2.03	4.69	3.36	3.36	19.76	4.3	WP_140437453.1 hypothetical protein, partial [Escherichia coli]	35.4	-	-	-	-	-
scaffold3925	5.36	0.01	0.17	0.09	0.09	2.58	5.37	3.975	3.975	44.17	5.5	CCO12964.1 putative uncharacterized protein [Carnobacterium maltaromaticum LMA28]	171	-	-	transcription antitermination	-	-
scaffold9110	5.37	0.19	0	0.095	0.095	0	4.76	2.38	2.38	25.05	4.6	PKU80629.1 tyrosyl-tRNA synthetase [Dendrobium catenatum]	262	chloroplast stroma	ATP binding	-	Tyrosine--tRNAligase	Aminoacyl-tRNA biosynthesis
C59036	5.41	0.48	0.15	0.315	0.315	0.67	24.58	12.625	12.625	40.08	5.3	XP_028754480.1 cysteine-rich receptor-like protein kinase 2 [Prosopis alba]	40.8	-	-	protein ubiquitination	-	-
C94432	5.55	0.61	0.2	0.405	0.405	0.05	30.45	15.25	15.25	37.65	5.2	XP_020675207.1 protein SULFUR DEFICIENCY-INDUCED 1 [Dendrobium catenatum]	517	nucleus	-	DNA mediated transformation	-	-
scaffold1399	6.08	0	0.23	0.115	0.115	2.25	8.06	5.155	5.155	44.83	5.5	CDN41090.1 hypothetical protein BN871_AB_00880 [Paenibacillus sp. P22]	113	-	-	induction of apoptosis via death domain receptors	-	-
C34964	6.29	0.24	0	0.12	0.12	12.28	0.38	6.33	6.33	52.75	5.7	OVA14256.1 Chlorophyll A-B binding protein [Macleaya cordata]	140	PSII associated light-harvesting complex II	protein domain specific binding	3-phenylpropionate catabolic process	-	Photosynthesis - antenna proteins
C58276	6.37	0.38	0.15	0.265	0.265	0.68	38.47	19.575	19.575	73.87	6.2	WP_144328695.1 ACR3 family arsenite efflux transporter [Tepidimonas sp. SPSP-6]	38.5	-	-	-	-	-
C55774	6.57	0.66	0	0.33	0.33	0	41.57	20.785	20.785	62.98	6	XP_020576764.1 subtilisin-like protease SBT2.5 [Phalaenopsis equestris]	181	-	serine-type peptidase activity	dorsal/ventral pattern formation	-	-
scaffold9336	6.64	0.07	0.06	0.065	0.065	0.19	6.89	3.54	3.54	54.46	5.8	XP_020085414.1 vacuolar iron transporter homolog 2-like [Ananas comosus]	129	endoplasmic reticulum	ferrous iron transmembrane transporter activity	cellular response to salicylic acid stimulus	-	-
C66608	7.12	0.08	0	0.04	0.04	0	17.19	8.595	8.595	214.88	7.7	RYR53927.1 hypothetical protein Ahy_A06g029168 [Arachis hypogaea]	48.1	anchored to plasma membrane	protein binding	response to sucrose stimulus	-	-
scaffold7566	7.44	0.05	0.03	0.04	0.04	0.05	7.4	3.725	3.725	93.13	6.5	XP_028553672.1 sulfate transporter 1.2-like [Dendrobium catenatum]	0.588	lysosomal membrane	efflux transmembrane transporter activity	regulation of cell size	-	-
C49894	8.32	0.51	0	0.255	0.255	0.3	110.42	55.36	55.36	217.1	7.8	OZA42013.1 riboflavin deaminase [Polynucleobacter sp. 17-46-58]	38.9	-	-	-	-	-
C81818	8.51	0.13	0.09	0.11	0.11	0	17.79	8.895	8.895	80.86	6.3	XP_020702051.1 mannose-specific lectin-like [Dendrobium catenatum]	49.7	-	protein serine/threonine kinase activity	-	Non-specificserine/threonineproteinkinase	-
C33458	9.45	0	0	0	1e-06	0	10.29	5.145	5.145	51,45,000.00	22.3	XP_007159595.1 hypothetical protein PHAVU_002G250600g [Phaseolus vulgaris]	76.6	apoplast	protein binding	RNA processing	-	-
C35824	10.55	0.12	0.16	0.14	0.14	20.7	0	10.35	10.35	73.93	6.2	XP_030525368.1 photosystem II 10 kDa polypeptide, chloroplastic [Rhodamnia argentea]	166	chloroplast thylakoid membrane	protein binding	-	-	-
C45540	10.64	0	0	0	1e-06	0	14.12	7.06	7.06	70,60,000.00	22.8	OQR90048.1 hypothetical protein THRCLA_09449, partial [Thraustotheca clavata]	37.4	-	-	zinc ion import	-	-
C76598	10.95	0	0.08	0.04	0.04	0	129.95	64.975	64.975	1624.38	10.7	THU56839.1 hypothetical protein C4D60_Mb11t21430 [Musa balbisiana]	54.3	-	protein binding	response to UV-B	-	-
C78616	14.29	0	0	0	1e-06	0	74.68	37.34	37.34	3,73,40,000.00	25.2	RWR88203.1 nuclear transcription factor Y subunit A-10-like protein isoform X2 [Cinnamomum micranthum f. kanehirae]	60.8	plant-type cell wall	protein serine/threonine kinase activity	-	Non-specificserine/threonineproteinkinase	-
C10000	-	0	2.68	1.34	1.34	0	0	0	1e-06	0	-20.4	WP_080443864.1 DUF3990 domain-containing protein [Clostridium botulinum]	36.2	-	-	-	-	-
C100000	-	12.69	9.39	11.04	11.04	14.77	16.26	15.515	15.515	1.41	0.5	XP_020689601.1 protein DMR6-LIKE OXYGENASE 2 [Dendrobium catenatum]	481	-	flavonol synthase activity	response to jasmonic acid stimulus	Flavonolsynthase	Flavonoid biosynthesis
C100002	-	8.34	4.81	6.575	6.575	6.39	3.01	4.7	4.7	0.71	-0.5	PKU61113.1 hypothetical protein MA16_Dca028539 [Dendrobium catenatum]	118	-	-	-	-	-
C100004	-	22.01	8.79	15.4	15.4	11.07	2.82	6.945	6.945	0.45	-1.1	XP_020695191.1 homeobox-leucine zipper protein HOX21 [Dendrobium catenatum]	506	nucleus	DNA binding	leaf morphogenesis	-	-
C100006	-	37.22	39	38.11	38.11	38.55	44.72	41.635	41.635	1.09	0.1	XP_020581566.1 LOW QUALITY PROTEIN: mitochondrial import inner membrane translocase subunit TIM17-2-like [Phalaenopsis equestris]	300	mitochondrial inner membrane presequence translocase complex	protein channel activity	mitochondrial genome maintenance	-	-
C100010	-	33.41	35.78	34.595	34.595	40.81	46.34	43.575	43.575	1.26	0.3	XP_020580290.1 transmembrane protein 56-B [Phalaenopsis equestris]	417	endoplasmic reticulum	protein binding	negative regulation of proteolysis	-	-
C100016	-	6.92	11.37	9.145	9.145	6.89	4.3	5.595	5.595	0.61	-0.7	XP_020700544.1 protein DMP3-like [Dendrobium catenatum]	317	endoplasmic reticulum	-	abscission	-	-
C100340	-	22.1	12.47	17.285	17.285	7.52	47.03	27.275	27.275	1.58	0.7	XP_028554312.1 flavanone 3-dioxygenase 2 [Dendrobium catenatum]	519	-	1-aminocyclopropane-1-carboxylate oxidase activity	response to karrikin	2{prime}-deoxymugineic-acid2{prime}-dioxygenase	Flavonoid biosynthesis
C100022	-	34.31	71.16	52.735	52.735	60.86	53.1	56.98	56.98	1.08	0.1	XP_020674796.1 protein CHAPERONE-LIKE PROTEIN OF POR1, chloroplastic [Dendrobium catenatum]	437	chloroplast	protein binding	de-etiolation	-	-
C100024	-	24.96	27.9	26.43	26.43	23.12	28.29	25.705	25.705	0.97	0	PKU68043.1 3-methyl-2-oxobutanoate hydroxymethyltransferase [Dendrobium catenatum]	590	membrane	3-methyl-2-oxobutanoate hydroxymethyltransferase activity	pantothenate biosynthetic process from valine	3-methyl-2-oxobutanoatehydroxymethyltransferase	Pantothenate and CoA biosynthesis
C99666	-	40.24	12.68	26.46	26.46	18.6	13.54	16.07	16.07	0.61	-0.7	XP_020688660.1 E3 ubiquitin-protein ligase BIG BROTHER [Dendrobium catenatum]	464	transcriptional repressor complex	protein binding	positive regulation of transforming growth factor beta receptor signaling pathway	RING-typeE3ubiquitintransferase	-
C100038	-	4.53	3.71	4.12	4.12	4.64	2.88	3.76	3.76	0.91	-0.1	XP_028556814.1 probable bifunctional methylthioribulose-1-phosphate dehydratase/enolase-phosphatase E1 1 isoform X3 [Dendrobium catenatum]	290	extracellular vesicular exosome	acireductone synthase activity	L-methionine salvage from methylthioadenosine	Methylthioribulose1-phosphatedehydratase	Cysteine and methionine metabolism
C10004	-	6.23	0	3.115	3.115	0	0	0	1e-06	0	-21.6	XP_020679215.1 protein CLP1 homolog isoform X4 [Dendrobium catenatum]	97.8	cytosol	protein binding	siRNA loading onto RISC involved in RNA interference	Polynucleotide5{prime}-hydroxyl-kinase	mRNA surveillance pathway
C100044	-	25.03	28.17	26.6	26.6	12.16	21.18	16.67	16.67	0.63	-0.7	XP_020690172.1 dof zinc finger protein 2 [Dendrobium catenatum]	352	nucleolus	sequence-specific DNA binding	positive regulation of transcription, DNA-dependent	-	-
C100046	-	4.28	2.23	3.255	3.255	2.91	2.41	2.66	2.66	0.82	-0.3	PKA52513.1 Formin-like protein 5 [Apostasia shenzhenica]	492	brush border	Rho GTPase binding	regulation of filopodium assembly	-	Regulation of actin cytoskeleton
C100048	-	60.48	20.65	40.565	40.565	46.49	35.65	41.07	41.07	1.01	0	RWW16593.1 hypothetical protein GW17_00019513 [Ensete ventricosum]	196	nucleus	sequence-specific DNA binding transcription factor activity	positive regulation of seed maturation	-	Plant hormone signal transduction
C100050	-	9.29	1.65	5.47	5.47	2.81	6.82	4.815	4.815	0.88	-0.2	XP_020689892.1 sphingolipid delta(4)-desaturase DES1-like [Dendrobium catenatum]	627	specific granule membrane	stearoyl-CoA 9-desaturase activity	positive regulation of apoptotic process	Sphingolipid4-desaturase	Sphingolipid metabolism
C100052	-	41.95	44.18	43.065	43.065	39.53	23.41	31.47	31.47	0.73	-0.5	XP_020692456.1 thioredoxin-like 1-2, chloroplastic [Dendrobium catenatum]	417	chloroplast membrane	oxidoreductase activity	cellular response to antibiotic	Peptide-N(4)-(N-acetyl-beta-glucosaminyl)asparagineamidase	-
C100056	-	69.95	145.28	107.615	107.615	117.61	114.62	116.115	116.115	1.08	0.1	XP_020685666.1 gamma-interferon-responsive lysosomal thiol protein [Dendrobium catenatum]	407	cytosol	protein binding	protein stabilization	-	Antigen processing and presentation
C10006	-	108.7	42.89	75.795	75.795	23.63	43.66	33.645	33.645	0.44	-1.2	XP_020587451.1 protein IQ-DOMAIN 32-like [Phalaenopsis equestris]	102	apical cortex	ATP binding	imaginal disc-derived wing vein morphogenesis	Non-specificserine/threonineproteinkinase	Phototransduction - fly
C100062	-	11.37	4.19	7.78	7.78	5.19	6.45	5.82	5.82	0.75	-0.4	XP_020688033.1 pectinesterase 3-like [Dendrobium catenatum]	492	Golgi apparatus	pectinesterase activity	mucilage pectin biosynthetic process	Pectinesterase	Pentose and glucuronate interconversions
C100068	-	17.77	13.29	15.53	15.53	21.3	25.82	23.56	23.56	1.52	0.6	XP_020693275.1 cinnamoyl-CoA reductase 1 isoform X2 [Dendrobium catenatum]	523	endoplasmic reticulum	dihydrokaempferol 4-reductase activity	pollen development	Dihydroflavanol4-reductase	Phenylpropanoid biosynthesis
C100070	-	51.54	40.42	45.98	45.98	61.74	50.28	56.01	56.01	1.22	0.3	XP_020705316.1 26S proteasome non-ATPase regulatory subunit 8 homolog A [Dendrobium catenatum]	478	nuclear chromatin	protein binding	negative regulation of canonical Wnt receptor signaling pathway	-	Proteasome
C100074	-	9.74	13.06	11.4	11.4	16.14	11.72	13.93	13.93	1.22	0.3	XP_020684333.1 uncharacterized protein C594.04c [Dendrobium catenatum]	566	endoplasmic reticulum	sterol 5-alpha reductase activity	oxidation-reduction process	3-oxo-5-alpha-steroid4-dehydrogenase(NADP(+))	Brassinosteroid biosynthesis
C100076	-	7.62	4.93	6.275	6.275	6.28	8.54	7.41	7.41	1.18	0.2	XP_020688010.1 LOB domain-containing protein 39 [Dendrobium catenatum]	310	membrane	protein binding	shoot morphogenesis	-	-
C100080	-	29	34.25	31.625	31.625	33.29	27.39	30.34	30.34	0.96	-0.1	XP_020696858.1 E3 ubiquitin-protein ligase AIRP2-like [Dendrobium catenatum]	440	ubiquitin ligase complex	zinc ion binding	spermatogenesis, exchange of chromosomal proteins	RING-typeE3ubiquitintransferase	Pathways in cancer
scaffold11364	-	5	8.35	6.675	6.675	8.28	4.47	6.375	6.375	0.96	-0.1	XP_020699706.1 probable WRKY transcription factor 40 [Dendrobium catenatum]	261	nucleolus	core promoter proximal region sequence-specific DNA binding	positive regulation of transcription, DNA-dependent	-	-
C100092	-	3.91	2.63	3.27	3.27	1.43	5.34	3.385	3.385	1.04	0	XP_020578740.1 oxysterol-binding protein-related protein 4C [Phalaenopsis equestris]	605	Golgi apparatus	cholesterol binding	activation of protein kinase B activity	-	-
C100096	-	12.81	12.91	12.86	12.86	11.69	7.13	9.41	9.41	0.73	-0.5	PKU64519.1 NEP1-interacting protein 1 [Dendrobium catenatum]	64.3	-	-	-	RING-typeE3ubiquitintransferase	-
C100098	-	17.4	2.61	10.005	10.005	1.35	21.4	11.375	11.375	1.14	0.2	XP_020678066.1 thermospermine synthase ACAULIS5 isoform X1 [Dendrobium catenatum]	661	cytoplasm	cadaverine aminopropyltransferase activity	phloem or xylem histogenesis	N(1)-aminopropylagmatinesynthase	beta-Alanine metabolism
C10010	-	0	5.36	2.68	2.68	0	6.24	3.12	3.12	1.16	0.2	OAY63344.1 Cysteine-rich receptor-like protein kinase 25, partial [Ananas comosus]	48.9	plasma membrane	ubiquitin protein ligase binding	response to freezing	Non-specificserine/threonineproteinkinase	Plant-pathogen interaction
C100100	-	10.04	48.94	29.49	29.49	31.11	23.21	27.16	27.16	0.92	-0.1	PKU74271.1 Beta-carotene isomerase D27, chloroplastic [Dendrobium catenatum]	463	plastid	cis-trans isomerase activity	secondary shoot formation	Beta-caroteneisomerase	Nitrogen metabolism
C100104	-	17.25	6.93	12.09	12.09	16.84	21.18	19.01	19.01	1.57	0.7	XP_020672573.1 blue copper protein [Dendrobium catenatum]	293	plasmodesma	protein binding	aluminum cation transport	-	-
C100106	-	24.89	50.36	37.625	37.625	36.59	22.68	29.635	29.635	0.79	-0.3	XP_020673696.1 UV-B-induced protein At3g17800, chloroplastic [Dendrobium catenatum]	629	-	-	response to UV-B	-	-
C100108	-	75.01	104.48	89.745	89.745	103.16	102.02	102.59	102.59	1.14	0.2	XP_020705753.1 peroxisomal membrane protein 13 [Dendrobium catenatum]	189	peroxisomal membrane	protein binding	protein import into peroxisome matrix	-	-
C100110	-	39.62	39.41	39.515	39.515	45.34	42.92	44.13	44.13	1.12	0.2	PKI53344.1 hypothetical protein CRG98_026281 [Punica granatum]	439	membrane	myosin II heavy chain binding	G2/M transition of mitotic cell cycle	-	Cell cycle
scaffold9819	-	15.06	6.41	10.735	10.735	8.25	6.8	7.525	7.525	0.7	-0.5	XP_028549280.1 endo-1,4-beta-xylanase 3-like [Dendrobium catenatum]	1635	extracellular region	endo-1,4-beta-xylanase activity	interaction with host via protein secreted by type II secretion system	Cellulase	-
C100116	-	6.94	8.86	7.9	7.9	8.87	8.52	8.695	8.695	1.1	0.1	PKU72800.1 Two-component response regulator ARR2 [Dendrobium catenatum]	426	nucleus	protein binding	circadian rhythm	-	Plant hormone signal transduction
C100118	-	45.71	34.78	40.245	40.245	46.99	36.7	41.845	41.845	1.04	0.1	XP_020683561.1 alpha-1,3-mannosyl-glycoprotein 2-beta-N-acetylglucosaminyltransferase-like [Dendrobium catenatum]	620	endosome	acetylglucosaminyltransferase activity	mannose metabolic process	Alpha-13-mannosyl-glycoprotein2-beta-N-acetylglucosaminyltransferase	N-Glycan biosynthesis
C98574	-	46.97	39.25	43.11	43.11	39.25	48.69	43.97	43.97	1.02	0	XP_020682742.1 vesicle-associated protein 4-2-like [Dendrobium catenatum]	379	endoplasmic reticulum	cadherin binding	endoplasmic reticulum membrane organization	-	Tight junction
C100128	-	101.07	93.32	97.195	97.195	108.95	98.3	103.625	103.625	1.07	0.1	XP_020577536.1 alpha-soluble NSF attachment protein-like [Phalaenopsis equestris]	555	plasmodesma	syntaxin binding	phagocytosis	-	-
C100134	-	37.04	42.92	39.98	39.98	33.35	42.29	37.82	37.82	0.95	-0.1	XP_020690649.1 tropinone reductase-like [Dendrobium catenatum]	443	cytosol	3-keto sterol reductase activity	steroid metabolic process	TropinonereductaseII	Tropane, piperidine and pyridine alkaloid biosynthesis
C113832	-	3.66	1.81	2.735	2.735	1.63	1.43	1.53	1.53	0.56	-0.8	XP_020679142.1 cellulose synthase-like protein D2 [Dendrobium catenatum]	1277	plasma membrane	protein binding	mucilage biosynthetic process	Cellulosesynthase(UDP-forming)	Starch and sucrose metabolism
C100144	-	83.69	113.97	98.83	98.83	108.16	105.7	106.93	106.93	1.08	0.1	XP_020677784.1 rhomboid-like protein 20 isoform X1 [Dendrobium catenatum]	350	endoplasmic reticulum	polyubiquitin binding	protein localization in endoplasmic reticulum	-	-
C100146	-	5.64	15.06	10.35	10.35	1.51	11.38	6.445	6.445	0.62	-0.7	XP_020576870.1 BTB/POZ and TAZ domain-containing protein 1-like [Phalaenopsis equestris]	460	cytoplasm	protein binding	response to abscisic acid stimulus	Histoneacetyltransferase	Pathways in cancer
C100148	-	104.2	103.91	104.055	104.055	122.27	103.19	112.73	112.73	1.08	0.1	ANC68270.1 protein phosphatase PP2A [Dendrobium officinale]	637	protein phosphatase type 2A complex	protein serine/threonine phosphatase activity	regulation of protein catabolic process	Protein-serine/threoninephosphatase	Meiosis - yeast
C100152	-	30.38	19.01	24.695	24.695	18.07	20.65	19.36	19.36	0.78	-0.4	XP_020692256.1 cyclin-dependent kinase inhibitor 5 [Dendrobium catenatum]	302	cytoplasm	protein binding	positive regulation of DNA replication	-	-
C100158	-	239.15	224.13	231.64	231.64	177.66	202.74	190.2	190.2	0.82	-0.3	XP_020590372.1 uncharacterized protein At5g39570-like [Phalaenopsis equestris]	206	extracellular matrix	extracellular matrix binding	detection of bacterial lipoprotein	RNAhelicase	RIG-I-like receptor signaling pathway
C100164	-	6.8	4.52	5.66	5.66	5.83	5.39	5.61	5.61	0.99	0	XP_020575991.1 uncharacterized protein At2g39795, mitochondrial-like [Phalaenopsis equestris]	349	nucleus	complement component C1q binding	negative regulation of interferon-gamma production	-	-
C100166	-	8.37	8.43	8.4	8.4	8.43	8.65	8.54	8.54	1.02	0	XP_020700262.1 transcription termination factor MTEF1, chloroplastic [Dendrobium catenatum]	382	nucleoid	double-stranded DNA binding	response to abscisic acid stimulus	-	-
scaffold313	-	0.58	0.25	0.415	0.415	0.48	0.59	0.535	0.535	1.29	0.4	XP_020687468.2 histone-lysine N-methyltransferase ATXR4 [Dendrobium catenatum]	248	nucleoplasm	RNA polymerase II intronic transcription regulatory region sequence-specific DNA binding	establishment of protein localization	Histone-lysineN-methyltransferase	-
C100170	-	39.62	33.85	36.735	36.735	42.45	41.25	41.85	41.85	1.14	0.2	XP_020589266.1 protein YIF1B-like [Phalaenopsis equestris]	479	integral to Golgi membrane	protein binding	intracellular protein transport	-	-
C100172	-	16.28	13.31	14.795	14.795	5.11	27.03	16.07	16.07	1.09	0.1	XP_020700034.1 protein SULFUR DEFICIENCY-INDUCED 1 [Dendrobium catenatum]	486	PML body	transferase activity, transferring glycosyl groups	protein O-linked glycosylation	-	-
C100174	-	110.25	114.02	112.135	112.135	113.58	141.29	127.435	127.435	1.14	0.2	XP_020702658.1 protein SRC2 [Dendrobium catenatum]	396	extracellular space	structural constituent of cell wall	trichoblast differentiation	-	-
C100182	-	27.56	27.83	27.695	27.695	29.03	27.32	28.175	28.175	1.02	0	XP_020699114.1 cyclin-dependent kinase inhibitor 4-like isoform X1 [Dendrobium catenatum]	350	male germ cell nucleus	telomeric DNA binding	lateral root formation	-	-
C100186	-	2.87	2.15	2.51	2.51	2.47	2.39	2.43	2.43	0.97	0	XP_020575071.1 pentatricopeptide repeat-containing protein At3g24000, mitochondrial-like [Phalaenopsis equestris]	478	chloroplast	poly(G) RNA binding	RNA modification	-	-
C100188	-	13.99	19.04	16.515	16.515	16.62	16.89	16.755	16.755	1.01	0	XP_020686765.1 probable CCR4-associated factor 1 homolog 7 [Dendrobium catenatum]	539	cytoplasm	signal transducer activity	cytoplasmic mRNA processing body assembly	Poly(A)-specificribonuclease	RNA degradation
scaffold5527	-	20.5	12.53	16.515	16.515	12.58	14	13.29	13.29	0.8	-0.3	XP_020673661.1 uncharacterized protein LOC110093189 [Dendrobium catenatum]	347	nucleoplasm	sequence-specific DNA binding transcription factor activity	positive regulation of transcription, DNA-dependent	-	Basal transcription factors
C100192	-	7.12	2.98	5.05	5.05	2.97	13.42	8.195	8.195	1.62	0.7	XP_020702995.1 sialyltransferase-like protein 1 [Dendrobium catenatum]	558	Golgi membrane	protein binding	glycoprotein biosynthetic process	Beta-galactosidealpha-23-sialyltransferase	Mucin type O-Glycan biosynthesis
C100196	-	8.11	1.43	4.77	4.77	1.05	8.56	4.805	4.805	1.01	0	XP_020675038.1 cytokinin dehydrogenase 11 isoform X1 [Dendrobium catenatum]	714	extracellular region	primary amine oxidase activity	inflorescence development	Cytokinindehydrogenase	Zeatin biosynthesis
C100198	-	7.73	9.97	8.85	8.85	7.54	9.65	8.595	8.595	0.97	0	XP_020691370.1 uncharacterized protein LOC110105998 [Dendrobium catenatum]	98.2	-	-	-	-	-
C10020	-	0	0	0	1e-06	7.92	0	3.96	3.96	39,60,000.00	21.9	XP_020578281.1 DNA repair protein recA homolog 1, chloroplastic isoform X2 [Phalaenopsis equestris]	38.1	-	-	-	-	-
C100200	-	20.12	43.31	31.715	31.715	33.66	29.25	31.455	31.455	0.99	0	XP_008784979.1 protein NDH-DEPENDENT CYCLIC ELECTRON FLOW 5-like [Phoenix dactylifera]	394	membrane	-	positive regulation of gene expression	Glucose-6-phosphate1-epimerase	-
C100206	-	44.82	104.37	74.595	74.595	96.92	74.36	85.64	85.64	1.15	0.2	XP_020695754.1 29 kDa ribonucleoprotein, chloroplastic isoform X1 [Dendrobium catenatum]	399	chloroplast	translation activator activity	nuclear mRNA splicing, via spliceosome	Peptidylprolylisomerase	RNA transport
C100210	-	216.01	22.92	119.465	119.465	44.7	347.52	196.11	196.11	1.64	0.7	XP_028554080.1 cinnamyl alcohol dehydrogenase 8 [Dendrobium catenatum]	649	cytosol	cinnamyl-alcohol dehydrogenase activity	lignin biosynthetic process	Cinnamyl-alcoholdehydrogenase	Phenylpropanoid biosynthesis
C100218	-	27.93	29.55	28.74	28.74	30.33	20.58	25.455	25.455	0.89	-0.2	XP_020691292.1 protein SLOW GREEN 1, chloroplastic-like [Dendrobium catenatum]	527	neuron projection	protein binding	Golgi to lysosome transport	ProteinO-GlcNActransferase	Tight junction
C100226	-	14.85	12.67	13.76	13.76	9.72	2.01	5.865	5.865	0.43	-1.2	XP_020699434.1 NAC domain-containing protein 92 [Dendrobium catenatum]	523	nucleus	protein homodimerization activity	leaf development	-	-
C11206	-	0	0	0	1e-06	0	0	0	1e-06	1	0	PKU80764.1 putative cation-transporting ATPase [Dendrobium catenatum]	68.2	integral to endoplasmic reticulum membrane	manganese-transporting ATPase activity	cellular metal ion homeostasis	Calcium-transportingATPase	Two-component system
C10024	-	6.23	0	3.115	3.115	0	0	0	1e-06	0	-21.6	XP_021824229.1 uncharacterized protein LOC110765415 [Prunus avium]	73.6	-	-	-	-	-
C100240	-	19.17	22.05	20.61	20.61	24.41	29.22	26.815	26.815	1.3	0.4	XP_028552056.1 receptor homology region, transmembrane domain- and RING domain-containing protein 1 [Dendrobium catenatum]	431	lysosomal membrane	ubiquitin-protein ligase activity	intracellular protein transport	RING-typeE3ubiquitintransferase	-
C100244	-	6.3	3.99	5.145	5.145	4.97	4.49	4.73	4.73	0.92	-0.1	XP_020701789.1 probable protein phosphatase 2C 38 [Dendrobium catenatum]	634	nucleus	phosphatase activity	regulation of transcription, DNA-dependent	Protein-serine/threoninephosphatase	Plant hormone signal transduction
C100254	-	6.22	4.29	5.255	5.255	5.21	4.21	4.71	4.71	0.9	-0.2	XP_020573430.1 uncharacterized protein LOC110019902 [Phalaenopsis equestris]	559	-	-	-	-	-
C100258	-	5.12	7.22	6.17	6.17	7.34	5.82	6.58	6.58	1.07	0.1	XP_028556541.1 FAD synthetase, chloroplastic [Dendrobium catenatum]	599	chloroplast	riboflavin kinase activity	FAD biosynthetic process	FADsynthetase	Riboflavin metabolism
C100260	-	18.12	23.19	20.655	20.655	22.05	19.98	21.015	21.015	1.02	0	XP_020688986.1 uncharacterized protein LOC110104294 [Dendrobium catenatum]	369	centrosome	ligand-dependent nuclear receptor binding	positive regulation of transcription, DNA-dependent	-	-
C100264	-	22.71	23.44	23.075	23.075	27.89	30.68	29.285	29.285	1.27	0.3	XP_020576822.1 electron transfer flavoprotein subunit alpha, mitochondrial [Phalaenopsis equestris]	407	mitochondrial electron transfer flavoprotein complex	protein binding	fatty acid beta-oxidation using acyl-CoA dehydrogenase	Caffeoyl-CoAreductase	-
C100272	-	96.32	87.06	91.69	91.69	101.56	80.39	90.975	90.975	0.99	0	XP_020590557.1 nuclear cap-binding protein subunit 2 isoform X2 [Phalaenopsis equestris]	371	precatalytic spliceosome	snRNA binding	transcription from RNA polymerase II promoter	Peptidylprolylisomerase	Spliceosome
C100274	-	80.32	67.64	73.98	73.98	81.55	60.19	70.87	70.87	0.96	-0.1	XP_020696165.1 uncharacterized protein LOC110109438 [Dendrobium catenatum]	402	-	-	-	-	-
C91662	-	317.23	340.38	328.805	328.805	382.63	266.17	324.4	324.4	0.99	0	XP_020678038.1 40S ribosomal protein S6-like [Dendrobium catenatum]	409	cell body	structural constituent of ribosome	mitotic cell cycle checkpoint	-	mTOR signaling pathway
C10028	-	78.93	26.8	52.865	52.865	39.6	49.89	44.745	44.745	0.85	-0.2	XP_026665668.1 ribosomal RNA processing protein 36 homolog, partial [Phoenix dactylifera]	44.7	-	-	-	-	-
C100280	-	18.13	21.01	19.57	19.57	22.31	22.64	22.475	22.475	1.15	0.2	XP_020680282.1 GPN-loop GTPase QQT1 [Dendrobium catenatum]	568	DNA-directed RNA polymerase II, core complex	ATPase activity	RNA polymerase II complex localization to nucleus	-	-
C100284	-	16.63	18.9	17.765	17.765	23.74	17.64	20.69	20.69	1.16	0.2	PKA46636.1 putative serine protease EDA2 [Apostasia shenzhenica]	45.8	nucleus	two-component response regulator activity	two-component signal transduction system (phosphorelay)	-	Plant hormone signal transduction
C100288	-	39.89	50.79	45.34	45.34	50.94	53.61	52.275	52.275	1.15	0.2	XP_020687862.1 E3 ubiquitin-protein ligase SDIR1 [Dendrobium catenatum]	416	plasma membrane	transcription corepressor activity	negative regulation of Wnt receptor signaling pathway	RING-typeE3ubiquitintransferase	-
C100294	-	10.87	6.65	8.76	8.76	7.83	8.46	8.145	8.145	0.93	-0.1	XP_028549923.1 ELMO domain-containing protein A isoform X2 [Dendrobium catenatum]	438	cytoplasm	protein binding	regulation of defense response to virus	-	Shigellosis
scaffold1687	-	19.54	12.13	15.835	15.835	16.59	18.2	17.395	17.395	1.1	0.1	XP_028554168.1 receptor-like serine/threonine-protein kinase ALE2 isoform X1 [Dendrobium catenatum]	1213	plasma membrane	protein serine/threonine kinase activity	protein phosphorylation	Non-specificserine/threonineproteinkinase	Plant hormone signal transduction
C100310	-	5.3	3.57	4.435	4.435	4.87	3.89	4.38	4.38	0.99	0	THU70554.1 hypothetical protein C4D60_Mb08t26220 [Musa balbisiana]	62.8	-	-	-	-	-
C100314	-	65.34	58.25	61.795	61.795	71.78	49.3	60.54	60.54	0.98	0	XP_020675003.1 prolyl 4-hydroxylase 1 [Dendrobium catenatum]	506	membrane	protein binding	peptidyl-proline hydroxylation to 4-hydroxy-L-proline	Procollagen-prolinedioxygenase	Arginine and proline metabolism
scaffold4677	-	0.07	87.28	43.675	43.675	62.13	71.08	66.605	66.605	1.53	0.6	TDG61721.1 hypothetical protein C5L18_000880 [Lactobacillus amylolyticus]	182	-	-	-	-	-
C100320	-	13.47	10.83	12.15	12.15	14.65	12.35	13.5	13.5	1.11	0.2	XP_020672887.1 uncharacterized protein LOC110092598 [Dendrobium catenatum]	535	-	-	-	-	-
C100324	-	121.15	145.9	133.525	133.525	134.69	102.28	118.485	118.485	0.89	-0.2	XP_020697005.1 40S ribosomal protein Sa-2-like [Dendrobium catenatum]	526	plasmodesma	ribosome binding	rRNA processing	Proline--tRNAligase	Ribosome
C100326	-	6.5	1.36	3.93	3.93	2.45	2.93	2.69	2.69	0.68	-0.5	RVW51065.1 Serine/threonine-protein kinase STY46 [Vitis vinifera]	66.6	cytosol	protein serine/threonine kinase activity	chloroplast organization	Non-specificserine/threonineproteinkinase	-
C100334	-	15.54	15.77	15.655	15.655	16.96	17.1	17.03	17.03	1.09	0.1	XP_020685048.1 uncharacterized protein LOC110101475 isoform X2 [Dendrobium catenatum]	531	-	-	-	-	-
C100336	-	13.46	17.74	15.6	15.6	17.57	21.19	19.38	19.38	1.24	0.3	XP_020698804.1 uncharacterized protein At5g64816 [Dendrobium catenatum]	228	-	-	-	-	-
C100346	-	21.18	13.16	17.17	17.17	17.4	16.32	16.86	16.86	0.98	0	XP_020686617.1 transcriptional regulator ATRX homolog [Dendrobium catenatum]	178	-	-	-	-	-
C100348	-	54.11	38.63	46.37	46.37	52.84	41.19	47.015	47.015	1.01	0	XP_020575834.1 uncharacterized protein LOC110021614 [Phalaenopsis equestris]	401	Smc5-Smc6 complex	protein binding	regulation of transcription, DNA-dependent	-	Neurotrophin signaling pathway
C100358	-	66.46	69.91	68.185	68.185	58.97	82.51	70.74	70.74	1.04	0.1	XP_020597166.1 LOW QUALITY PROTEIN: L-lactate dehydrogenase A-like [Phalaenopsis equestris]	592	extracellular vesicular exosome	L-lactate dehydrogenase activity	NAD metabolic process	L-lactatedehydrogenase	Glycolysis / Gluconeogenesis
C100364	-	287.1	391.15	339.125	339.125	451.48	472.56	462.02	462.02	1.36	0.4	XP_020702012.1 1,2-dihydroxy-3-keto-5-methylthiopentene dioxygenase 2 [Dendrobium catenatum]	398	plasma membrane	acireductone dioxygenase [iron(II)-requiring] activity	regulation of cell division	Acireductonedioxygenase(Fe(2+)-requiring)	Cysteine and methionine metabolism
C100368	-	100.9	87.27	94.085	94.085	106.39	76.38	91.385	91.385	0.97	0	XP_020599633.1 RNA-binding protein 2-like isoform X1 [Phalaenopsis equestris]	417	nucleolus	RNA binding	response to oxidative stress	-	Spliceosome
CL1543Contig1	-	48.08	28.8	38.44	38.44	31.17	31.2	31.185	31.185	0.81	-0.3	XP_020678239.1 eukaryotic translation initiation factor 4G isoform X2 [Dendrobium catenatum]	2551	cytoplasm	eukaryotic initiation factor 4E binding	negative regulation of autophagy	Non-specificserine/threonineproteinkinase	Viral myocarditis
C100370	-	113.44	155.54	134.49	134.49	212.33	187.03	199.68	199.68	1.48	0.6	XP_020674860.1 probable ATP synthase 24 kDa subunit, mitochondrial [Dendrobium catenatum]	448	apical cortex	ATPase activity	dorsal closure, leading edge cell differentiation	EndopeptidaseLa	Tight junction
C100372	-	9.28	7.92	8.6	8.6	10.03	10.96	10.495	10.495	1.22	0.3	XP_020705817.1 uncharacterized protein LOC110116546 [Dendrobium catenatum]	591	cytoplasm	myosin phosphatase activity	cortical actin cytoskeleton organization	Protein-serine/threoninephosphatase	Meiosis - yeast
C100378	-	23.27	24.13	23.7	23.7	25.27	17.3	21.285	21.285	0.9	-0.2	XP_020686491.1 protein BZR1 homolog 1-like [Dendrobium catenatum]	341	nucleus	sequence-specific DNA binding transcription factor activity	response to brassinosteroid stimulus	Beta-amylase	Plant hormone signal transduction
C10038	-	0	2.68	1.34	1.34	0	0	0	1e-06	0	-20.4	PKA55165.1 Glyceraldehyde-3-phosphate dehydrogenase, cytosolic [Apostasia shenzhenica]	115	chromosome	ATP-dependent 3{prime}-5{prime} DNA helicase activity	DNA duplex unwinding	DNAhelicase	Spliceosome
C100380	-	13.01	5.01	9.01	9.01	7.55	7.38	7.465	7.465	0.83	-0.3	XP_020672949.1 probable receptor-like protein kinase At1g49730 [Dendrobium catenatum]	542	endosome membrane	protein kinase activity	floral organ abscission	Non-specificserine/threonineproteinkinase	Toll-like receptor signaling pathway
C100382	-	41.64	52.38	47.01	47.01	62.19	54.7	58.445	58.445	1.24	0.3	XP_020587855.1 U2 small nuclear ribonucleoprotein A' isoform X1 [Phalaenopsis equestris]	407	U2 snRNP	protein binding	germline cell cycle switching, mitotic to meiotic cell cycle	-	Spliceosome
C100384	-	35.48	28.42	31.95	31.95	30.91	38.23	34.57	34.57	1.08	0.1	XP_020681738.1 protein transport protein SFT2 [Dendrobium catenatum]	434	Golgi membrane	-	retrograde transport, endosome to Golgi	-	-
C100388	-	13.24	13.6	13.42	13.42	16.18	16.34	16.26	16.26	1.21	0.3	XP_020691843.1 uncharacterized protein LOC110106316 isoform X2 [Dendrobium catenatum]	318	extracellular space	adenylate cyclase binding	cytokinesis after mitosis	Non-specificserine/threonineproteinkinase	Olfactory transduction
C100390	-	8.98	19.82	14.4	14.4	13.32	16.96	15.14	15.14	1.05	0.1	XP_020683351.1 PTI1-like tyrosine-protein kinase At3g15890 [Dendrobium catenatum]	626	plasma membrane	protein serine/threonine kinase activity	developmental process	Non-specificprotein-tyrosinekinase	Plant-pathogen interaction
C100392	-	14.4	39.94	27.17	27.17	51.98	58.27	55.125	55.125	2.03	1	XP_020673730.1 heat shock factor protein HSF30-like [Dendrobium catenatum]	431	nucleus	DNA binding	cellular response to heat	-	-
C100404	-	84.85	88.3	86.575	86.575	86.25	73.1	79.675	79.675	0.92	-0.1	XP_020572363.1 probable protein phosphatase 2C 59 isoform X1 [Phalaenopsis equestris]	553	mitochondrion	protein serine/threonine phosphatase activity	transmembrane receptor protein serine/threonine kinase signaling pathway	Protein-serine/threoninephosphatase	Plant hormone signal transduction
C100406	-	31.43	31.98	31.705	31.705	40.33	56.3	48.315	48.315	1.52	0.6	XP_020687800.1 putative ER lumen protein-retaining receptor C28H8.4 [Dendrobium catenatum]	473	trans-Golgi network transport vesicle	receptor activity	protein retention in ER lumen	-	Vibrio cholerae infection
C100408	-	11.8	16.12	13.96	13.96	15.05	15.1	15.075	15.075	1.08	0.1	XP_020679963.1 uncharacterized protein LOC110097755 [Dendrobium catenatum]	259	-	-	-	-	-
C100414	-	16.3	11.23	13.765	13.765	12.14	9.16	10.65	10.65	0.77	-0.4	XP_020687597.1 uncharacterized protein LOC110103286 [Dendrobium catenatum]	459	-	-	-	-	-
C100416	-	21.82	15.05	18.435	18.435	17.7	17.62	17.66	17.66	0.96	-0.1	XP_020672254.1 putative tRNA (cytidine(32)/guanosine(34)-2'-O)-methyltransferase isoform X1 [Dendrobium catenatum]	619	preribosome, large subunit precursor	tRNA methyltransferase activity	cell proliferation	tRNA(cytidine(32)/guanosine(34)-2{prime}-O)-methyltransferase	-
C100418	-	39.55	40.38	39.965	39.965	42.19	41.85	42.02	42.02	1.05	0.1	XP_020589146.1 heavy metal-associated isoprenylated plant protein 3-like [Phalaenopsis equestris]	248	plasma membrane	transition metal ion binding	phloem transport	Cu(+)exportingATPase	Mineral absorption
C100420	-	19.69	20.3	19.995	19.995	17.4	13.56	15.48	15.48	0.77	-0.4	XP_020705429.1 probable E3 ubiquitin-protein ligase RHY1A [Dendrobium catenatum]	255	Golgi apparatus	ubiquitin-protein ligase activity	response to light stimulus	RING-typeE3ubiquitintransferase	-
C100428	-	7.27	4.48	5.875	5.875	7	6.8	6.9	6.9	1.17	0.2	XP_020570999.1 uncharacterized protein LOC110018100 [Phalaenopsis equestris]	731	cytosol	NADPH binding	NADPH oxidation	L-galactose1-dehydrogenase	Linoleic acid metabolism
C101714	-	51.12	49.76	50.44	50.44	55.04	55.78	55.41	55.41	1.1	0.1	XP_020682399.1 uncharacterized protein LOC110099545 [Dendrobium catenatum]	386	chloroplast stroma	protein binding	protein targeting to vacuole involved in autophagy	-	-
C100432	-	16.98	17.35	17.165	17.165	19.89	16.53	18.21	18.21	1.06	0.1	XP_028553929.1 uncharacterized protein LOC110093466 [Dendrobium catenatum]	543	lamellipodium	glycerol-3-phosphatase activity	negative regulation of gluconeogenesis	Protein-tyrosine-phosphatase	Vitamin B6 metabolism
C100434	-	6.22	1.22	3.72	3.72	0.99	4.64	2.815	2.815	0.76	-0.4	XP_020680819.1 cyclin-dependent kinase B1-1 [Dendrobium catenatum]	601	cyclin-dependent protein kinase holoenzyme complex	protein kinase activity	DNA endoreduplication	Cyclin-dependentkinase	Cell cycle
C100446	-	8.86	1.08	4.97	4.97	0.79	3.26	2.025	2.025	0.41	-1.3	QDF82423.1 putative transcription factor bHLH107 isoform X1, partial [Cymbidium goeringii]	386	extracellular vesicular exosome	sequence-specific DNA binding transcription factor activity	response to chitin	-	-
CL2225Contig1	-	12.84	7.48	10.16	10.16	6.86	6.84	6.85	6.85	0.67	-0.6	XP_020704204.2 uncharacterized protein LOC110115337 isoform X1 [Dendrobium catenatum]	552	nucleolus	microtubule binding	positive regulation of apoptotic process	-	-
C28768	-	4.89	2.78	3.835	3.835	3.55	4.44	3.995	3.995	1.04	0.1	XP_020687596.2 probable transcriptional regulator SLK2 [Dendrobium catenatum]	71.6	-	protein binding	response to bacterium	-	-
C100458	-	34.51	35.45	34.98	34.98	34.99	33.82	34.405	34.405	0.98	0	XP_020702223.1 tetraspanin-2 [Dendrobium catenatum]	445	plasma membrane	-	primary root development	-	-
C100460	-	45.43	41.98	43.705	43.705	51.43	50.04	50.735	50.735	1.16	0.2	XP_020700730.1 E3 ubiquitin-protein ligase RNF25 [Dendrobium catenatum]	642	nucleus	protein binding	protein ubiquitination	RING-typeE3ubiquitintransferase	-
C100462	-	30.81	21.29	26.05	26.05	28.03	32.6	30.315	30.315	1.16	0.2	XP_020582318.1 NEP1-interacting protein-like 2 [Phalaenopsis equestris]	344	plasma membrane	ubiquitin-protein ligase activity	protein ubiquitination	RING-typeE3ubiquitintransferase	-
C100466	-	209.54	400.51	305.025	305.025	331.01	286.37	308.69	308.69	1.01	0	XP_020672510.1 uncharacterized protein LOC110092346 [Dendrobium catenatum]	570	-	-	-	-	-
C29588	-	2.85	0.38	1.615	1.615	0	0.89	0.445	0.445	0.28	-1.9	XP_020674266.2 abnormal spindle-like microcephaly-associated protein homolog [Dendrobium catenatum]	91.3	-	-	-	-	-
C100472	-	19.74	18.69	19.215	19.215	22.92	22.65	22.785	22.785	1.19	0.2	XP_020678924.1 protein GUCD1 isoform X1 [Dendrobium catenatum]	502	-	protein binding	-	-	-
scaffold11608	-	16.38	9.5	12.94	12.94	11.08	12.52	11.8	11.8	0.91	-0.1	XP_020705966.1 serine hydroxymethyltransferase 7-like [Dendrobium catenatum]	1003	plasmodesma	pyridoxal phosphate binding	protein K63-linked deubiquitination	Glycinehydroxymethyltransferase	One carbon pool by folate
C100482	-	31.22	8.88	20.05	20.05	13.84	21.25	17.545	17.545	0.88	-0.2	XP_020702238.1 rac-like GTP-binding protein 2 [Dendrobium catenatum]	402	phragmoplast	protein kinase binding	plant-type cell wall organization	Non-specificserine/threonineproteinkinase	Neurotrophin signaling pathway
C100484	-	8.36	10.53	9.445	9.445	10.25	8.38	9.315	9.315	0.99	0	XP_020696929.1 arogenate dehydrogenase 2, chloroplastic [Dendrobium catenatum]	504	plasma membrane	ATPase binding	positive regulation of cation channel activity	Pyrroline-5-carboxylatereductase	Phenylalanine, tyrosine and tryptophan biosynthesis
C10048	-	0	0	0	1e-06	0	6.24	3.12	3.12	31,20,000.00	21.6	PUZ72240.1 hypothetical protein GQ55_2G377700 [Panicum hallii var. hallii]	62.8	-	-	-	-	-
C100492	-	128.59	125.47	127.03	127.03	138.36	114	126.18	126.18	0.99	0	XP_020705339.2 secretory carrier-associated membrane protein 2 [Dendrobium catenatum]	524	plasma membrane	protein binding	protein transport	-	-
CL1959Contig1	-	7.95	4.53	6.24	6.24	6.35	5.44	5.895	5.895	0.94	-0.1	XP_020698078.1 uncharacterized protein LOC110110795 isoform X1 [Dendrobium catenatum]	585	-	-	-	-	-
C100498	-	20.51	20.98	20.745	20.745	22.56	26.34	24.45	24.45	1.18	0.2	XP_020700021.1 E3 ubiquitin-protein ligase SINAT5-like [Dendrobium catenatum]	560	ubiquitin ligase complex	protein homodimerization activity	protein destabilization	RING-typeE3ubiquitintransferase	p53 signaling pathway
C100508	-	22.97	19.4	21.185	21.185	23.12	23.12	23.12	23.12	1.09	0.1	XP_020695817.1 craniofacial development protein 1 isoform X2 [Dendrobium catenatum]	387	basement membrane	DNA binding	integument development	-	-
C100512	-	11.31	14.38	12.845	12.845	12.96	17.34	15.15	15.15	1.18	0.2	XP_020678134.1 uncharacterized protein LOC110096492 [Dendrobium catenatum]	530	perinuclear region of cytoplasm	tumor necrosis factor receptor binding	regulation of cell shape	RING-typeE3ubiquitintransferase	Pathways in cancer
C100518	-	6.37	5.43	5.9	5.9	6.24	5.91	6.075	6.075	1.03	0	XP_020688992.1 calmodulin-lysine N-methyltransferase [Dendrobium catenatum]	558	nucleus	S-adenosylmethionine-dependent methyltransferase activity	negative regulation of transcription from RNA polymerase II promoter	16SrRNA(guanine(527)-N(7))-methyltransferase	-
C10052	-	8.31	0	4.155	4.155	0	0	0	1e-06	0	-22	XP_020684497.1 transcription factor IIIA-like [Dendrobium catenatum]	61.2	centrosome	5S rRNA binding	peptidyl-lysine trimethylation	Histone-lysineN-methyltransferase	-
C100522	-	37.2	61.57	49.385	49.385	52.23	38.04	45.135	45.135	0.91	-0.1	XP_020579499.1 putative L-ascorbate peroxidase 6 isoform X1 [Phalaenopsis equestris]	503	mitochondrial intermembrane space	L-ascorbate peroxidase activity	negative regulation of transcription from RNA polymerase II promoter	L-ascorbateperoxidase	Ascorbate and aldarate metabolism
C100528	-	22.86	18.53	20.695	20.695	24.05	23.72	23.885	23.885	1.15	0.2	XP_020703407.1 ribosomal RNA-processing protein 8 [Dendrobium catenatum]	468	nucleoplasm	S-adenosylmethionine-dependent methyltransferase activity	cellular response to oxidative stress	25SrRNA(adenine(645)-N(1))-methyltransferase	-
C100546	-	80.11	61.3	70.705	70.705	70.36	77.81	74.085	74.085	1.05	0.1	XP_020694098.1 bZIP transcription factor 12 [Dendrobium catenatum]	407	nucleus	protein self-association	ribosomal large subunit biogenesis	-	Plant hormone signal transduction
C13994	-	0	5.05	2.525	2.525	0	0	0	1e-06	0	-21.3	XP_020585546.1 phospholipase D delta-like [Phalaenopsis equestris]	64.3	plasmodesma	phospholipase D activity	seed development	PhospholipaseD	Ether lipid metabolism
C100554	-	15.82	11.84	13.83	13.83	12.44	13.62	13.03	13.03	0.94	-0.1	XP_020684580.1 ADP-glucose phosphorylase [Dendrobium catenatum]	555	nucleus	UDP-glucose:hexose-1-phosphate uridylyltransferase activity	regulation of stomatal closure	UDP-glucose--hexose-1-phosphateuridylyltransferase	Galactose metabolism
C100556	-	12.52	12.47	12.495	12.495	13.39	12.17	12.78	12.78	1.02	0	XP_020681245.1 zinc finger AN1 and C2H2 domain-containing stress-associated protein 16 [Dendrobium catenatum]	537	proteasome complex	protein C-terminus binding	adult locomotory behavior	-	-
C100562	-	64.92	60.28	62.6	62.6	56.4	64.93	60.665	60.665	0.97	0	XP_020677041.1 mitochondrial outer membrane protein porin 5 [Dendrobium catenatum]	501	vacuole	protein binding	negative regulation of transcription initiation from RNA polymerase II promoter	-	Huntingtons disease
C100564	-	95.76	185.29	140.525	140.525	170.14	141.29	155.715	155.715	1.11	0.1	XP_020682831.2 uncharacterized protein LOC110099870 isoform X2 [Dendrobium catenatum]	580	membrane	phosphatase activity	response to bacterium	Lipid-phosphatephosphatase	Arachidonic acid metabolism
C100566	-	13.63	49.19	31.41	31.41	18.11	9.04	13.575	13.575	0.43	-1.2	XP_020693581.1 transcription factor TCP20 [Dendrobium catenatum]	298	nucleus	transcription regulatory region DNA binding	cholesterol homeostasis	-	-
C100570	-	100.07	80.26	90.165	90.165	62.04	75.29	68.665	68.665	0.76	-0.4	XP_020694220.1 protein YLS3 [Dendrobium catenatum]	200	aleurone grain membrane	lipid binding	gynoecium development	-	-
C100576	-	44.27	57.7	50.985	50.985	55.32	62.28	58.8	58.8	1.15	0.2	XP_020701902.1 aquaporin SIP1-1 isoform X1 [Dendrobium catenatum]	341	integral to membrane	water channel activity	lipid transport	-	Bile secretion
C100578	-	6.03	2.99	4.51	4.51	3.87	5.98	4.925	4.925	1.09	0.1	XP_020696833.1 uncharacterized protein LOC110109944 [Dendrobium catenatum]	44.7	-	-	renal water homeostasis	-	-
C10058	-	10.39	2.68	6.535	6.535	7.92	0	3.96	3.96	0.61	-0.7	XP_020577660.1 LOW QUALITY PROTEIN: factor of DNA methylation 5-like [Phalaenopsis equestris]	58.9	-	-	-	-	-
C100582	-	10.48	9.71	10.095	10.095	10.53	12.54	11.535	11.535	1.14	0.2	XP_020678998.1 putative SOS response-associated peptidase YoqW isoform X1 [Dendrobium catenatum]	563	-	-	-	-	-
C100584	-	51.1	100.1	75.6	75.6	103.35	105.98	104.665	104.665	1.38	0.5	XP_020695628.1 uncharacterized protein LOC110109073 isoform X1 [Dendrobium catenatum]	351	cytosol	terpene synthase activity	-	Pyruvatecarboxylase	Propanoate metabolism
C100588	-	88.59	101.08	94.835	94.835	113.76	105.33	109.545	109.545	1.16	0.2	XP_028552986.1 derlin-2.2 isoform X1 [Dendrobium catenatum]	0.466	endoplasmic reticulum membrane	MHC class I protein binding	histone H3-K36 trimethylation	-	Protein processing in endoplasmic reticulum
C10060	-	8.31	8.04	8.175	8.175	15.84	6.24	11.04	11.04	1.35	0.4	AQK57215.1 L-aminoadipate-semialdehyde dehydrogenase-phosphopantetheinyl transferase [Zea mays]	46.2	extracellular vesicular exosome	holo-[acyl-carrier-protein] synthase activity	positive regulation of cell growth	-	Pantothenate and CoA biosynthesis
C100606	-	68.92	66.77	67.845	67.845	78.27	66.18	72.225	72.225	1.06	0.1	XP_028550769.1 uncharacterized protein LOC110116319, partial [Dendrobium catenatum]	311	-	-	pantothenate metabolic process	-	-
C100608	-	7.52	29.24	18.38	18.38	14.38	14.27	14.325	14.325	0.78	-0.4	XP_020698158.1 uncharacterized protein LOC110110857 [Dendrobium catenatum]	359	-	-	-	-	-
C100618	-	57.26	155.86	106.56	106.56	94.83	64.42	79.625	79.625	0.75	-0.4	XP_020680304.1 protein RETICULATA-RELATED 4, chloroplastic [Dendrobium catenatum]	590	chloroplast	-	-	-	-
C10062	-	0	0	0	1e-06	0	0	0	1e-06	1	0	XP_020577752.1 DEAD-box ATP-dependent RNA helicase 17 isoform X2 [Phalaenopsis equestris]	116	nucleolus	identical protein binding	chlorophyll biosynthetic process	RNAhelicase	-
C100624	-	6.44	22.03	14.235	14.235	11.74	8.77	10.255	10.255	0.72	-0.5	XP_020688296.1 serine/threonine-protein kinase OXI1 [Dendrobium catenatum]	540	Golgi apparatus	protein kinase binding	maturation of SSU-rRNA from tricistronic rRNA transcript (SSU-rRNA, 5.8S rRNA, LSU-rRNA)	Non-specificserine/threonineproteinkinase	mTOR signaling pathway
C100628	-	36.88	43.87	40.375	40.375	66.22	57.92	62.07	62.07	1.54	0.6	XP_020572027.1 ubiquinol-cytochrome-c reductase complex assembly factor 1 [Phalaenopsis equestris]	494	mitochondrion	protein binding	integument development	-	-
C100630	-	49.12	48.69	48.905	48.905	50.33	48.57	49.45	49.45	1.01	0	XP_020685341.1 glutaminyl-peptide cyclotransferase isoform X1 [Dendrobium catenatum]	489	rDNA heterochromatin	methylated histone residue binding	mitochondrial respiratory chain complex III assembly	Glutaminyl-peptidecyclotransferase	-
C100632	-	14.43	12.25	13.34	13.34	10.47	12.91	11.69	11.69	0.88	-0.2	XP_020705450.1 uncharacterized protein LOC110116276 isoform X2 [Dendrobium catenatum]	432	-	-	chromatin silencing at rDNA	-	-
C100634	-	7.96	55.91	31.935	31.935	27.3	20.01	23.655	23.655	0.74	-0.4	XP_020571963.1 uncharacterized protein LOC110018846 [Phalaenopsis equestris]	381	-	-	-	-	-
C10064	-	6.23	0	3.115	3.115	0	0	0	1e-06	0	-21.6	OAE18841.1 hypothetical protein AXG93_2556s1120 [Marchantia polymorpha subsp. ruderalis]	105	chloroplast thylakoid lumen	protein binding	-	-	-
C100640	-	7.93	0.7	4.315	4.315	0.82	1.13	0.975	0.975	0.23	-2.1	QDF82425.1 protein RICE SALT SENSITIVE 3 isoform X1 [Cymbidium goeringii]	609	nucleus	transcription regulatory region sequence-specific DNA binding	-	-	-
C100644	-	28.13	23.05	25.59	25.59	33.71	32.11	32.91	32.91	1.29	0.4	XP_020677790.1 transcription factor BHLH062 [Dendrobium catenatum]	360	chloroplast	protein binding	metaxylem development	-	-
C100658	-	15.31	3.98	9.645	9.645	6.97	8.61	7.79	7.79	0.81	-0.3	XP_020688755.1 GDSL esterase/lipase At4g10955 [Dendrobium catenatum]	623	integral to membrane	phospholipase activity	glucosinolate metabolic process	Triacylglycerollipase	Glycerolipid metabolism
C100660	-	5.86	1.89	3.875	3.875	1.72	1	1.36	1.36	0.35	-1.5	XP_020595113.1 uncharacterized protein LOC110035218 [Phalaenopsis equestris]	640	nucleus	-	multivesicular body membrane disassembly	-	-
C100666	-	18.23	13.16	15.695	15.695	16.27	11.37	13.82	13.82	0.88	-0.2	XP_020682309.2 probable transcriptional regulatory protein At2g25830 [Dendrobium catenatum]	459	chloroplast	protein binding	-	DNA-directedRNApolymerase	Ribosome
scaffold3587	-	17.79	11.84	14.815	14.815	12.75	14.69	13.72	13.72	0.93	-0.1	XP_020687446.1 DEAD-box ATP-dependent RNA helicase 36 [Dendrobium catenatum]	511	cytosol	RNA-dependent ATPase activity	response to ionizing radiation	RNAhelicase	-
C100670	-	102.26	141.09	121.675	121.675	141.88	109.61	125.745	125.745	1.03	0	XP_020693777.1 ATP-dependent Clp protease proteolytic subunit 5, chloroplastic-like [Dendrobium catenatum]	525	chloroplast stroma	identical protein binding	negative regulation of defense response to bacterium	EndopeptidaseClp	Cell cycle - Caulobacter
C100672	-	68.71	171.96	120.335	120.335	82.92	76.6	79.76	79.76	0.66	-0.6	XP_020593306.1 nuclear transcription factor Y subunit B-3-like [Phalaenopsis equestris]	245	nucleus	protein binding	induction of apoptosis via death domain receptors	DNA-directedDNApolymerase	Antigen processing and presentation
C100680	-	107.12	134.08	120.6	120.6	125.15	112.35	118.75	118.75	0.98	0	XP_020591850.1 rac-like GTP-binding protein 5 [Phalaenopsis equestris]	363	spindle	GDP binding	cellular response to antibiotic	Elongationfactor4	Neurotrophin signaling pathway
C100686	-	7.24	2.63	4.935	4.935	2.99	2.73	2.86	2.86	0.58	-0.8	XP_028550306.1 transcription factor bHLH74 isoform X1 [Dendrobium catenatum]	506	nucleus	protein binding	glucosinolate metabolic process	-	Plant hormone signal transduction
C100688	-	16.82	12.57	14.695	14.695	12.44	39.08	25.76	25.76	1.75	0.8	XP_020698041.1 peroxidase 5-like [Dendrobium catenatum]	560	cell wall	peroxidase activity	cell morphogenesis	Peroxidase	Phenylalanine metabolism
C10070	-	2.08	0	1.04	1.04	0	0	0	1e-06	0	-20	AUY61986.1 uroporphyrinogen decarboxylase 1 [Cymbidium sinense]	65.5	cytosol	protein binding	regulation of transcription, DNA-dependent	Uroporphyrinogendecarboxylase	Porphyrin and chlorophyll metabolism
C100700	-	53.71	34.24	43.975	43.975	49.16	40.6	44.88	44.88	1.02	0	XP_020593275.1 DNA-directed RNA polymerases II, IV and V subunit 3-like [Phalaenopsis equestris]	619	DNA-directed RNA polymerase I complex	RNA-directed RNA polymerase activity	response to desiccation	DNA-directedRNApolymerase	RNA polymerase
C100704	-	6.3	5.49	5.895	5.895	6.38	7.86	7.12	7.12	1.21	0.3	XP_020685754.1 pentatricopeptide repeat-containing protein At1g55890, mitochondrial-like [Dendrobium catenatum]	677	chloroplast	mRNA binding	response to cadmium ion	-	-
C100706	-	62.79	74.74	68.765	68.765	64.16	61.08	62.62	62.62	0.91	-0.1	XP_028551379.1 protein SHQ1 homolog [Dendrobium catenatum]	52	-	-	transcription elongation from RNA polymerase II promoter	-	-
C100716	-	8.55	4.15	6.35	6.35	5.6	5.82	5.71	5.71	0.9	-0.2	XP_020673424.1 DNA polymerase eta isoform X2 [Dendrobium catenatum]	483	exon-exon junction complex	DNA-directed DNA polymerase activity	seed germination	DNA-directedDNApolymerase	RNA transport
C100718	-	5.42	3.23	4.325	4.325	2.41	3.49	2.95	2.95	0.68	-0.6	XP_028555086.1 LOW QUALITY PROTEIN: probable trehalose-phosphate phosphatase 6 [Dendrobium catenatum]	669	nucleus	trehalase activity	-	Trehalose-phosphatase	Starch and sucrose metabolism
C100726	-	50.5	83.08	66.79	66.79	70.27	70.04	70.155	70.155	1.05	0.1	XP_020692755.1 uncharacterized protein LOC110106981 [Dendrobium catenatum]	429	-	-	proline transport	-	-
C100728	-	27.58	29.32	28.45	28.45	36.49	32.43	34.46	34.46	1.21	0.3	XP_020684954.1 25.3 kDa vesicle transport protein [Dendrobium catenatum]	446	endosome	syntaxin binding	RNA export from nucleus	-	SNARE interactions in vesicular transport
C10072	-	20.77	10.72	15.745	15.745	0	6.24	3.12	3.12	0.2	-2.3	XP_028553982.1 calcineurin-binding protein 1 isoform X4 [Dendrobium catenatum]	117	-	-	response to osmotic stress	-	-
C100730	-	10.78	156.45	83.615	83.615	88.37	32.46	60.415	60.415	0.72	-0.5	YP_009388963.1 photosystemIIQ(b)proteinD1 (chloroplast) [Dendrobium moniliforme]	702	chloroplast	chlorophyll binding	-	PhotosystemII	Photosynthesis
C100732	-	7.44	0	3.72	3.72	0	0.45	0.225	0.225	0.06	-4	PKU65160.1 G-type lectin S-receptor-like serine/threonine-protein kinase [Dendrobium catenatum]	626	endoplasmic reticulum	transmembrane receptor protein kinase activity	neutrophil degranulation	Non-specificserine/threonineproteinkinase	Plant-pathogen interaction
C100744	-	65.33	89.83	77.58	77.58	105.79	75.61	90.7	90.7	1.17	0.2	XP_020684997.1 uncharacterized protein LOC110101433 [Dendrobium catenatum]	337	extracellular vesicular exosome	chaperone binding	-	-	-
C100746	-	268.11	349.91	309.01	309.01	390.23	354.08	372.155	372.155	1.2	0.3	XP_020684932.1 protochlorophyllide reductase [Dendrobium catenatum]	691	chloroplast thylakoid membrane	cofactor binding	light-dependent chlorophyll biosynthetic process	Protochlorophyllidereductase	Porphyrin and chlorophyll metabolism
C109368	-	49.73	12.41	31.07	31.07	20.98	32.51	26.745	26.745	0.86	-0.2	XP_028547759.1 GDP-L-galactose phosphorylase 1 isoform X2 [Dendrobium catenatum]	652	cytoplasm	GDP-galactose:myoinositol-1-phosphate guanylyltransferase activity	plant-type hypersensitive response	GDP-D-glucosephosphorylase	Ascorbate and aldarate metabolism
C100754	-	32.86	27.98	30.42	30.42	34.5	41.59	38.045	38.045	1.25	0.3	XP_020675822.1 ras-related protein RABA4d [Dendrobium catenatum]	437	membrane	GTPase activity	response to heat	Non-specificserine/threonineproteinkinase	-
C100760	-	10.2	8.73	9.465	9.465	11.38	10.19	10.785	10.785	1.14	0.2	XP_020594513.1 autophagy protein 5-like [Phalaenopsis equestris]	581	autophagic vacuole	enzyme activator activity	steroid metabolic process	-	Shigellosis
C100772	-	86.72	110.42	98.57	98.57	112.21	121.21	116.71	116.71	1.18	0.2	XP_020702727.1 bifunctional dTDP-4-dehydrorhamnose 3,5-epimerase/dTDP-4-dehydrorhamnose reductase [Dendrobium catenatum]	598	plasma membrane	dTDP-4-dehydrorhamnose reductase activity	response to ozone	dTDP-4-dehydrorhamnosereductase	Amino sugar and nucleotide sugar metabolism
C100774	-	10.71	7.84	9.275	9.275	10.32	10.71	10.515	10.515	1.13	0.2	XP_020689399.1 KH domain-containing protein SPIN1-like isoform X1 [Dendrobium catenatum]	513	P granule	pre-mRNA intronic binding	endocytic recycling	Polyribonucleotidenucleotidyltransferase	-
C100778	-	15.93	23.91	19.92	19.92	22.63	34.03	28.33	28.33	1.42	0.5	XP_020702561.1 probable WRKY transcription factor 48 [Dendrobium catenatum]	336	nucleus	sequence-specific DNA binding transcription factor activity	blood vessel remodeling	-	Plant-pathogen interaction
C100780	-	60.81	70.14	65.475	65.475	73.81	65.01	69.41	69.41	1.06	0.1	XP_020689012.1 putative ER lumen protein-retaining receptor C28H8.4 [Dendrobium catenatum]	531	endoplasmic reticulum	KDEL sequence binding	mucilage biosynthetic process	-	Vibrio cholerae infection
C100782	-	47.4	30.35	38.875	38.875	36.62	35.48	36.05	36.05	0.93	-0.1	XP_020699199.1 beta-glucuronosyltransferase GlcAT14A [Dendrobium catenatum]	627	Golgi apparatus	glucuronosyltransferase activity	mesodermal cell migration	Proteinxylosyltransferase	Mucin type O-Glycan biosynthesis
C100784	-	18.29	14.51	16.4	16.4	12.83	14.26	13.545	13.545	0.83	-0.3	XP_020686877.1 mediator of RNA polymerase II transcription subunit 9 [Dendrobium catenatum]	406	-	protein binding	phosphate ion transport	-	-
C10080	-	4.15	5.36	4.755	4.755	0	0	0	1e-06	0	-22.2	PKU79597.1 putative aarF domain-containing protein kinase [Dendrobium catenatum]	66.6	plastoglobule	-	T cell differentiation	-	-
C100800	-	45.46	65.49	55.475	55.475	54.46	47.24	50.85	50.85	0.92	-0.1	XP_020693642.1 uncharacterized protein LOC110107667 [Dendrobium catenatum]	423	mitochondrion	ATPase binding	chondroitin sulfate proteoglycan biosynthetic process	EndopeptidaseClp	Cell cycle - Caulobacter
C101244	-	2.35	7.49	4.92	4.92	5.26	6.05	5.655	5.655	1.15	0.2	XP_020684311.1 tricetin 3',4',5'-O-trimethyltransferase [Dendrobium catenatum]	630	nucleus	methyltransferase activity	-	Flavone3{prime}-O-methyltransferase	Histidine metabolism
C100812	-	46.5	43.22	44.86	44.86	51.07	46.28	48.675	48.675	1.09	0.1	XP_020700904.1 prostaglandin E synthase 2 [Dendrobium catenatum]	594	chloroplast envelope	lyase activity	response to abscisic acid stimulus	Glutathionetransferase	Glutathione metabolism
C100814	-	184.87	177.07	180.97	180.97	200.39	214.94	207.665	207.665	1.15	0.2	XP_020674863.1 proteasome subunit alpha type-4 [Dendrobium catenatum]	485	extracellular vesicular exosome	peptidase activity	-	Proteasomeendopeptidasecomplex	Proteasome
C100818	-	125.84	401.09	263.465	263.465	232.38	195.25	213.815	213.815	0.81	-0.3	XP_020689016.1 ferredoxin--NADP reductase, leaf isozyme, chloroplastic-like [Dendrobium catenatum]	614	chloroplast envelope	NADP binding	cellular response to antibiotic	Ferredoxin--NADP(+)reductase	Photosynthesis
C100820	-	145.48	190.61	168.045	168.045	148.18	162.22	155.2	155.2	0.92	-0.1	PKU81196.1 Cationic peroxidase 1 [Dendrobium catenatum]	575	apoplast	protein binding	methylation	Peroxidase	Phenylalanine metabolism
C100826	-	11.76	10.48	11.12	11.12	10.37	10.14	10.255	10.255	0.92	-0.1	XP_020577448.1 CDP-diacylglycerol--glycerol-3-phosphate 3-phosphatidyltransferase 1, chloroplastic [Phalaenopsis equestris]	479	mitochondrion	CDP-diacylglycerol-phosphatidylglycerol phosphatidyltransferase activity	protein glutathionylation	Cardiolipinsynthase(CMP-forming)	Glycerophospholipid metabolism
C100828	-	29.63	38.06	33.845	33.845	33.71	43.68	38.695	38.695	1.14	0.2	XP_020676549.1 uncharacterized protein LOC110095372 [Dendrobium catenatum]	524	-	-	proteasome core complex assembly	-	-
CL81Contig1	-	22.22	7.31	14.765	14.765	10.72	19.29	15.005	15.005	1.02	0	XP_020679658.1 uncharacterized protein LOC110097558 isoform X1 [Dendrobium catenatum]	917	cell wall	cis-trans isomerase activity	oxidation-reduction process	Cyclopropane-fatty-acyl-phospholipidsynthase	-
C100830	-	18.69	9.33	14.01	14.01	16.75	17.53	17.14	17.14	1.22	0.3	XP_020702000.1 ribonucleoside-diphosphate reductase small chain [Dendrobium catenatum]	659	nucleus	ferric iron binding	xylem development	Ribonucleoside-diphosphatereductase	p53 signaling pathway
C100834	-	11.68	32.71	22.195	22.195	22.52	19.81	21.165	21.165	0.95	-0.1	XP_020683574.1 uncharacterized protein LOC110100418 [Dendrobium catenatum]	174	-	-	phospholipid biosynthetic process	-	-
C100838	-	35.81	31.37	33.59	33.59	32.41	34.66	33.535	33.535	1	0	XP_020572684.1 GATA transcription factor 20-like [Phalaenopsis equestris]	548	nucleus	DNA binding	-	-	Circadian rhythm - plant
C100842	-	10.75	10.15	10.45	10.45	11.99	8.63	10.31	10.31	0.99	0	XP_020679049.2 probable purine permease 5, partial [Dendrobium catenatum]	528	membrane	purine nucleoside transmembrane transporter activity	pathogenesis	-	-
C100846	-	18.23	26.2	22.215	22.215	26.88	27.54	27.21	27.21	1.22	0.3	XP_020579251.1 peptide methionine sulfoxide reductase A5 isoform X1 [Phalaenopsis equestris]	447	mitochondrion	peptide-methionine-(S)-S-oxide reductase activity	nucleobase-containing small molecule interconversion	Peptide-methionine(S)-S-oxidereductase	-
C100848	-	31.9	34.42	33.16	33.16	37.49	30.66	34.075	34.075	1.03	0	XP_020681161.1 adenylate kinase, chloroplastic [Dendrobium catenatum]	456	Golgi apparatus	ATP binding	spinal cord development	Adenylatekinase	Purine metabolism
C10086	-	45.85	37.53	41.69	41.69	71.25	37.42	54.335	54.335	1.3	0.4	XP_028552424.1 membrane protein of ER body 1 isoform X2 [Dendrobium catenatum]	80.5	-	protein binding	-	-	-
C100860	-	17.85	18	17.925	17.925	16.29	19.59	17.94	17.94	1	0	XP_020684656.1 uncharacterized protein LOC110101197 [Dendrobium catenatum]	488	centrosome	microtubule binding	negative regulation of transcription, DNA-dependent	-	-
C100862	-	38.77	23.75	31.26	31.26	29.94	26.67	28.305	28.305	0.91	-0.1	XP_020590833.1 2-methoxy-6-polyprenyl-1,4-benzoquinol methylase, mitochondrial [Phalaenopsis equestris]	524	protein complex	protein binding	cytokinin transport	Demethylmenaquinonemethyltransferase	Ubiquinone and other terpenoid-quinone biosynthesis
C100866	-	71.92	64.46	68.19	68.19	67.72	20.7	44.21	44.21	0.65	-0.6	XP_020595726.1 RNA-binding protein 38-like [Phalaenopsis equestris]	407	cytosol	mRNA binding	auxin efflux	Peptidylprolylisomerase	mRNA surveillance pathway
C100868	-	76.74	1.35	39.045	39.045	5.07	35.62	20.345	20.345	0.52	-0.9	XP_020686440.1 probable xyloglucan endotransglucosylase/hydrolase protein B [Dendrobium catenatum]	548	extracellular region	xyloglucan-specific endo-beta-1,4-glucanase activity	protein repair	Xyloglucan:xyloglucosyltransferase	Plant hormone signal transduction
C100870	-	7.71	3.62	5.665	5.665	2.6	12.01	7.305	7.305	1.29	0.4	XP_020697658.1 homeobox-leucine zipper protein HOX11 [Dendrobium catenatum]	384	nucleus	protein binding	response to cadmium ion	-	-
C100874	-	17.66	10.03	13.845	13.845	10.27	12.64	11.455	11.455	0.83	-0.3	XP_020699487.1 thioredoxin-like fold domain-containing protein MRL7 homolog, chloroplastic [Dendrobium catenatum]	496	chloroplast nucleoid	protein binding	-	-	-
C100876	-	9.87	6.52	8.195	8.195	8.04	5.9	6.97	6.97	0.85	-0.2	XP_020684125.2 uncharacterized protein LOC110100798 [Dendrobium catenatum]	228	nucleoplasm	structural constituent of muscle	spindle assembly involved in mitosis	16SrRNA(cytosine(1402)-N(4))-methyltransferase	Tight junction
C100878	-	112.63	88.96	100.795	100.795	76.71	56.99	66.85	66.85	0.66	-0.6	XP_020676480.1 G-box-binding factor 1-like isoform X3 [Dendrobium catenatum]	456	cytoplasm	protein homodimerization activity	aerobic respiration	-	Focal adhesion
C100884	-	11.51	2.36	6.935	6.935	5.51	3.49	4.5	4.5	0.65	-0.6	XP_020677475.1 laccase-10 [Dendrobium catenatum]	432	plasma membrane	protein binding	response to abscisic acid stimulus	Laccase	-
C100886	-	7.85	3.14	5.495	5.495	3.2	5.41	4.305	4.305	0.78	-0.4	XP_020690149.1 probable pectate lyase 5 [Dendrobium catenatum]	655	extracellular region	pectate lyase activity	response to auxin stimulus	Pectatelyase	Pentose and glucuronate interconversions
C100888	-	42.91	29.38	36.145	36.145	37.42	35.85	36.635	36.635	1.01	0	XP_020696635.1 aldose 1-epimerase isoform X1 [Dendrobium catenatum]	660	cytosol	UDP-glucose 4-epimerase activity	regulation of transcription, DNA-dependent	Aldose1-epimerase	Glycolysis / Gluconeogenesis
scaffold6578	-	1.52	1.1	1.31	1.31	1.22	1.81	1.515	1.515	1.16	0.2	XP_020683493.1 probable leucine-rich repeat receptor-like serine/threonine-protein kinase At3g14840 isoform X3 [Dendrobium catenatum]	635	plasma membrane	protein binding	chloroplast organization	Non-specificserine/threonineproteinkinase	Plant-pathogen interaction
C100894	-	14.94	9.97	12.455	12.455	14.1	18.18	16.14	16.14	1.3	0.4	XP_020685574.1 persulfide dioxygenase ETHE1 homolog, mitochondrial [Dendrobium catenatum]	539	mitochondrion	glutathione thiolesterase activity	membrane protein ectodomain proteolysis	Persulfidedioxygenase	Pyruvate metabolism
C100898	-	17.8	24.69	21.245	21.245	24.14	18.33	21.235	21.235	1	0	XP_020673483.1 uncharacterized protein LOC110093061 [Dendrobium catenatum]	682	-	leucocyanidin oxygenase activity	regulation of hydrogen peroxide metabolic process	Flavanone3-dioxygenase	-
C10090	-	0	5.36	2.68	2.68	0	0	0	1e-06	0	-21.4	XP_020575614.1 pentatricopeptide repeat-containing protein At1g09900-like [Phalaenopsis equestris]	60.8	mitochondrion	RNA binding	vegetative to reproductive phase transition of meristem	-	-
C100900	-	51.89	57.75	54.82	54.82	59.14	61.48	60.31	60.31	1.1	0.1	XP_020571401.1 cinnamoyl-CoA reductase 2 [Phalaenopsis equestris]	581	endoplasmic reticulum	cinnamoyl-CoA reductase activity	response to nematode	Dihydroflavanol4-reductase	Flavonoid biosynthesis
C100904	-	40.12	30.36	35.24	35.24	42.73	46.09	44.41	44.41	1.26	0.3	XP_020679729.1 uncharacterized protein LOC110097590 [Dendrobium catenatum]	569	-	-	glucose metabolic process	Phosphatidylinositoldiacylglycerol-lyase	Inositol phosphate metabolism
C100906	-	30.16	19.64	24.9	24.9	22.33	25.45	23.89	23.89	0.96	-0.1	XP_028548294.1 AP2-like ethylene-responsive transcription factor AIL1 [Dendrobium catenatum]	472	nucleus	DNA binding	response to freezing	-	-
C100908	-	73.63	37.15	55.39	55.39	43.85	45.1	44.475	44.475	0.8	-0.3	XP_020697429.1 uncharacterized protein LOC110110350 isoform X4 [Dendrobium catenatum]	485	-	DNA demethylase activity	negative regulation of neurotransmitter secretion	DNAoxidativedemethylase	Pathogenic Escherichia coli infection
C100910	-	28.05	20.63	24.34	24.34	28.1	29.99	29.045	29.045	1.19	0.3	XP_020687962.1 protein YIPF1 homolog isoform X2 [Dendrobium catenatum]	474	endoplasmic reticulum	Rab GTPase binding	vacuole organization	-	-
C100916	-	36.7	30.93	33.815	33.815	34.58	39.12	36.85	36.85	1.09	0.1	XP_020682337.1 protein-tyrosine-phosphatase IBR5 [Dendrobium catenatum]	530	nucleoplasm	non-membrane spanning protein tyrosine phosphatase activity	embryo development ending in seed dormancy	Protein-serine/threoninephosphatase	Regulation of actin cytoskeleton
C100918	-	36.8	26.29	31.545	31.545	34.42	25.7	30.06	30.06	0.95	-0.1	XP_020671785.1 UBP1-associated proteins 1C isoform X2 [Dendrobium catenatum]	497	nucleolus	transcription regulatory region DNA binding	flavonoid biosynthetic process	IgA-specificserineendopeptidase	Huntingtons disease
C100920	-	10.88	0.58	5.73	5.73	2.19	6.83	4.51	4.51	0.79	-0.3	XP_020697003.1 uncharacterized protein LOC110110051 isoform X2 [Dendrobium catenatum]	330	late endosome	protein binding	-	RING-typeE3ubiquitintransferase	Protein processing in endoplasmic reticulum
C100928	-	7.99	2.25	5.12	5.12	3.03	17.08	10.055	10.055	1.96	1	XP_020688001.1 RING-H2 finger protein ATL39 [Dendrobium catenatum]	340	plasma membrane	ubiquitin-protein ligase activity	flower development	RING-typeE3ubiquitintransferase	-
C100934	-	42.13	94.12	68.125	68.125	76.03	56.74	66.385	66.385	0.97	0	XP_020699389.1 uncharacterized protein LOC110111732 [Dendrobium catenatum]	468	SCF ubiquitin ligase complex	ubiquitin-protein ligase activity	DNA repair	-	-
C10094	-	16.62	37.53	27.075	27.075	23.76	37.42	30.59	30.59	1.13	0.2	XP_020703366.1 lysine--tRNA ligase, chloroplastic/mitochondrial [Dendrobium catenatum]	122	mitochondrial matrix	protein homodimerization activity	-	Lysine--tRNAligase	Aminoacyl-tRNA biosynthesis
C100942	-	12.27	12.52	12.395	12.395	14.81	6.93	10.87	10.87	0.88	-0.2	XP_020679928.1 uncharacterized protein LOC110097725 [Dendrobium catenatum]	422	-	-	regulation of mitotic cell cycle spindle assembly checkpoint	-	-
C100950	-	44.03	43.71	43.87	43.87	47.18	43.37	45.275	45.275	1.03	0	XP_020677205.1 uncharacterized protein LOC110095815 [Dendrobium catenatum]	430	endoplasmic reticulum	protein binding	regulation of transcription, DNA-dependent	-	-
C100952	-	15.17	20.27	17.72	17.72	15.77	13.92	14.845	14.845	0.84	-0.3	XP_020700236.1 F-box/kelch-repeat protein SKIP6-like [Dendrobium catenatum]	550	nucleus	protein binding	ubiquitin-dependent protein catabolic process	-	-
CL35Contig2	-	41.39	32.24	36.815	36.815	28.64	22.71	25.675	25.675	0.7	-0.5	XP_020686963.1 splicing factor-like protein 1 [Dendrobium catenatum]	1253	spliceosomal complex	mRNA binding	response to salicylic acid stimulus	Peptidylprolylisomerase	-
C100964	-	172.42	147.57	159.995	159.995	191.39	201.78	196.585	196.585	1.23	0.3	XP_020598117.1 EG45-like domain containing protein [Phalaenopsis equestris]	163	chloroplast	-	protein autoubiquitination	-	-
C100966	-	24.49	41.05	32.77	32.77	39.74	35.3	37.52	37.52	1.14	0.2	XP_020690672.1 deubiquitinase OTUD6B [Dendrobium catenatum]	479	cytosol	protein binding	singlet oxygen-mediated programmed cell death	Ubiquitinylhydrolase1	RIG-I-like receptor signaling pathway
C100982	-	124.44	123.3	123.87	123.87	149.38	133.99	141.685	141.685	1.14	0.2	XP_020698945.1 NADH--cytochrome b5 reductase 1 [Dendrobium catenatum]	507	endoplasmic reticulum membrane	cytochrome-b5 reductase activity	positive regulation of macrophage chemotaxis	Cytochrome-b5reductase	Amino sugar and nucleotide sugar metabolism
C100988	-	3.34	3.73	3.535	3.535	3.87	6.62	5.245	5.245	1.48	0.6	PKU76014.1 hypothetical protein MA16_Dca006061 [Dendrobium catenatum]	447	CCR4-NOT core complex	RNA binding	-	-	RNA degradation
scaffold12468	-	13.39	4.22	8.805	8.805	5.6	6.13	5.865	5.865	0.67	-0.6	XP_020687472.1 zinc protease PQQL-like [Dendrobium catenatum]	1806	chloroplast stroma	metal ion binding	positive regulation of osteoclast differentiation	Mitochondrialprocessingpeptidase	Cardiac muscle contraction
C100992	-	22.92	25.98	24.45	24.45	20.68	19.13	19.905	19.905	0.81	-0.3	XP_020701700.1 ribosomal L1 domain-containing protein 1-like [Dendrobium catenatum]	375	nucleus	cadherin binding	renal sodium ion absorption	-	-
C101000	-	24.48	51.21	37.845	37.845	28.38	28.72	28.55	28.55	0.75	-0.4	XP_020689509.1 uncharacterized protein LOC110104653 [Dendrobium catenatum]	344	host cell PML body	protein binding	positive regulation of gene expression	PhospholipaseA(2)	Protein processing in endoplasmic reticulum
C101006	-	21.59	17.77	19.68	19.68	15.95	28.43	22.19	22.19	1.13	0.2	XP_020703378.2 transcription factor BHLH089 [Dendrobium catenatum]	432	nucleus	sequence-specific DNA binding transcription factor activity	response to red light	-	Plant hormone signal transduction
scaffold5373	-	2.07	0.69	1.38	1.38	0.92	2.05	1.485	1.485	1.08	0.1	XP_020705065.1 myosin-11 [Dendrobium catenatum]	48.1	-	-	protein deubiquitination	-	-
C101010	-	27.42	22.87	25.145	25.145	25.36	28.14	26.75	26.75	1.06	0.1	XP_020599948.1 bifunctional riboflavin kinase/FMN phosphatase [Phalaenopsis equestris]	662	mitochondrion	protein binding	L-ascorbic acid metabolic process	FMNhydrolase	Riboflavin metabolism
C101012	-	26.81	25.38	26.095	26.095	21.18	23.54	22.36	22.36	0.86	-0.2	XP_020595854.1 protein YIPF6 homolog [Phalaenopsis equestris]	480	cis-Golgi network	identical protein binding	cytokine-mediated signaling pathway	Histone-lysineN-methyltransferase	-
C101014	-	13.17	8.3	10.735	10.735	7.93	7.02	7.475	7.475	0.7	-0.5	XP_020686629.1 zinc finger protein BALDIBIS [Dendrobium catenatum]	469	nucleus	transcription regulatory region DNA binding	embryo development ending in seed dormancy	RING-typeE3ubiquitintransferase	-
C101018	-	82.54	97.48	90.01	90.01	110.27	133.35	121.81	121.81	1.35	0.4	XP_020702229.1 uncharacterized protein ycf23-like [Dendrobium catenatum]	457	-	-	endosomal transport	-	-
C101024	-	35.33	41.23	38.28	38.28	38.7	31.67	35.185	35.185	0.92	-0.1	XP_020705786.1 serine/Arginine-related protein 53 [Dendrobium catenatum]	261	-	-	actin nucleation	-	-
C101030	-	21.03	7.77	14.4	14.4	8.5	46.19	27.345	27.345	1.9	0.9	XP_020691113.1 zinc finger CCCH domain-containing protein 2 [Dendrobium catenatum]	409	plasma membrane	protein binding	petal morphogenesis	-	-
C101036	-	39.78	38.57	39.175	39.175	41.96	46.24	44.1	44.1	1.13	0.2	XP_020592735.1 uncharacterized protein LOC110033173 [Phalaenopsis equestris]	486	-	-	-	-	-
scaffold3248	-	1.28	0.86	1.07	1.07	0.65	0.62	0.635	0.635	0.59	-0.8	XP_020696716.1 calcineurin B-like protein 1 isoform X5 [Dendrobium catenatum]	353	cytosolic ribosome	calcium-dependent protein serine/threonine phosphatase activity	pyrimidine nucleoside salvage	NAD(P)Hoxidase(H(2)O(2)-forming)	Glutamatergic synapse
C101050	-	24.33	11.73	18.03	18.03	19.03	29.25	24.14	24.14	1.34	0.4	XP_020583443.1 cinnamoyl-CoA reductase 1 [Phalaenopsis equestris]	587	cytoplasm	racemase and epimerase activity	intracellular protein transport	Cinnamoyl-CoAreductase	Flavonoid biosynthesis
scaffold10271	-	7.74	7.22	7.48	7.48	7.93	7.43	7.68	7.68	1.03	0	XP_028550705.1 uncharacterized protein LOC110115333 isoform X2 [Dendrobium catenatum]	367	cytoplasm	rRNA (guanine-N2-)-methyltransferase activity	regulation of gibberellic acid mediated signaling pathway	23SrRNA(cytosine(1962)-C(5))-methyltransferase	-
C101056	-	25.39	28.73	27.06	27.06	31.22	36.45	33.835	33.835	1.25	0.3	XP_020577943.1 palmitoyl-protein thioesterase 1-like isoform X1 [Phalaenopsis equestris]	545	dendrite	palmitoyl-(protein) hydrolase activity	-	Dolichyldiphosphatase	N-Glycan biosynthesis
scaffold6407	-	13.5	9.44	11.47	11.47	13.88	14.38	14.13	14.13	1.23	0.3	XP_020689114.1 F-box/LRR-repeat protein At3g48880 isoform X1 [Dendrobium catenatum]	634	centrosome	ubiquitin-protein ligase activity	-	-	Pathways in cancer
C10106	-	6.23	2.68	4.455	4.455	0	12.47	6.235	6.235	1.4	0.5	XP_028556321.1 probable magnesium transporter NIPA3 isoform X2 [Dendrobium catenatum]	112	early endosome	protein binding	regulation of transcription, DNA-dependent	-	-
C101066	-	236.96	947.96	592.46	592.46	804.45	588.85	696.65	696.65	1.18	0.2	XP_020701405.1 chlorophyll a-b binding protein CP26, chloroplastic [Dendrobium catenatum]	462	thylakoid membrane	protein domain specific binding	-	-	Photosynthesis - antenna proteins
C101068	-	19.53	31.81	25.67	25.67	31.52	25.38	28.45	28.45	1.11	0.1	XP_028556975.1 uncharacterized protein LOC110110600 [Dendrobium catenatum]	323	-	-	regulation of potassium ion transport	-	-
C101070	-	5.61	1.38	3.495	3.495	1.93	3.61	2.77	2.77	0.79	-0.3	XP_028550303.1 protein NRDE2 homolog isoform X2 [Dendrobium catenatum]	204	cytoplasm	-	circadian rhythm	-	-
C101078	-	90.2	90.42	90.31	90.31	87.47	63.55	75.51	75.51	0.84	-0.3	XP_020691705.1 zinc finger A20 and AN1 domain-containing stress-associated protein 5-like [Dendrobium catenatum]	236	cytoplasm	polyubiquitin binding	rRNA methylation	-	-
C101080	-	98.11	73.77	85.94	85.94	90.01	75.97	82.99	82.99	0.97	-0.1	XP_020701203.1 probable protein phosphatase 2C 11 [Dendrobium catenatum]	699	plasma membrane	ubiquitin protein ligase binding	pinocytosis	Protein-serine/threoninephosphatase	-
C101082	-	10.18	5.98	8.08	8.08	9.93	8.74	9.335	9.335	1.16	0.2	XP_020697278.1 uncharacterized protein LOC110110238 [Dendrobium catenatum]	502	-	-	mitotic cell cycle	-	-
scaffold10681	-	14.77	10.91	12.84	12.84	11.13	11.7	11.415	11.415	0.89	-0.2	XP_020570578.1 crocetin glucosyltransferase 3 [Phalaenopsis equestris]	617	cytosol	UDP-glucosyltransferase activity	magnesium ion transport	Delphinidin35-di-O-glucoside3{prime}-O-glucosyltransferase	Phenylpropanoid biosynthesis
C101088	-	9.94	4.47	7.205	7.205	3.9	3.69	3.795	3.795	0.53	-0.9	XP_020674391.1 plasmodesmata-located protein 8 [Dendrobium catenatum]	299	anchored to plasma membrane	-	seed dormancy process	Non-specificserine/threonineproteinkinase	RNA transport
scaffold791	-	5.18	0.45	2.815	2.815	1.21	1.58	1.395	1.395	0.5	-1	XP_020588593.1 probable thiol methyltransferase 2 isoform X1 [Phalaenopsis equestris]	258	chloroplast	thiol S-methyltransferase activity	cellular response to abscisic acid stimulus	Thiocyanatemethyltransferase	Drug metabolism - other enzymes
C101090	-	39.48	37.24	38.36	38.36	40.15	40.82	40.485	40.485	1.06	0.1	XP_020682760.1 dof zinc finger protein 3-like isoform X1 [Dendrobium catenatum]	327	nucleus	DNA binding	-	DNA-directedRNApolymerase	-
C101092	-	21.54	12.05	16.795	16.795	15.86	13.41	14.635	14.635	0.87	-0.2	XP_020673032.1 probable arabinose 5-phosphate isomerase isoform X1 [Dendrobium catenatum]	618	mitochondrion	arabinose-5-phosphate isomerase activity	-	Arabinose-5-phosphateisomerase	-
C101104	-	22.57	1.86	12.215	12.215	13.95	0.92	7.435	7.435	0.61	-0.7	QEG03152.1 zinc finger protein 4-like isoform X1 [Cymbidium ensifolium]	271	nucleus	transcription regulatory region DNA binding	response to water deprivation	-	-
C101116	-	27.24	14.5	20.87	20.87	17.98	19.05	18.515	18.515	0.89	-0.2	XP_020703779.1 serine/arginine-rich SC35-like splicing factor SCL30 [Dendrobium catenatum]	306	nucleoplasm	protein kinase C binding	regulation of cyclin-dependent protein kinase activity	Peptidylprolylisomerase	Spliceosome
C101118	-	11.17	25.58	18.375	18.375	18.21	11.63	14.92	14.92	0.81	-0.3	AQX44180.1 hypothetical protein [Apostasia odorata]	245	cytosol	macrolide binding	-	Peptidylprolylisomerase	-
C101120	-	56.47	86.19	71.33	71.33	80.33	90.43	85.38	85.38	1.2	0.3	QEE94904.1 tetraspanin [Phalaenopsis aphrodite]	425	plasma membrane	-	response to other organism	-	-
C101124	-	40.07	35.81	37.94	37.94	49.79	59.68	54.735	54.735	1.44	0.5	XP_020596277.1 NADP-dependent D-sorbitol-6-phosphate dehydrogenase-like [Phalaenopsis equestris]	619	phagocytic vesicle	protein binding	response to other organism	15-anhydro-D-fructosereductase	Glycolysis / Gluconeogenesis
C101126	-	21.48	31.62	26.55	26.55	21.09	31.85	26.47	26.47	1	0	XP_020688682.1 heterodimeric geranylgeranyl pyrophosphate synthase small subunit, chloroplastic [Dendrobium catenatum]	564	etioplast	prenyltransferase activity	defense response	Geranylgeranyldiphosphatesynthase	Terpenoid backbone biosynthesis
C101128	-	5.68	6.01	5.845	5.845	6.85	5.71	6.28	6.28	1.07	0.1	PKA46253.1 hypothetical protein AXF42_Ash020004 [Apostasia shenzhenica]	347	-	-	response to chitin	-	-
C10112	-	6.23	0	3.115	3.115	0	0	0	1e-06	0	-21.6	XP_020599564.1 F-box/LRR-repeat protein At3g48880-like [Phalaenopsis equestris]	60.5	-	-	keto-3-deoxy-D-manno-octulosonic acid biosynthetic process	-	-
C101132	-	15.69	11.75	13.72	13.72	10.3	14.72	12.51	12.51	0.91	-0.1	PKU61850.1 putative acetyltransferase [Dendrobium catenatum]	388	cytoplasm	N-acyltransferase activity	floral meristem determinacy	DeacetylvindolineO-acetyltransferase	Stilbenoid, diarylheptanoid and gingerol biosynthesis
C101134	-	43.17	38.32	40.745	40.745	36.32	35.09	35.705	35.705	0.88	-0.2	XP_020675228.1 GATA transcription factor 18 isoform X2 [Dendrobium catenatum]	481	nucleus	DNA binding	assembly of spliceosomal tri-snRNP	-	Plant hormone signal transduction
C101136	-	5.24	3.88	4.56	4.56	5.17	5.85	5.51	5.51	1.21	0.3	XP_020679404.1 F-box/kelch-repeat protein SKIP4 [Dendrobium catenatum]	636	peroxisome	protein binding	chromatin organization	Galactoseoxidase	Ubiquitin mediated proteolysis
C10114	-	2.08	10.72	6.4	6.4	0	6.24	3.12	3.12	0.49	-1	XP_020677932.1 uncharacterized protein At3g49140 isoform X2 [Dendrobium catenatum]	75.9	-	-	primary root development	-	-
C101146	-	24.7	16.71	20.705	20.705	22.29	21.52	21.905	21.905	1.06	0.1	XP_020593923.1 protein phosphatase 1 regulatory subunit pprA [Phalaenopsis equestris]	619	nucleus	protein phosphatase activator activity	sorbitol biosynthetic process	Protein-serine/threoninephosphatase	Bacterial invasion of epithelial cells
C101148	-	199.93	192.7	196.315	196.315	219.47	211.36	215.415	215.415	1.1	0.1	PKU72662.1 14-3-3-like protein D [Dendrobium catenatum]	520	plasma membrane	calcium channel regulator activity	geranylgeranyl diphosphate biosynthetic process	-	Cell cycle
C101150	-	16.04	1.09	8.565	8.565	1.52	5.5	3.51	3.51	0.41	-1.3	PKU63063.1 hypothetical protein MA16_Dca012373 [Dendrobium catenatum]	43.1	-	-	-	-	-
C101152	-	25.75	31.74	28.745	28.745	35	35.18	35.09	35.09	1.22	0.3	XP_020701963.1 ubiquinone biosynthesis protein COQ9, mitochondrial [Dendrobium catenatum]	520	mitochondrion	lipid binding	-	-	-
C101156	-	9.34	13.49	11.415	11.415	13.58	8.62	11.1	11.1	0.97	0	PKU75059.1 hypothetical protein MA16_Dca018129 [Dendrobium catenatum]	256	-	-	response to bacterium	-	-
C101158	-	5.96	2.18	4.07	4.07	5.12	10.92	8.02	8.02	1.97	1	XP_020678287.1 basic leucine zipper 61 isoform X1 [Dendrobium catenatum]	539	nucleus	sequence-specific DNA binding transcription factor activity	negative regulation of transcription, DNA-dependent	-	-
C101160	-	136.52	174.98	155.75	155.75	172.53	194.8	183.665	183.665	1.18	0.2	XP_020596959.1 proteasome subunit alpha type-7 [Phalaenopsis equestris]	468	proteasome core complex, alpha-subunit complex	protein binding	cell division	Proteasomeendopeptidasecomplex	Proteasome
C101162	-	9.15	1.14	5.145	5.145	1.28	3.03	2.155	2.155	0.42	-1.3	XP_020693007.2 uncharacterized protein LOC110107165 [Dendrobium catenatum]	696	-	-	-	-	-
C101164	-	12.88	11.7	12.29	12.29	12.56	11.25	11.905	11.905	0.97	0	PKU70644.1 hypothetical protein MA16_Dca008761 [Dendrobium catenatum]	521	cytosol	protein kinase A binding	pathogenesis	-	-
C101166	-	22.3	8.12	15.21	15.21	8.92	31.64	20.28	20.28	1.33	0.4	XP_020685819.1 SPX domain-containing protein 1-like [Dendrobium catenatum]	509	nucleus	protein binding	intracellular signal transduction	Glycerophosphodiesterphosphodiesterase	Cell cycle - yeast
C101174	-	45.2	43.96	44.58	44.58	55.38	44.49	49.935	49.935	1.12	0.2	XP_020587948.1 uncharacterized protein LOC110029828 [Phalaenopsis equestris]	545	plastid large ribosomal subunit	poly(U) RNA binding	-	-	Ribosome
C101182	-	4.55	1.03	2.79	2.79	1.4	2.79	2.095	2.095	0.75	-0.4	XP_020677333.1 3-ketoacyl-CoA synthase 2-like [Dendrobium catenatum]	669	endoplasmic reticulum	fatty acid elongase activity	ubiquinone biosynthetic process	Very-long-chain3-oxoacyl-CoAsynthase	Flavonoid biosynthesis
C101184	-	4.12	7.36	5.74	5.74	7.32	15.57	11.445	11.445	1.99	1	PKU81392.1 Peroxidase 17 [Dendrobium catenatum]	597	cell wall	peroxidase activity	-	Peroxidase	Phenylalanine metabolism
C101188	-	28.65	23.58	26.115	26.115	25.77	21.32	23.545	23.545	0.9	-0.1	XP_020577211.1 SKP1-like protein 21 isoform X2 [Phalaenopsis equestris]	499	centrosome	protein binding	pollen development	-	Cell cycle
C101190	-	6.51	6.54	6.525	6.525	5.88	7.35	6.615	6.615	1.01	0	XP_028554306.1 protein EI24 homolog [Dendrobium catenatum]	558	Golgi apparatus	-	proteolysis	-	p53 signaling pathway
C101194	-	10.42	3.03	6.725	6.725	3.48	10.76	7.12	7.12	1.06	0.1	XP_028548070.1 transcription factor UNE12 isoform X3 [Dendrobium catenatum]	158	synapse	protein binding	-	-	-
C101198	-	12.77	10.9	11.835	11.835	12.75	13.52	13.135	13.135	1.11	0.2	XP_020675306.1 F-box protein SKIP8 [Dendrobium catenatum]	471	cytoplasm	dynactin binding	regulation of RNA splicing	-	Ubiquitin mediated proteolysis
C101200	-	16.46	12.32	14.39	14.39	16.51	24.26	20.385	20.385	1.42	0.5	XP_020696572.1 annexin D3 [Dendrobium catenatum]	501	cell wall	phosphatidylserine binding	cellular response to cold	-	-
C101204	-	11.91	10.3	11.105	11.105	9.51	11.33	10.42	10.42	0.94	-0.1	XP_020678028.1 VQ motif-containing protein 9 [Dendrobium catenatum]	170	nucleus	protein binding	negative regulation of transcription, DNA-dependent	-	-
scaffold627	-	10.06	3.62	6.84	6.84	4.12	6.13	5.125	5.125	0.75	-0.4	PKU62293.1 Putative acyl-activating enzyme 19 [Dendrobium catenatum]	987	plasma membrane	N-(5-amino-5-carboxypentanoyl)-L-cysteinyl-D-valine synthase activity	unidimensional cell growth	Ornithineracemase	Biosynthesis of siderophore group nonribosomal peptides
C101214	-	29.54	36.61	33.075	33.075	32.47	25.63	29.05	29.05	0.88	-0.2	XP_028550451.1 LOW QUALITY PROTEIN: D-glycerate 3-kinase, chloroplastic [Dendrobium catenatum]	686	nucleus	ATP binding	lignin biosynthetic process	Glycerate3-kinase	Pantothenate and CoA biosynthesis
C101216	-	17.05	15.46	16.255	16.255	16.85	13.93	15.39	15.39	0.95	-0.1	XP_020692443.1 elongator complex protein 6 [Dendrobium catenatum]	444	Elongator holoenzyme complex	protein binding	ubiquitin-dependent protein catabolic process	-	-
C101218	-	93.15	376.28	234.715	234.715	222.18	189.1	205.64	205.64	0.88	-0.2	XP_020694759.1 sedoheptulose-1,7-bisphosphatase, chloroplastic [Dendrobium catenatum]	763	thylakoid	monosaccharide binding	negative regulation of cell growth	Fructose-bisphosphatase	Carbon fixation in photosynthetic organisms
C101220	-	19.84	16.58	18.21	18.21	14.06	18.87	16.465	16.465	0.9	-0.1	XP_020678164.1 probable DNA-3-methyladenine glycosylase 2 isoform X1 [Dendrobium catenatum]	370	protein-DNA complex	protein kinase binding	heat acclimation	Methylphosphotriester-DNA--[protein]-cysteineS-methyltransferase	Base excision repair
CL288Contig1	-	79.51	67.14	73.325	73.325	79.7	73.83	76.765	76.765	1.05	0.1	XP_020687062.1 probable calcium-transporting ATPase 9, plasma membrane-type [Dendrobium catenatum]	1142	plant-type vacuole	calcium channel activity	double fertilization forming a zygote and endosperm	Calcium-transportingATPase	-
C101238	-	41.24	57.98	49.61	49.61	49.79	45.46	47.625	47.625	0.96	-0.1	XP_020705750.1 uncharacterized protein LOC110116508 [Dendrobium catenatum]	298	Golgi lumen	extracellular matrix structural constituent	SCF-dependent proteasomal ubiquitin-dependent protein catabolic process	-	Protein processing in endoplasmic reticulum
C10124	-	0	13.4	6.7	6.7	7.92	0	3.96	3.96	0.59	-0.8	OGE64749.1 hypothetical protein A3I48_03855 [Candidatus Daviesbacteria bacterium RIFCSPLOWO2_02_FULL_36_7]	34.7	nucleus	DNA binding	response to abscisic acid stimulus	-	-
C101242	-	4.23	8.2	6.215	6.215	6.02	5.17	5.595	5.595	0.9	-0.2	XP_010928309.1 tryptophan aminotransferase-related protein 3 [Elaeis guineensis]	488	endoplasmic reticulum membrane	transaminase activity	negative regulation of sequence-specific DNA binding transcription factor activity	Histidinol-phosphatetransaminase	Phenylalanine metabolism
C101258	-	65.24	115.02	90.13	90.13	82.03	81.11	81.57	81.57	0.91	-0.1	XP_020688836.1 heme oxygenase 1, chloroplastic isoform X1 [Dendrobium catenatum]	491	extracellular space	heme oxygenase (decyclizing) activity	beta-alanine metabolic process	Hemeoxygenase(biliverdin-producing)	Mineral absorption
C101262	-	15.64	11.95	13.795	13.795	14.39	12.69	13.54	13.54	0.98	0	XP_020573131.1 RNA pseudouridine synthase 7 isoform X2 [Phalaenopsis equestris]	679	cytosol	2,5-diamino-6-ribitylamino-4(3H)-pyrimidinone 5{prime}-phosphate deaminase activity	phagocytosis	Diaminohydroxyphosphoribosylaminopyrimidinedeaminase	Riboflavin metabolism
C101266	-	57.31	36.4	46.855	46.855	50.86	41.15	46.005	46.005	0.98	0	XP_020674116.1 alpha/beta hydrolase domain-containing protein 17B-like [Dendrobium catenatum]	673	endoplasmic reticulum	acylglycerol lipase activity	regulation of leaf development	Acylglycerollipase	-
C101284	-	6.06	7.58	6.82	6.82	2.59	3.13	2.86	2.86	0.42	-1.3	XP_020673392.1 cis-zeatin O-glucosyltransferase 1 [Dendrobium catenatum]	424	cytosol	isoflavone 7-O-glucosyltransferase activity	fructose 6-phosphate metabolic process	ZeatinO-beta-D-xylosyltransferase	Zeatin biosynthesis
C101290	-	17.77	10.4	14.085	14.085	11.63	11.73	11.68	11.68	0.83	-0.3	XP_020693798.1 leucine carboxyl methyltransferase 1 homolog [Dendrobium catenatum]	644	mitochondrion	protein binding	neuron projection morphogenesis	[Phosphatase2Aprotein]-leucine-carboxymethyltransferase	Histidine metabolism
C101292	-	21.49	22.01	21.75	21.75	19.51	20.12	19.815	19.815	0.91	-0.1	XP_020579663.1 pre-mRNA-splicing factor ISY1 homolog [Phalaenopsis equestris]	454	Prp19 complex	first spliceosomal transesterification activity	secondary cell wall biogenesis	-	Spliceosome
C101294	-	4.09	5.02	4.555	4.555	3.62	23.49	13.555	13.555	2.98	1.6	XP_020699864.2 2-oxoglutarate-dependent dioxygenase DAO-like [Dendrobium catenatum]	553	cytoplasm	gibberellin 3-beta-dioxygenase activity	anion homeostasis	Gibberellin2-beta-dioxygenase	Cysteine and methionine metabolism
C101296	-	10.87	30.68	20.775	20.775	22.74	13.53	18.135	18.135	0.87	-0.2	XP_020672918.1 protein FLUORESCENT IN BLUE LIGHT, chloroplastic [Dendrobium catenatum]	578	protein complex	protein C-terminus binding	maintenance of gastrointestinal epithelium	Peptidylprolylisomerase	-
C101298	-	28.61	24.07	26.34	26.34	31.27	27.12	29.195	29.195	1.11	0.1	XP_020682121.1 methyltransferase N6AMT1 [Dendrobium catenatum]	425	mitochondrion	protein binding	regulation of transcription from RNA polymerase II promoter	16SrRNA(guanine(1207)-N(2))-methyltransferase	Histidine metabolism
C101300	-	50.22	60.37	55.295	55.295	54.88	71.73	63.305	63.305	1.14	0.2	XP_028550638.1 uncharacterized protein LOC110112422 [Dendrobium catenatum]	629	cytosol	glutathione transferase activity	indoleacetic acid biosynthetic process	Glutathionyl-hydroquinonereductase	Glutathione metabolism
C101302	-	21.87	32.26	27.065	27.065	29.28	23.82	26.55	26.55	0.98	0	XP_020700686.1 U-box domain-containing protein 21 [Dendrobium catenatum]	425	plasmodesma	transmembrane receptor protein serine/threonine kinase binding	negative regulation of smooth muscle cell proliferation	RING-typeE3ubiquitintransferase	-
C101306	-	1.62	1.08	1.35	1.35	1.35	1.56	1.455	1.455	1.08	0.1	XP_024162575.1 uncharacterized protein LOC112169755 [Rosa chinensis]	126	-	-	tRNA processing	-	-
C101310	-	27.32	25.94	26.63	26.63	28.57	26.45	27.51	27.51	1.03	0	XP_020574544.1 probable prolyl 4-hydroxylase 3 [Phalaenopsis equestris]	501	cytoplasm	peptidyl-proline 4-dioxygenase activity	glycerophospholipid catabolic process	Procollagen-prolinedioxygenase	Arginine and proline metabolism
C101312	-	9.98	10.9	10.44	10.44	12.1	8.77	10.435	10.435	1	0	XP_020695355.1 probable protein phosphatase 2C 26 isoform X1 [Dendrobium catenatum]	522	chloroplast stroma	protein serine/threonine phosphatase activity	protein glycosylation	Protein-serine/threoninephosphatase	-
C101314	-	7.25	5.96	6.605	6.605	6.48	9.52	8	8	1.21	0.3	XP_020701792.1 protein SENSITIVITY TO RED LIGHT REDUCED 1 [Dendrobium catenatum]	410	nucleolus	protein C-terminus binding	wybutosine biosynthetic process	-	-
C101316	-	7.13	1.3	4.215	4.215	4.09	6.37	5.23	5.23	1.24	0.3	XP_020684831.1 ribonucleoside-diphosphate reductase small chain [Dendrobium catenatum]	672	nuclear envelope	protein binding	cellular response to drug	Ribonucleoside-diphosphatereductase	p53 signaling pathway
C10132	-	0	2.68	1.34	1.34	0	0	0	1e-06	0	-20.4	PIN11219.1 Serine/threonine protein kinase [Handroanthus impetiginosus]	63.5	plasmodesma	protein kinase binding	salicylic acid catabolic process	Non-specificprotein-tyrosinekinase	-
C101326	-	11.18	3.27	7.225	7.225	5.45	7.43	6.44	6.44	0.89	-0.2	XP_020700356.1 protein NDL3-like isoform X2 [Dendrobium catenatum]	634	cytoplasm	cadherin binding	intracellular protein transport	Tropinesterase	-
C101332	-	12.68	14.01	13.345	13.345	12.71	11.02	11.865	11.865	0.89	-0.2	XP_020677728.2 uncharacterized protein LOC110096225 [Dendrobium catenatum]	410	intracellular	protein homodimerization activity	peptidyl-glutamine methylation	-	Adipocytokine signaling pathway
C101336	-	46.79	27.1	36.945	36.945	30.58	33.88	32.23	32.23	0.87	-0.2	XP_020596283.1 single myb histone 4-like [Phalaenopsis equestris]	429	nucleolus	repressing transcription factor binding	protein glutathionylation	-	-
C101338	-	21.73	20.74	21.235	21.235	19.62	26.63	23.125	23.125	1.09	0.1	XP_020705736.1 peroxisome biogenesis protein 7 [Dendrobium catenatum]	620	peroxisomal matrix	protein binding	cellular response to salt stress	RING-typeE3ubiquitintransferase	Peroxisome
C101340	-	65.66	82.99	74.325	74.325	104.76	103.4	104.08	104.08	1.4	0.5	XP_028548867.1 uncharacterized protein LOC110098281 isoform X2 [Dendrobium catenatum]	437	plasma membrane	-	-	-	-
C101342	-	15.21	12.45	13.83	13.83	15.33	18.79	17.06	17.06	1.23	0.3	XP_020677952.2 putative 12-oxophytodienoate reductase 11 [Dendrobium catenatum]	664	peroxisome	chromate reductase activity	oxidation-reduction process	ArtemisinicaldehydeDelta(11(13))reductase	alpha-Linolenic acid metabolism
C101344	-	15.44	12.46	13.95	13.95	14.52	13.69	14.105	14.105	1.01	0	XP_020687186.1 putative clathrin assembly protein At5g57200 [Dendrobium catenatum]	204	nuclear speck	-	cellular response to light stimulus	-	-
C101352	-	25.11	22.32	23.715	23.715	10.47	17.98	14.225	14.225	0.6	-0.7	XP_020582346.1 monoacylglycerol lipase ABHD6-like [Phalaenopsis equestris]	541	mitochondrion	hydrolase activity	histone H4-K12 acetylation	2-hydroxymuconate-6-semialdehydehydrolase	-
C101354	-	7.91	12.2	10.055	10.055	10.31	12.79	11.55	11.55	1.15	0.2	XP_020685314.1 uncharacterized protein LOC110101662 isoform X2 [Dendrobium catenatum]	310	-	-	positive regulation of cell proliferation	-	-
C101376	-	9.37	40.87	25.12	25.12	25.31	14.75	20.03	20.03	0.8	-0.3	XP_028549570.1 LOW QUALITY PROTEIN: photosynthetic NDH subunit of lumenal location 1, chloroplastic [Dendrobium catenatum]	395	chloroplast thylakoid membrane	protein binding	cell morphogenesis	-	Photosynthesis
C101378	-	30.09	31.01	30.55	30.55	32.87	33.7	33.285	33.285	1.09	0.1	XP_020695989.1 SEC12-like protein 1 isoform X1 [Dendrobium catenatum]	658	vacuolar membrane	guanyl-nucleotide exchange factor activity	visual learning	Non-specificserine/threonineproteinkinase	Protein processing in endoplasmic reticulum
C10138	-	6.23	0	3.115	3.115	0	0	0	1e-06	0	-21.6	WP_107046598.1 glycosyltransferase [Riemerella anatipestifer]	35	-	-	activation of MAPK activity	-	-
C101380	-	103.22	159.25	131.235	131.235	142.81	139.66	141.235	141.235	1.08	0.1	XP_020579384.1 uncharacterized protein LOC110024012 isoform X2 [Phalaenopsis equestris]	381	-	-	response to abscisic acid stimulus	-	-
C101384	-	39.61	59.04	49.325	49.325	63.76	114.48	89.12	89.12	1.81	0.9	XP_020690878.1 probable lactoylglutathione lyase, chloroplastic [Dendrobium catenatum]	648	thylakoid lumen	nickel cation binding	embryo development ending in birth or egg hatching	Lactoylglutathionelyase	Pyruvate metabolism
C101388	-	59.6	100.68	80.14	80.14	100.57	105.22	102.895	102.895	1.28	0.4	XP_020675455.1 alpha-galactosidase [Dendrobium catenatum]	674	cytoplasm	protein homodimerization activity	cellular response to desiccation	Alpha-galactosidase	Galactose metabolism
C101390	-	197.93	263	230.465	230.465	292.64	205.82	249.23	249.23	1.08	0.1	XP_028081744.1 adenylate kinase 4-like [Camellia sinensis]	453	cytosol	adenylate kinase activity	oxylipin biosynthetic process	Adenylatekinase	Purine metabolism
C101404	-	9.8	5.64	7.72	7.72	8.43	7.85	8.14	8.14	1.05	0.1	XP_020693219.1 uncharacterized protein LOC110107324 isoform X1 [Dendrobium catenatum]	233	DNA polymerase III complex	DNA-directed RNA polymerase activity	-	-	-
C101406	-	10.65	9.49	10.07	10.07	9.22	2.94	6.08	6.08	0.6	-0.7	XP_020589787.1 gibberellin 20 oxidase 1-D-like [Phalaenopsis equestris]	686	cytoplasm	gibberellin 3-beta-dioxygenase activity	negative regulation of cell migration	Flavonolsynthase	Flavonoid biosynthesis
C101408	-	8.67	12.66	10.665	10.665	13.09	8.61	10.85	10.85	1.02	0	XP_020700005.2 thiol-disulfide oxidoreductase LTO1 isoform X2 [Dendrobium catenatum]	600	plastid	protein binding	-	-	-
C101414	-	27.03	26.57	26.8	26.8	31.7	32.71	32.205	32.205	1.2	0.3	XP_020703604.1 Golgi SNAP receptor complex member 1-2 [Dendrobium catenatum]	434	nuclear envelope	ribonucleoprotein complex binding	photosystem I assembly	-	SNARE interactions in vesicular transport
C101418	-	10.16	10.07	10.115	10.115	12.69	11.61	12.15	12.15	1.2	0.3	XP_020682581.1 tubulin-folding cofactor C [Dendrobium catenatum]	615	photoreceptor connecting cilium	unfolded protein binding	COPII vesicle coating	-	-
C101436	-	2.13	2.57	2.35	2.35	4.11	2.84	3.475	3.475	1.48	0.6	XP_020678487.1 COBRA-like protein 4 [Dendrobium catenatum]	777	endoplasmic reticulum	-	-	-	-
C101438	-	25.71	4.17	14.94	14.94	4.03	5.83	4.93	4.93	0.33	-1.6	XP_020697311.1 diacylglycerol O-acyltransferase 2D [Dendrobium catenatum]	549	mitochondrion	diacylglycerol O-acyltransferase activity	-	2-acylglycerolO-acyltransferase	Fat digestion and absorption
C10144	-	4.15	0	2.075	2.075	0	6.24	3.12	3.12	1.5	0.6	PKU72578.1 isoleucyl-tRNA synthetase [Dendrobium catenatum]	73.2	chloroplast	-	methylglyoxal catabolic process to D-lactate	Isoleucine--tRNAligase	Valine, leucine and isoleucine biosynthesis
C101444	-	44.22	31.37	37.795	37.795	39.93	40.78	40.355	40.355	1.07	0.1	XP_020696501.1 F-box protein SKIP31 [Dendrobium catenatum]	517	cytosol	protein binding	glycosylceramide catabolic process	-	-
C101450	-	14.45	11.86	13.155	13.155	13.22	12.76	12.99	12.99	0.99	0	XP_020588949.1 uncharacterized protein LOC110030542 [Phalaenopsis equestris]	435	-	-	response to thyroid hormone stimulus	-	-
C101452	-	20.85	12.53	16.69	16.69	16.3	20.96	18.63	18.63	1.12	0.2	XP_020675232.1 ER lumen protein-retaining receptor [Dendrobium catenatum]	419	membrane	KDEL sequence binding	transcription initiation from RNA polymerase III promoter	-	Vibrio cholerae infection
C101454	-	41.55	36.66	39.105	39.105	36.34	29.18	32.76	32.76	0.84	-0.3	AHC30884.1 farnesyl pyrophosphate synthetase 1 [Dendrobium huoshanense]	672	mitochondrion	protein binding	gibberellin metabolic process	Dimethylallyltranstransferase	Terpenoid backbone biosynthesis
C101458	-	5.11	2.81	3.96	3.96	2.88	2.43	2.655	2.655	0.67	-0.6	XP_020695180.1 two-pore potassium channel 5 [Dendrobium catenatum]	505	plasma membrane	voltage-gated potassium channel activity	photosystem II assembly	-	-
C10146	-	16.62	0	8.31	8.31	0	0	0	1e-06	0	-23	VAH77720.1 unnamed protein product [Triticum turgidum subsp. durum]	45.4	-	protein histidine kinase binding	Golgi vesicle transport	-	-
C101460	-	17.93	13.82	15.875	15.875	19.73	25.46	22.595	22.595	1.42	0.5	XP_020705674.1 peroxisomal (S)-2-hydroxy-acid oxidase [Dendrobium catenatum]	669	cytosolic ribosome	glycolate oxidase activity	retina layer formation	(S)-2-hydroxy-acidoxidase	Glyoxylate and dicarboxylate metabolism
C101464	-	20.79	16.13	18.46	18.46	31.53	16.8	24.165	24.165	1.31	0.4	XP_028551535.1 potassium transporter 1 [Dendrobium catenatum]	689	vacuole	potassium:sodium symporter activity	cell tip growth	-	-
C101468	-	29.56	24.64	27.1	27.1	19.43	21.73	20.58	20.58	0.76	-0.4	XP_020695081.1 NAC domain-containing protein 87 [Dendrobium catenatum]	452	nucleus	protein binding	cholesterol homeostasis	-	-
C101472	-	26.53	28.08	27.305	27.305	28.12	28.66	28.39	28.39	1.04	0.1	XP_020572352.1 F-box protein SKIP1-like [Phalaenopsis equestris]	562	SCF ubiquitin ligase complex	ubiquitin-protein ligase activity	ovule development	-	-
C101476	-	46.6	47.67	47.135	47.135	30.75	18.03	24.39	24.39	0.52	-1	XP_020697661.1 zinc-finger homeodomain protein 9-like [Dendrobium catenatum]	227	nucleus	protein homodimerization activity	SCF-dependent proteasomal ubiquitin-dependent protein catabolic process	-	-
C10148	-	1.96	8.04	5	5	7.92	6.24	7.08	7.08	1.42	0.5	XP_020691038.1 uncharacterized protein LOC110105758 isoform X4 [Dendrobium catenatum]	88.2	-	-	carotenoid biosynthetic process	-	-
C101482	-	58.07	62.43	60.25	60.25	71.86	77.08	74.47	74.47	1.24	0.3	XP_020590145.1 PRA1 family protein A1 [Phalaenopsis equestris]	309	Golgi apparatus	protein C-terminus binding	-	-	-
C101490	-	7.51	6.15	6.83	6.83	8.08	5.85	6.965	6.965	1.02	0	XP_028549694.1 mitochondrial phosphate carrier protein 3, mitochondrial isoform X1 [Dendrobium catenatum]	555	myelin sheath	phosphate ion carrier activity	T cell apoptotic process	-	-
C101494	-	12.46	2.12	7.29	7.29	8.47	19.56	14.015	14.015	1.92	0.9	XP_020593326.1 LOW QUALITY PROTEIN: gibberellin 20 oxidase 2-like [Phalaenopsis equestris]	539	cytoplasm	gibberellin 3-beta-dioxygenase activity	polyprenol biosynthetic process	Flavanone3-dioxygenase	Diterpenoid biosynthesis
C101498	-	55.49	48.24	51.865	51.865	49.11	45.21	47.16	47.16	0.91	-0.1	XP_020683662.1 uncharacterized protein LOC110100480 isoform X1 [Dendrobium catenatum]	512	nucleoplasm	protein binding	potassium ion transmembrane transport	-	-
C101500	-	41.86	57.86	49.86	49.86	62.07	50.07	56.07	56.07	1.12	0.2	AQX44120.1 transmembrane protein 19-like protein [Dendrobium officinale]	402	-	protein binding	-	-	-
C101506	-	81.27	194.75	138.01	138.01	145.38	111.98	128.68	128.68	0.93	-0.1	XP_020677128.2 28 kDa ribonucleoprotein, chloroplastic [Dendrobium catenatum]	486	thylakoid	poly(A) RNA binding	regulation of photosynthesis	Peptidylprolylisomerase	Pathogenic Escherichia coli infection
C101514	-	172.35	168.1	170.225	170.225	182.83	131.72	157.275	157.275	0.92	-0.1	XP_020701935.1 40S ribosomal protein Sa-2-like [Dendrobium catenatum]	504	cytosolic ribosome	laminin receptor activity	potassium ion transport	-	Ribosome
C10152	-	6.23	10.72	8.475	8.475	0	0	0	1e-06	0	-23	XP_020680593.1 chlorophyll(ide) b reductase NOL, chloroplastic isoform X2 [Dendrobium catenatum]	102	chloroplast	chlorophyll(ide) b reductase activity	meristem initiation	Chlorophyll(ide)breductase	Porphyrin and chlorophyll metabolism
C101520	-	35.68	32.83	34.255	34.255	35.22	30.26	32.74	32.74	0.96	-0.1	XP_020593814.1 protein FAR-RED-ELONGATED HYPOCOTYL 1-LIKE isoform X1 [Phalaenopsis equestris]	268	nuclear speck	protein binding	defecation rhythm	-	-
C101522	-	30.98	30.87	30.925	30.925	42.97	35.76	39.365	39.365	1.27	0.3	XP_020674701.1 uncharacterized protein LOC110093967 isoform X1 [Dendrobium catenatum]	251	chloroplast	protein domain specific binding	regulation of gibberellin biosynthetic process	-	Ribosome
C101528	-	5.27	6.57	5.92	5.92	8.54	8.2	8.37	8.37	1.41	0.5	PKU84656.1 hypothetical protein MA16_Dca022233 [Dendrobium catenatum]	538	endoplasmic reticulum membrane	3{prime}-5{prime}-exodeoxyribonuclease activity	-	DNA-directedDNApolymerase	Pyrimidine metabolism
C101534	-	11.63	14.89	13.26	13.26	15.96	13.84	14.9	14.9	1.12	0.2	XP_020580672.1 transcription factor bHLH66-like isoform X1 [Phalaenopsis equestris]	416	nucleus	DNA binding	induction of apoptosis by oxidative stress	-	-
C10154	-	8.31	0	4.155	4.155	0	0	0	1e-06	0	-22	XP_020703769.1 zinc finger MYND domain-containing protein 15-like [Dendrobium catenatum]	57.8	nucleus	histone deacetylase binding	mitochondrial transport	-	-
C101540	-	16.08	20.21	18.145	18.145	21.15	19.04	20.095	20.095	1.11	0.1	XP_020699511.1 E3 ubiquitin-protein ligase AIRP2 isoform X1 [Dendrobium catenatum]	487	nucleoplasm	protein homodimerization activity	gibberellin biosynthetic process	RING-typeE3ubiquitintransferase	Peroxisome
C101542	-	22.58	15.99	19.285	19.285	21.42	19.33	20.375	20.375	1.06	0.1	XP_020701842.1 probable protein ABIL1 [Dendrobium catenatum]	501	microtubule cytoskeleton	protein binding	actomyosin contractile ring contraction	-	Regulation of actin cytoskeleton
C101556	-	7.48	6.4	6.94	6.94	7.6	7.37	7.485	7.485	1.08	0.1	XP_020695690.1 UDP-xylose transporter 1 isoform X2 [Dendrobium catenatum]	566	plasma membrane	transmembrane transporter activity	-	-	-
C101562	-	95.03	94.92	94.975	94.975	104.39	89.41	96.9	96.9	1.02	0	XP_020691008.1 S-formylglutathione hydrolase [Dendrobium catenatum]	530	chloroplast stroma	identical protein binding	response to salt stress	Methylumbelliferyl-acetatedeacetylase	Methane metabolism
C101582	-	6.11	2.23	4.17	4.17	2.71	3.15	2.93	2.93	0.7	-0.5	XP_020693778.1 cytochrome b561 and DOMON domain-containing protein At4g12980-like [Dendrobium catenatum]	644	trans-Golgi network	ferric-chelate reductase activity	viral transcription	-	-
C101586	-	45.22	36.35	40.785	40.785	43.12	43.31	43.215	43.215	1.06	0.1	XP_020696893.1 novel plant SNARE 13 [Dendrobium catenatum]	499	vesicle	SNAP receptor activity	chlorophyll catabolic process	RING-typeE3ubiquitintransferase	SNARE interactions in vesicular transport
CL1123Contig1	-	39.23	38.09	38.66	38.66	39.24	35.63	37.435	37.435	0.97	0	XP_020678615.1 probable UDP-arabinose 4-epimerase 2 isoform X1 [Dendrobium catenatum]	405	Golgi apparatus	racemase and epimerase activity, acting on carbohydrates and derivatives	photomorphogenesis	UDP-glucose4-epimerase	Galactose metabolism
C101592	-	6.81	8.31	7.56	7.56	9.09	7.74	8.415	8.415	1.11	0.2	XP_020684156.2 GDT1-like protein 2, chloroplastic [Dendrobium catenatum]	500	Golgi medial cisterna	manganese ion transmembrane transporter activity	mitochondrial genome maintenance	-	-
C101594	-	20.82	15.23	18.025	18.025	14.79	12.4	13.595	13.595	0.75	-0.4	XP_020686620.1 coiled-coil domain-containing protein R3HCC1L [Dendrobium catenatum]	550	exon-exon junction complex	protein binding	exonucleolytic trimming to generate mature 3{prime}-end of 5.8S rRNA from tricistronic rRNA transcript (SSU-rRNA, 5.8S rRNA, LSU-rRNA)	-	-
C101596	-	7.92	6.31	7.115	7.115	7.25	6.25	6.75	6.75	0.95	-0.1	XP_020679530.1 protein S-acyltransferase 11 isoform X3 [Dendrobium catenatum]	579	plasma membrane	palmitoyltransferase activity	negative gravitropism	ProteinS-acyltransferase	-
C101598	-	27.77	31.99	29.88	29.88	30.42	32.31	31.365	31.365	1.05	0.1	XP_020702510.1 caffeoylshikimate esterase isoform X2 [Dendrobium catenatum]	568	plasma membrane	2-acylglycerol O-acyltransferase activity	spermatid development	Acylglycerollipase	Glycerolipid metabolism
C101604	-	55.32	35.68	45.5	45.5	42.69	52.65	47.67	47.67	1.05	0.1	XP_020678596.1 spermidine synthase 2 isoform X1 [Dendrobium catenatum]	592	plasma membrane	protein binding	isotype switching	Spermidinesynthase	beta-Alanine metabolism
C101606	-	19.27	29.6	24.435	24.435	31.01	18.15	24.58	24.58	1.01	0	XP_020681325.1 uncharacterized protein LOC110098754 [Dendrobium catenatum]	510	-	-	Fc-gamma receptor signaling pathway involved in phagocytosis	-	-
C101608	-	20.67	20.35	20.51	20.51	23.58	20.11	21.845	21.845	1.07	0.1	XP_020681470.1 uncharacterized protein LOC110098868 [Dendrobium catenatum]	540	-	-	GDP-fucose transport	-	-
C101612	-	44.27	52.9	48.585	48.585	43.16	43	43.08	43.08	0.89	-0.2	XP_028549571.1 inositol polyphosphate multikinase beta-like [Dendrobium catenatum]	478	nucleoplasm	inositol tetrakisphosphate 5-kinase activity	formaldehyde metabolic process	Inositol-hexakisphosphatekinase	Inositol phosphate metabolism
C101614	-	8.22	5.64	6.93	6.93	7.29	6.57	6.93	6.93	1	0	XP_020583923.1 BTB/POZ domain-containing protein At1g55760-like [Phalaenopsis equestris]	596	cleavage furrow	identical protein binding	red, far-red light phototransduction	-	Ubiquitin mediated proteolysis
C101616	-	7.78	0.05	3.915	3.915	0.2	1.95	1.075	1.075	0.27	-1.9	XP_020680679.1 heat stress transcription factor B-4c [Dendrobium catenatum]	476	nucleus	sequence-specific DNA binding transcription factor activity	epidermal cell differentiation	-	-
C101618	-	48.41	32.54	40.475	40.475	33.92	34.52	34.22	34.22	0.85	-0.2	XP_020702473.1 protein CIA1 isoform X1 [Dendrobium catenatum]	566	-	-	oxidation-reduction process	RING-typeE3ubiquitintransferase	Ether lipid metabolism
C101620	-	7.42	8.08	7.75	7.75	7.28	10.9	9.09	9.09	1.17	0.2	XP_020570829.1 cation/H(+) antiporter 15-like [Phalaenopsis equestris]	520	endomembrane system	potassium ion transmembrane transporter activity	post-embryonic development	-	-
C101622	-	32.65	24.4	28.525	28.525	35.95	29.34	32.645	32.645	1.14	0.2	XP_020698786.1 homeobox-leucine zipper protein HOX21 [Dendrobium catenatum]	498	nucleus	sequence-specific DNA binding	cell wall biogenesis	-	-
C101624	-	105.84	32.76	69.3	69.3	63.21	80.54	71.875	71.875	1.04	0.1	XP_020676284.1 auxin-responsive protein IAA17 [Dendrobium catenatum]	467	nucleus	sequence-specific DNA binding	regulation of lysosomal lumen pH	-	Plant hormone signal transduction
C101630	-	3.24	0.84	2.04	2.04	0.51	1.89	1.2	1.2	0.59	-0.8	PKU64878.1 hypothetical protein MA16_Dca022327 [Dendrobium catenatum]	546	-	-	-	-	-
C101642	-	31.31	66.63	48.97	48.97	46.84	30.65	38.745	38.745	0.79	-0.3	XP_020673234.1 protein ENHANCED DISEASE RESISTANCE 2-like [Dendrobium catenatum]	552	extracellular region	protein binding	peptidyl-L-cysteine S-palmitoylation	-	-
C101650	-	22.33	4.45	13.39	13.39	8.68	19.2	13.94	13.94	1.04	0.1	XP_020696297.2 ribose-phosphate pyrophosphokinase 4 [Dendrobium catenatum]	612	cytosol	magnesium ion binding	response to oxidative stress	Ribose-phosphatediphosphokinase	Pentose phosphate pathway
C10166	-	6.23	10.72	8.475	8.475	15.84	0	7.92	7.92	0.93	-0.1	XP_020674145.1 uncharacterized protein LOC110093562 isoform X3 [Dendrobium catenatum]	44.3	-	-	spermine biosynthetic process	-	-
C101666	-	3.41	1.38	2.395	2.395	1.68	3.25	2.465	2.465	1.03	0	PKU70261.1 hypothetical protein MA16_Dca019239 [Dendrobium catenatum]	55.8	-	-	-	-	-
C101676	-	161.65	147.08	154.365	154.365	134.44	116.04	125.24	125.24	0.81	-0.3	XP_020678948.1 E3 ubiquitin-protein ligase SINAT5 [Dendrobium catenatum]	631	plasma membrane	protein binding	sorocarp development	RING-typeE3ubiquitintransferase	p53 signaling pathway
C10168	-	8.31	16.08	12.195	12.195	31.68	0	15.84	15.84	1.3	0.4	PKA64663.1 hypothetical protein AXF42_Ash007410 [Apostasia shenzhenica]	66.6	-	-	phosphatidylinositol phosphorylation	Pantetheine-phosphateadenylyltransferase	Nicotinate and nicotinamide metabolism
C101682	-	12.97	12.02	12.495	12.495	14.28	13.32	13.8	13.8	1.1	0.1	XP_020576205.1 LOW QUALITY PROTEIN: E3 ubiquitin-protein ligase AIP2-like [Phalaenopsis equestris]	576	nucleoplasm	epidermal growth factor receptor binding	eye morphogenesis	RING-typeE3ubiquitintransferase	-
C101684	-	15.06	23.39	19.225	19.225	20.37	15.95	18.16	18.16	0.94	-0.1	XP_020680549.1 protein SLOW GREEN 1, chloroplastic-like [Dendrobium catenatum]	484	Golgi lumen	preprotein binding	asymmetric cell division	Rhomboidprotease	Cell cycle - yeast
C101686	-	17.22	6.06	11.64	11.64	12.53	4.02	8.275	8.275	0.71	-0.5	XP_020575602.1 expansin-A10-like [Phalaenopsis equestris]	418	chloroplast	-	iron-sulfur cluster assembly	-	-
C101688	-	20.26	8.32	14.29	14.29	11.71	14.16	12.935	12.935	0.91	-0.1	XP_020689042.1 uncharacterized protein LOC110104329 [Dendrobium catenatum]	442	-	-	water homeostasis	-	-
C101692	-	5.4	4.1	4.75	4.75	5.66	5.12	5.39	5.39	1.13	0.2	XP_020684673.1 uncharacterized protein LOC110101214 [Dendrobium catenatum]	422	nucleus	sequence-specific DNA binding transcription factor activity	negative regulation of abscisic acid mediated signaling pathway	-	-
C101696	-	28.98	20.94	24.96	24.96	24.84	23.76	24.3	24.3	0.97	0	PKU78595.1 Dynein assembly factor with WDR repeat domains 1 [Dendrobium catenatum]	698	nuclear speck	methylated histone residue binding	response to wounding	Mitogen-activatedproteinkinasekinasekinase	Spliceosome
C101698	-	7.77	8.97	8.37	8.37	6.36	5.84	6.1	6.1	0.73	-0.5	XP_020688214.1 uncharacterized protein LOC110103737 [Dendrobium catenatum]	347	-	-	-	-	-
C101700	-	120.14	103.31	111.725	111.725	119.66	169.11	144.385	144.385	1.29	0.4	XP_020699173.1 ATP synthase subunit gamma, mitochondrial isoform X2 [Dendrobium catenatum]	571	phagocytic vesicle	protein binding	response to salicylic acid stimulus	-	Photosynthesis
C101702	-	13.79	11.5	12.645	12.645	14.54	13.77	14.155	14.155	1.12	0.2	XP_020686495.1 exosome complex component RRP43 [Dendrobium catenatum]	556	nucleolus	protein binding	growth	tRNAnucleotidyltransferase	RNA degradation
C101706	-	26.27	14.79	20.53	20.53	17.51	15.57	16.54	16.54	0.81	-0.3	XP_020685959.1 syntaxin-41 isoform X1 [Dendrobium catenatum]	535	focal adhesion	protein domain specific binding	-	-	SNARE interactions in vesicular transport
C101708	-	91.87	95.78	93.825	93.825	135.6	159.83	147.715	147.715	1.57	0.7	XP_020703743.1 probable uridine nucleosidase 2 isoform X1 [Dendrobium catenatum]	565	nucleus	identical protein binding	-	Uridinenucleosidase	-
scaffold4808	-	62.83	47.16	54.995	54.995	54.87	52.42	53.645	53.645	0.98	0	PKA63724.1 Polyadenylate-binding protein RBP45B [Apostasia shenzhenica]	452	cytoplasmic stress granule	RNA binding	nervous system development	Peptidylprolylisomerase	RNA transport
C101718	-	38.58	45.12	41.85	41.85	28.11	20.28	24.195	24.195	0.58	-0.8	XP_020693019.1 abscisic acid receptor PYL8-like [Dendrobium catenatum]	392	nucleus	identical protein binding	-	-	Plant hormone signal transduction
C101722	-	13.03	9.26	11.145	11.145	8.8	9.27	9.035	9.035	0.81	-0.3	XP_020686870.1 WD repeat domain-containing protein 83 [Dendrobium catenatum]	536	cytosol	histone-lysine N-methyltransferase activity	response to chitin	[Myosinheavy-chain]kinase	-
C101726	-	10.58	6.29	8.435	8.435	7.28	4.71	5.995	5.995	0.71	-0.5	XP_028555851.1 uncharacterized protein LOC110111870 isoform X1 [Dendrobium catenatum]	484	-	-	chloroplast organization	-	-
C101732	-	37.11	30.26	33.685	33.685	39.59	35.14	37.365	37.365	1.11	0.1	XP_020572091.1 DNA-directed RNA polymerases I and III subunit rpac1 [Phalaenopsis equestris]	649	nucleus	DNA-directed RNA polymerase activity	response to red light	DNA-directedRNApolymerase	RNA polymerase
C101734	-	11.19	7.87	9.53	9.53	8.72	7.14	7.93	7.93	0.83	-0.3	XP_020574194.1 pre-rRNA-processing protein ESF2 isoform X1 [Phalaenopsis equestris]	433	Golgi apparatus	protein homodimerization activity	-	-	-
C101738	-	32.47	39.96	36.215	36.215	31.73	30.11	30.92	30.92	0.85	-0.2	XP_020672055.2 protein BZR1 homolog 2 [Dendrobium catenatum]	389	vacuole	protein binding	embryo development ending in seed dormancy	Beta-amylase	Plant hormone signal transduction
C101746	-	8.83	4.74	6.785	6.785	5.41	6.41	5.91	5.91	0.87	-0.2	XP_020672169.1 protein DETOXIFICATION 35 [Dendrobium catenatum]	625	vacuolar membrane	solute:hydrogen antiporter activity	chromatin remodeling	-	-
C101748	-	4.37	4.77	4.57	4.57	6.93	5.72	6.325	6.325	1.38	0.5	XP_020704718.1 rho GDP-dissociation inhibitor 1 isoform X1 [Dendrobium catenatum]	385	membrane	Hsp90 protein binding	-	-	Vasopressin-regulated water reabsorption
C101756	-	278.96	606.43	442.695	442.695	390.8	515.69	453.245	453.245	1.02	0	XP_027112876.1 chlorophyll a-b binding protein CP24 10A, chloroplastic-like [Coffea arabica]	349	plastoglobule	protein binding	oxidative phosphorylation	-	Photosynthesis - antenna proteins
C111412	-	36.07	14.36	25.215	25.215	19.18	21.94	20.56	20.56	0.82	-0.3	XP_020696190.1 dol-P-Man:Man(6)GlcNAc(2)-PP-Dol alpha-1,2-mannosyltransferase [Dendrobium catenatum]	1035	integral to membrane	glycolipid mannosyltransferase activity	exonucleolytic nuclear-transcribed mRNA catabolic process involved in deadenylation-dependent decay	Dolichyl-P-Man:Man(6)GlcNAc(2)-PP-dolicholalpha-12-mannosyltransferase	N-Glycan biosynthesis
C10176	-	2.08	2.68	2.38	2.38	0	0	0	1e-06	0	-21.2	RRT39644.1 hypothetical protein B296_00047611 [Ensete ventricosum]	63.2	chloroplast envelope	ATP transmembrane transporter activity	protein localization in membrane	-	-
C101760	-	17	2.95	9.975	9.975	2.14	4.53	3.335	3.335	0.33	-1.6	XP_020572188.1 alcohol dehydrogenase-like 4 isoform X2 [Phalaenopsis equestris]	632	intracellular	electron carrier activity	uridine catabolic process	Alcoholdehydrogenase	Glycolysis / Gluconeogenesis
C101768	-	36.74	32.19	34.465	34.465	40.05	41.46	40.755	40.755	1.18	0.2	XP_020594118.1 ankyrin repeat and SAM domain-containing protein 6 isoform X1 [Phalaenopsis equestris]	355	membrane	protein homodimerization activity	response to cytokinin stimulus	NAD(+)ADP-ribosyltransferase	-
C101772	-	33.29	35.93	34.61	34.61	47.24	49.26	48.25	48.25	1.39	0.5	XP_020704961.1 isoflavone reductase-like protein [Dendrobium catenatum]	556	plasma membrane	lariciresinol reductase activity	abscisic acid mediated signaling pathway	2{prime}-hydroxyisoflavonereductase	Phenylalanine, tyrosine and tryptophan biosynthesis
C101774	-	9.85	4.89	7.37	7.37	5.83	5.1	5.465	5.465	0.74	-0.4	XP_020701696.1 uncharacterized protein LOC110113443 [Dendrobium catenatum]	372	-	-	histone H4-K16 acetylation	-	-
C10178	-	12.46	2.68	7.57	7.57	0	6.24	3.12	3.12	0.41	-1.3	WP_148807764.1 D-glycero-beta-D-manno-heptose 1,7-bisphosphate 7-phosphatase [Dictyoglomus sp. ob1-4]	35.8	-	-	-	-	-
C101786	-	4.93	4.02	4.475	4.475	4.62	4.55	4.585	4.585	1.02	0	XP_020693693.1 RING-H2 finger protein ATL58-like [Dendrobium catenatum]	357	membrane	ubiquitin-protein ligase activity	transcription elongation from RNA polymerase I promoter	RING-typeE3ubiquitintransferase	-
C101796	-	38.68	39.38	39.03	39.03	36.24	31.26	33.75	33.75	0.86	-0.2	XP_020696891.1 CCR4-NOT transcription complex subunit 9 [Dendrobium catenatum]	591	nucleus	kinase binding	Golgi organization	-	RNA degradation
C101800	-	2.67	0.38	1.525	1.525	1.17	1.07	1.12	1.12	0.73	-0.4	PKA64022.1 1-phosphatidylinositol-3-phosphate 5-kinase FAB1B [Apostasia shenzhenica]	171	membrane raft	1-phosphatidylinositol-4-phosphate 5-kinase activity	blood vessel morphogenesis	1-phosphatidylinositol-3-phosphate5-kinase	Phosphatidylinositol signaling system
C101802	-	49.27	42.29	45.78	45.78	51.35	45.93	48.64	48.64	1.06	0.1	XP_020596259.1 pre-mRNA-splicing factor SPF27 homolog [Phalaenopsis equestris]	467	nucleoplasm	protein binding	response to nematode	-	Spliceosome
C101804	-	145.69	108.93	127.31	127.31	128.03	116.74	122.385	122.385	0.96	-0.1	XP_020583209.1 ERBB-3 BINDING PROTEIN 1 [Phalaenopsis equestris]	659	extracellular region	ubiquitin protein ligase binding	regulation of actin cytoskeleton reorganization	Methionylaminopeptidase	-
C101806	-	21.54	15.86	18.7	18.7	18.91	22.41	20.66	20.66	1.1	0.1	XP_020686160.1 DNA repair protein recA homolog 2, mitochondrial-like isoform X1 [Dendrobium catenatum]	595	mitochondrion	ATPase activity	response to cytokinin stimulus	-	Homologous recombination
C101808	-	30.32	49.4	39.86	39.86	46.84	41.2	44.02	44.02	1.1	0.1	XP_020587412.1 ATP-dependent Clp protease proteolytic subunit 4, chloroplastic [Phalaenopsis equestris]	432	chloroplast stroma	ATPase binding	growth	EndopeptidaseClp	Cell cycle - Caulobacter
CL2732Contig1	-	40.77	25.06	32.915	32.915	29.16	34.06	31.61	31.61	0.96	-0.1	XP_020679762.1 AT-hook motif nuclear-localized protein 10 [Dendrobium catenatum]	366	nucleoplasm	sequence-specific DNA binding	response to nematode	-	-
C101820	-	1156.7	567.81	862.255	862.255	550.62	478.96	514.79	514.79	0.6	-0.7	XP_020581951.1 probable aquaporin PIP2-6 [Phalaenopsis equestris]	544	protein complex	ubiquitin protein ligase binding	respiratory system process	-	-
C101822	-	5.87	4.62	5.245	5.245	7.1	5.9	6.5	6.5	1.24	0.3	PKU60323.1 hypothetical protein MA16_Dca028926 [Dendrobium catenatum]	46.6	-	-	determination of left/right symmetry	-	-
C101824	-	10.66	9.69	10.175	10.175	10.36	8.81	9.585	9.585	0.94	-0.1	XP_020676290.1 peroxisome biogenesis protein 2 [Dendrobium catenatum]	602	Cdc73/Paf1 complex	protein phosphatase 1 binding	lignan biosynthetic process	RING-typeE3ubiquitintransferase	Peroxisome
C101826	-	82.54	75.92	79.23	79.23	86.08	101.85	93.965	93.965	1.19	0.2	XP_020700882.1 rac-like GTP-binding protein 5 [Dendrobium catenatum]	365	spindle	GDP binding	-	Non-specificserine/threonineproteinkinase	Neurotrophin signaling pathway
C101828	-	24.38	41.53	32.955	32.955	39.66	32.79	36.225	36.225	1.1	0.1	XP_020700318.1 uncharacterized protein LOC110112440 [Dendrobium catenatum]	369	-	-	-	-	-
C101830	-	80.67	72.27	76.47	76.47	84.1	79.74	81.92	81.92	1.07	0.1	XP_020683966.1 transmembrane protein 33 homolog [Dendrobium catenatum]	582	endoplasmic reticulum membrane	protein binding	anther dehiscence	-	-
C101834	-	8.74	13.13	10.935	10.935	13.53	8.25	10.89	10.89	1	0	WP_096921565.1 YggS family pyridoxal phosphate-dependent enzyme [Halomonas hydrothermalis]	43.1	-	-	nuclear-transcribed mRNA poly(A) tail shortening	-	-
C101836	-	42.7	14.23	28.465	28.465	32.14	54.72	43.43	43.43	1.53	0.6	XP_020701853.1 chitinase-like protein 1 [Dendrobium catenatum]	571	vacuole	protein binding	retrograde transport, endosome to Golgi	Chitinase	Amino sugar and nucleotide sugar metabolism
C10184	-	2.08	0	1.04	1.04	0	0	0	1e-06	0	-20	KGN47187.1 hypothetical protein Csa_6G196700 [Cucumis sativus]	108	integral to mitochondrial inner membrane	ADP transmembrane transporter activity	defense response signaling pathway, resistance gene-independent	-	-
C101844	-	25.66	3.4	14.53	14.53	6.82	19.99	13.405	13.405	0.92	-0.1	XP_020685317.1 3-ketoacyl-CoA thiolase 1, peroxisomal isoform X1 [Dendrobium catenatum]	724	membrane	acetyl-CoA C-acyltransferase activity	auxin mediated signaling pathway	Acetyl-CoAC-acyltransferase	alpha-Linolenic acid metabolism
C101852	-	29.53	24.46	26.995	26.995	28.89	23.29	26.09	26.09	0.97	0	XP_020581146.1 uncharacterized protein LOC110025175 [Phalaenopsis equestris]	487	-	-	mitochondrial genome maintenance	-	-
C101856	-	6.15	6.69	6.42	6.42	4.49	6.26	5.375	5.375	0.84	-0.3	RVW74989.1 hypothetical protein CK203_053673 [Vitis vinifera]	62.8	-	-	response to radiation	-	-
C101858	-	13.63	13.71	13.67	13.67	10.77	15.95	13.36	13.36	0.98	0	XP_020702379.1 uncharacterized protein LOC110113982 [Dendrobium catenatum]	302	-	-	defense response to bacterium	-	-
C10186	-	16.62	21.44	19.03	19.03	39.6	18.71	29.155	29.155	1.53	0.6	XP_020573108.1 RNA polymerase II C-terminal domain phosphatase-like 4 isoform X1 [Phalaenopsis equestris]	67.4	-	-	response to abscisic acid stimulus	-	-
C101862	-	154.22	89.23	121.725	121.725	122.71	90.8	106.755	106.755	0.88	-0.2	XP_020582119.1 nucleolin 2-like isoform X3 [Phalaenopsis equestris]	381	extracellular vesicular exosome	telomeric DNA binding	-	DNAhelicase	Pathogenic Escherichia coli infection
C101866	-	5.37	6.53	5.95	5.95	6.35	6.14	6.245	6.245	1.05	0.1	XP_020700774.1 uncharacterized protein LOC110112789 [Dendrobium catenatum]	528	integral to plasma membrane	endopeptidase activity	photomorphogenesis	-	-
C101870	-	10.25	13.3	11.775	11.775	11.85	14.91	13.38	13.38	1.14	0.2	XP_028552893.1 uncharacterized protein At5g19025-like [Dendrobium catenatum]	409	-	-	secondary cell wall biogenesis	-	-
C101872	-	11.01	6.31	8.66	8.66	9.03	9.48	9.255	9.255	1.07	0.1	QDX18326.1 B3 domain-containing protein Os03g0620400-like isoform X1 [Cymbidium sinense]	637	plasma membrane	protein binding	-	-	-
C101876	-	18.13	14.01	16.07	16.07	16.72	14.17	15.445	15.445	0.96	-0.1	PKU66711.1 putative S-acyltransferase [Dendrobium catenatum]	459	early endosome	palmitoyltransferase activity	response to endoplasmic reticulum stress	ProteinS-acyltransferase	-
C101878	-	12.4	81.99	47.195	47.195	44.32	32.73	38.525	38.525	0.82	-0.3	AQX44155.1 hypothetical protein [Apostasia odorata]	166	chloroplast thylakoid membrane	-	-	-	Oxidative phosphorylation
C101880	-	11.78	10.94	11.36	11.36	12.77	11.63	12.2	12.2	1.07	0.1	XP_020704236.1 uncharacterized protein LOC110115357 [Dendrobium catenatum]	463	-	-	amino sugar metabolic process	-	-
C101886	-	18.4	10.42	14.41	14.41	13.57	11.14	12.355	12.355	0.86	-0.2	XP_020699601.1 cyclin-H1-1 [Dendrobium catenatum]	588	mediator complex	RNA polymerase II carboxy-terminal domain kinase activity	mitochondrial transport	-	Basal transcription factors
C101888	-	4.67	1.31	2.99	2.99	1.59	2.35	1.97	1.97	0.66	-0.6	XP_020700508.1 transcription factor MUTE [Dendrobium catenatum]	256	nucleus	protein binding	response to wounding	-	-
C117562	-	18.34	10.69	14.515	14.515	10.09	8.46	9.275	9.275	0.64	-0.6	XP_020674929.1 ATP-dependent RNA helicase DEAH13 [Dendrobium catenatum]	2051	nuclear chromatin	RNA binding	-	RNAhelicase	Spliceosome
C101892	-	5.56	0.01	2.785	2.785	0.89	1.69	1.29	1.29	0.46	-1.1	XP_020597893.1 cytochrome P450 704C1-like [Phalaenopsis equestris]	64.3	intracellular membrane-bounded organelle	midchain alkane hydroxylase activity	-	Long-chainfattyacidomega-monooxygenase	-
C101896	-	7.43	4.3	5.865	5.865	7.39	7.11	7.25	7.25	1.24	0.3	XP_028553484.1 uncharacterized protein LOC110112156 [Dendrobium catenatum]	402	-	-	-	-	-
C99694	-	3.04	27.35	15.195	15.195	7.68	3.92	5.8	5.8	0.38	-1.4	PKU75415.1 Polygalacturonase inhibitor [Dendrobium catenatum]	514	Golgi apparatus	transmembrane receptor protein kinase activity	-	Non-specificserine/threonineproteinkinase	Plant-pathogen interaction
C101904	-	7.62	13.87	10.745	10.745	13.25	15.85	14.55	14.55	1.35	0.4	PKU68736.1 putative membrane protein [Dendrobium catenatum]	499	plasma membrane	protein binding	petal vascular tissue pattern formation	-	-
C101906	-	25.94	32.51	29.225	29.225	31.18	32.33	31.755	31.755	1.09	0.1	XP_020674849.1 coiled-coil domain-containing protein 130 [Dendrobium catenatum]	572	cell cortex	actin filament binding	CAAX-box protein processing	-	-
scaffold11486	-	100.4	57.27	78.835	78.835	62.37	68.23	65.3	65.3	0.83	-0.3	XP_020695877.1 far upstream element-binding protein 1 [Dendrobium catenatum]	499	pi-body	RNA polymerase II core promoter proximal region sequence-specific DNA binding transcription factor activity involved in positive regulation of transcription	-	Polyribonucleotidenucleotidyltransferase	-
C101910	-	25.16	30.48	27.82	27.82	34.69	26.16	30.425	30.425	1.09	0.1	XP_020681296.1 transcription termination factor MTERF6, chloroplastic/mitochondrial [Dendrobium catenatum]	548	cytosol	double-stranded DNA binding	regulation of flower development	-	-
C101912	-	182.86	152.29	167.575	167.575	177.41	218.37	197.89	197.89	1.18	0.2	XP_020684035.2 malate dehydrogenase, mitochondrial isoform X1 [Dendrobium catenatum]	558	peroxisome	chaperone binding	regulation of reactive oxygen species metabolic process	Malatedehydrogenase	Glyoxylate and dicarboxylate metabolism
C101914	-	92.9	126.17	109.535	109.535	133.45	121.68	127.565	127.565	1.16	0.2	XP_020690414.1 ubiquitin-conjugating enzyme E2 32 [Dendrobium catenatum]	516	perinuclear region of cytoplasm	protein binding	photosynthetic electron transport in photosystem I	E2ubiquitin-conjugatingenzyme	Ubiquitin mediated proteolysis
C101918	-	44.95	54.23	49.59	49.59	45.93	43.78	44.855	44.855	0.9	-0.1	XP_020585401.1 ankyrin repeat and protein kinase domain-containing protein 1-like [Phalaenopsis equestris]	293	paranode region of axon	cytoskeletal protein binding	-	RING-typeE3ubiquitintransferase	Lysine degradation
C101924	-	33.74	51.99	42.865	42.865	51.03	50.3	50.665	50.665	1.18	0.2	XP_020574742.1 vesicle-associated membrane protein 714 isoform X1 [Phalaenopsis equestris]	392	contractile vacuole	syntaxin binding	response to blue light	-	SNARE interactions in vesicular transport
C101926	-	48.72	43.07	45.895	45.895	47.67	35.42	41.545	41.545	0.91	-0.1	XP_020679800.1 probable splicing factor, arginine/serine-rich 6 [Dendrobium catenatum]	450	ribosome	enzyme binding	guard mother cell differentiation	RNAhelicase	mRNA surveillance pathway
C101928	-	5.08	6.69	5.885	5.885	6.6	6.1	6.35	6.35	1.08	0.1	PKA50380.1 hypothetical protein AXF42_Ash013469 [Apostasia shenzhenica]	340	mitochondrion	transcription regulatory region DNA binding	spliceosomal complex disassembly	-	-
C101936	-	268.71	986.43	627.57	627.57	830.09	731.78	780.935	780.935	1.24	0.3	XP_020701128.1 chlorophyll a-b binding protein 6, chloroplastic [Dendrobium catenatum]	399	chloroplast thylakoid membrane	protein binding	wax biosynthetic process	-	Photosynthesis - antenna proteins
C10194	-	0	2.68	1.34	1.34	7.92	0	3.96	3.96	2.96	1.6	XP_020679796.1 sterol 3-beta-glucosyltransferase isoform X1 [Dendrobium catenatum]	54.3	-	-	-	-	-
C101942	-	50.6	36.01	43.305	43.305	41.59	45.46	43.525	43.525	1.01	0	XP_010928425.1 uncharacterized protein At2g17340 isoform X1 [Elaeis guineensis]	674	nuclear chromosome	SUMO ligase activity	cellular heat acclimation	Pantothenatekinase	Pantothenate and CoA biosynthesis
C101944	-	9.89	0.47	5.18	5.18	2.43	7.52	4.975	4.975	0.96	-0.1	XP_020679210.2 uncharacterized protein LOC110097274 [Dendrobium catenatum]	384	cytoplasm	flavin adenine dinucleotide binding	positive regulation of synaptic transmission, cholinergic	UDP-N-acetylmuramatedehydrogenase	Amino sugar and nucleotide sugar metabolism
C101948	-	21.65	24.8	23.225	23.225	25.8	20.85	23.325	23.325	1	0	XP_020574837.1 uncharacterized protein LOC110020897 [Phalaenopsis equestris]	475	intracellular membrane-bounded organelle	spectrin binding	myosin filament assembly	-	RNA degradation
C101952	-	11.5	8.12	9.81	9.81	10.14	10.01	10.075	10.075	1.03	0	XP_020695592.2 uncharacterized protein LOC110109038 [Dendrobium catenatum]	407	nucleolus	protein C-terminus binding	spermatogenesis	-	Tight junction
C101956	-	13.82	2.3	8.06	8.06	4.97	9.87	7.42	7.42	0.92	-0.1	XP_020690374.1 nucleosome assembly protein 1;1 isoform X1 [Dendrobium catenatum]	507	neuron projection	kinase binding	termination of mitochondrial transcription	-	-
C101958	-	13.41	19.75	16.58	16.58	18.53	15.23	16.88	16.88	1.02	0	XP_020680150.1 outer envelope pore protein 37, chloroplastic isoform X2 [Dendrobium catenatum]	506	plastid	identical protein binding	regulation of fatty acid beta-oxidation	-	-
C101962	-	7.97	14.33	11.15	11.15	11.06	8.89	9.975	9.975	0.89	-0.2	XP_020695015.1 5-formyltetrahydrofolate cyclo-ligase-like protein COG0212 isoform X2 [Dendrobium catenatum]	504	chloroplast	5-formyltetrahydrofolate cyclo-ligase activity	spermatid development	5-formyltetrahydrofolatecyclo-ligase	Starch and sucrose metabolism
C101966	-	25.02	17.05	21.035	21.035	21.15	21.06	21.105	21.105	1	0	XP_020691629.2 vicilin-like seed storage protein At2g18540 [Dendrobium catenatum]	291	-	-	cell cycle arrest	-	-
C101974	-	12.06	3.86	7.96	7.96	4.39	5.12	4.755	4.755	0.6	-0.7	XP_020114130.1 cysteine synthase-like [Ananas comosus]	130	peroxisome	cysteine synthase activity	triglyceride transport	Beta-pyrazolylalaninesynthase	Sulfur metabolism
C101976	-	81.14	79.27	80.205	80.205	79.72	72.16	75.94	75.94	0.95	-0.1	XP_020675124.1 plant UBX domain-containing protein 4 [Dendrobium catenatum]	582	plasma membrane	protein binding	cytidine to uridine editing	-	Protein processing in endoplasmic reticulum
C101986	-	19.11	17.29	18.2	18.2	21.98	23.36	22.67	22.67	1.25	0.3	XP_020697120.1 protein CHLOROPLAST IMPORT APPARATUS 2 isoform X2 [Dendrobium catenatum]	426	mitochondrion	protein binding	response to abscisic acid stimulus	-	Circadian rhythm - plant
C101988	-	23.62	6.84	15.23	15.23	13.24	11.96	12.6	12.6	0.83	-0.3	XP_020695645.1 uncharacterized protein LOC110109084 [Dendrobium catenatum]	664	periplasmic space	protein homodimerization activity	response to karrikin	Triacylglycerollipase	-
C101994	-	6.44	3.79	5.115	5.115	4.81	6.5	5.655	5.655	1.11	0.1	XP_020682667.1 uncharacterized protein LOC110099753 [Dendrobium catenatum]	484	-	-	-	-	-
C101998	-	14.4	8.75	11.575	11.575	7.92	12.32	10.12	10.12	0.87	-0.2	XP_020695146.1 uncharacterized protein LOC110108729 [Dendrobium catenatum]	280	-	-	synaptonemal complex assembly	-	-
C10200	-	16.62	10.72	13.67	13.67	23.76	12.47	18.115	18.115	1.33	0.4	XP_010931809.1 uncharacterized protein LOC105052633 [Elaeis guineensis]	47	-	-	regulation of cell shape	-	-
C102000	-	22.24	21.95	22.095	22.095	26.95	27.29	27.12	27.12	1.23	0.3	XP_028549538.1 RWD domain-containing protein 1 [Dendrobium catenatum]	391	polysome	tRNA binding	sensory perception of light stimulus	Non-specificserine/threonineproteinkinase	Hepatitis C
C102012	-	7.07	3.91	5.49	5.49	5.07	5.73	5.4	5.4	0.98	0	XP_020683874.1 sister chromatid cohesion protein DCC1 [Dendrobium catenatum]	592	Ctf18 RFC-like complex	DNA clamp loader activity	protein phosphorylation	-	Cell cycle - yeast
C102018	-	117.04	114.33	115.685	115.685	130.87	109.67	120.27	120.27	1.04	0.1	XP_020672091.1 syntaxin-71 [Dendrobium catenatum]	488	vacuole	SNAP receptor activity	cellular response to peptide hormone stimulus	-	SNARE interactions in vesicular transport
C102026	-	15.5	74.34	44.92	44.92	48.68	28.42	38.55	38.55	0.86	-0.2	XP_020584986.1 haloacid dehalogenase-like hydrolase domain-containing protein 3 [Phalaenopsis equestris]	489	cytosol	magnesium ion binding	cation transport	N-acylneuraminate-9-phosphatase	Amino sugar and nucleotide sugar metabolism
C109418	-	16.45	18.1	17.275	17.275	16.43	18.7	17.565	17.565	1.02	0	XP_028550959.1 cytochrome c oxidase assembly protein COX15 [Dendrobium catenatum]	743	cytochrome complex	oxidoreductase activity, acting on the CH-CH group of donors	filamentous growth	-	Oxidative phosphorylation
C102038	-	4.55	3.67	4.11	4.11	3.57	4.51	4.04	4.04	0.98	0	XP_020699677.1 uncharacterized protein LOC110111945 [Dendrobium catenatum]	560	-	-	-	-	-
C102044	-	9.4	1.16	5.28	5.28	1.25	1.52	1.385	1.385	0.26	-1.9	XP_008779837.1 cysteine synthase-like [Phoenix dactylifera]	63.9	chloroplast	cysteine synthase activity	cysteine biosynthetic process from serine	Pyrazolylalaninesynthase	Sulfur metabolism
C102046	-	50.19	57.6	53.895	53.895	64.71	57.98	61.345	61.345	1.14	0.2	XP_020674462.1 protein RER1B-like [Dendrobium catenatum]	316	cis-Golgi network	acetylcholine receptor binding	sister chromatid biorientation	-	-
C102052	-	34.89	10.94	22.915	22.915	10.32	11.66	10.99	10.99	0.48	-1.1	XP_020577808.1 mucin-5AC-like [Phalaenopsis equestris]	369	internal side of plasma membrane	receptor tyrosine kinase binding	negative regulation of long-day photoperiodism, flowering	RING-typeE3ubiquitintransferase	Endocytosis
C102054	-	47.27	63.67	55.47	55.47	67.78	77.53	72.655	72.655	1.31	0.4	XP_020593500.1 cysteine synthase [Phalaenopsis equestris]	676	Golgi apparatus	pyridoxal phosphate binding	peptide catabolic process	Beta-pyrazolylalaninesynthase	Sulfur metabolism
C10206	-	8.31	0	4.155	4.155	0	0	0	1e-06	0	-22	XP_020590135.1 LOW QUALITY PROTEIN: protein IQ-DOMAIN 14-like [Phalaenopsis equestris]	45.4	-	-	-	-	-
C102062	-	62.11	52.98	57.545	57.545	58.97	57.12	58.045	58.045	1.01	0	XP_020696420.1 protein TONNEAU 1b [Dendrobium catenatum]	513	nucleus	protein tyrosine kinase inhibitor activity	-	-	-
C102066	-	11.09	20.32	15.705	15.705	18.55	23.71	21.13	21.13	1.35	0.4	XP_020702895.1 carboxylesterase 1-like [Dendrobium catenatum]	508	cytosol	2-hydroxyisoflavanone dehydratase activity	-	TuliposideA-convertingenzyme	Tropane, piperidine and pyridine alkaloid biosynthesis
C102072	-	16.56	9.96	13.26	13.26	11.8	15.35	13.575	13.575	1.02	0	XP_020593360.1 probable ethanolamine kinase [Phalaenopsis equestris]	656	cytoplasm	ATP binding	positive regulation of gene expression	Cholinekinase	Glycerophospholipid metabolism
C102074	-	19.35	17.79	18.57	18.57	19.93	21.96	20.945	20.945	1.13	0.2	XP_020672899.1 50S ribosomal protein L19, chloroplastic isoform X1 [Dendrobium catenatum]	385	mitochondrial large ribosomal subunit	structural constituent of ribosome	mitotic sister chromatid cohesion	-	Ribosome
C102076	-	27.71	20.91	24.31	24.31	24.77	23.2	23.985	23.985	0.99	0	XP_020588452.1 uncharacterized protein LOC110030190 [Phalaenopsis equestris]	659	nucleus	glyceraldehyde-3-phosphate dehydrogenase (NAD+) (phosphorylating) activity	endosome to lysosome transport	Aspartate-semialdehydedehydrogenase	Glycine, serine and threonine metabolism
C102078	-	48.65	35.83	42.24	42.24	44.53	37.86	41.195	41.195	0.98	0	XP_020674854.1 exosome complex component RRP4 homolog [Dendrobium catenatum]	589	cytoplasmic exosome (RNase complex)	3{prime}-5{prime}-exoribonuclease activity	carbohydrate metabolic process	-	RNA degradation
C10208	-	18.69	26.8	22.745	22.745	15.84	31.18	23.51	23.51	1.03	0	XP_020698468.1 purple acid phosphatase 15-like isoform X1 [Dendrobium catenatum]	58.9	-	-	respiratory electron transport chain	-	-
CL13Contig3	-	31.59	7.47	19.53	19.53	9.88	11.72	10.8	10.8	0.55	-0.9	XP_020688191.1 uncharacterized protein LOC110103721 [Dendrobium catenatum]	126	-	dipeptidyl-peptidase activity	inflammatory response	-	-
C102082	-	72.19	77.05	74.62	74.62	80.44	75.77	78.105	78.105	1.05	0.1	XP_020674979.1 prohibitin-3, mitochondrial [Dendrobium catenatum]	460	mitochondrial inner membrane	enzyme binding	-	-	-
C103626	-	11.6	24.11	17.855	17.855	24.18	17.25	20.715	20.715	1.16	0.2	XP_020703451.1 manganese-dependent ADP-ribose/CDP-alcohol diphosphatase [Dendrobium catenatum]	624	cytosol	sphingomyelin phosphodiesterase activity	root hair cell development	3{prime}5{prime}-cyclic-AMPphosphodiesterase	Glycerophospholipid metabolism
C102086	-	29.24	18.59	23.915	23.915	20.48	22.69	21.585	21.585	0.9	-0.1	XP_020673571.1 FHA domain-containing protein FHA2 [Dendrobium catenatum]	573	nucleoplasm	RNA polymerase II transcription coactivator binding	intracellular protein transport	-	-
C102088	-	45.2	61.91	53.555	53.555	62.2	58.65	60.425	60.425	1.13	0.2	XP_020689921.1 protein TIC 21, chloroplastic [Dendrobium catenatum]	413	chloroplast inner membrane	copper uptake transmembrane transporter activity	proteasomal protein catabolic process	-	-
C102094	-	6.69	13.25	9.97	9.97	10.48	8.45	9.465	9.465	0.95	-0.1	XP_020678715.1 uncharacterized protein LOC110096907 isoform X3 [Dendrobium catenatum]	525	fungal-type cell wall	cell adhesion molecule binding	pollen tube growth	-	-
C102096	-	43.12	80.05	61.585	61.585	100.49	90.46	95.475	95.475	1.55	0.6	XP_020685739.1 S-norcoclaurine synthase 1-like [Dendrobium catenatum]	591	-	flavone synthase activity	positive regulation of multicellular organism growth	Flavanone3-dioxygenase	Flavonoid biosynthesis
C102098	-	153.42	163.21	158.315	158.315	199.76	159.17	179.465	179.465	1.13	0.2	XP_020575996.1 40S ribosomal protein S15 [Phalaenopsis equestris]	303	cytosolic small ribosomal subunit	structural constituent of ribosome	-	-	Ribosome
C10210	-	64.39	56.29	60.34	60.34	63.35	118.49	90.92	90.92	1.51	0.6	XP_020687347.1 two-component response regulator ORR21 isoform X1 [Dendrobium catenatum]	81.6	-	-	preprophase band assembly	-	-
C102100	-	108.31	95.5	101.905	101.905	111.2	114.13	112.665	112.665	1.11	0.1	XP_020685690.1 acyl-protein thioesterase 2 isoform X1 [Dendrobium catenatum]	470	cytosol	cadherin binding	positive regulation of gibberellic acid mediated signaling pathway	Carboxylesterase	Glycerophospholipid metabolism
C102108	-	38.49	13.67	26.08	26.08	27.37	52.53	39.95	39.95	1.53	0.6	XP_020678891.1 uncharacterized protein LOC110097027 [Dendrobium catenatum]	474	membrane	serine-type carboxypeptidase activity	lipid metabolic process	Peptidoglycanglycosyltransferase	Peptidoglycan biosynthesis
C102112	-	25.33	22.94	24.135	24.135	26.1	24.29	25.195	25.195	1.04	0.1	XP_020702263.1 uncharacterized protein LOC110113892 isoform X2 [Dendrobium catenatum]	271	-	-	mitochondrial translational initiation	-	-
C107366	-	10.72	10.39	10.555	10.555	8.68	9.31	8.995	8.995	0.85	-0.2	XP_020703310.1 RNA-binding protein 34 isoform X1 [Dendrobium catenatum]	618	U12-type spliceosomal complex	rRNA binding	response to DNA damage stimulus	-	-
C102118	-	20.39	36.58	28.485	28.485	38.57	36.56	37.565	37.565	1.32	0.4	XP_020683313.2 RHOMBOID-like protein 2 [Dendrobium catenatum]	424	plasma membrane	serine-type endopeptidase activity	U4 snRNA 3{prime}-end processing	Rhomboidprotease	-
C102124	-	13.69	14.65	14.17	14.17	7.94	6.94	7.44	7.44	0.53	-0.9	XP_020676415.2 uncharacterized protein LOC110095289 isoform X1 [Dendrobium catenatum]	393	-	protein binding	-	-	-
C102130	-	10.25	11.15	10.7	10.7	9.96	11.18	10.57	10.57	0.99	0	XP_020692960.1 uncharacterized protein At5g19025 [Dendrobium catenatum]	404	-	-	proteolysis involved in cellular protein catabolic process	-	-
C102138	-	20.45	23.86	22.155	22.155	24.11	16.95	20.53	20.53	0.93	-0.1	XP_020693981.1 ATPase ARSA1 [Dendrobium catenatum]	660	extracellular vesicular exosome	arsenite-transmembrane transporting ATPase activity	gonad development	Arsenite-transportingATPase	-
C102144	-	27.67	14.68	21.175	21.175	20.48	22.58	21.53	21.53	1.02	0	XP_020688710.1 alcohol dehydrogenase-like 6 [Dendrobium catenatum]	635	plasma membrane	retinol dehydrogenase activity	sphingomyelin catabolic process	Alcoholdehydrogenase	Glycolysis / Gluconeogenesis
C102146	-	765.26	1827.56	1296.41	1296.41	1132.01	1161.89	1146.95	1146.95	0.88	-0.2	XP_020702173.1 oxygen-evolving enhancer protein 1, chloroplastic [Dendrobium catenatum]	522	thylakoid	poly(U) RNA binding	filamentous growth	-	Photosynthesis
C102152	-	21.22	26.09	23.655	23.655	25.22	26.18	25.7	25.7	1.09	0.1	XP_020695820.1 chorismate mutase 1, chloroplastic [Dendrobium catenatum]	541	cytosol	chorismate mutase activity	protein import into chloroplast stroma	Chorismatemutase	Phenylalanine, tyrosine and tryptophan biosynthesis
C102154	-	21.46	32.35	26.905	26.905	25.2	28.92	27.06	27.06	1.01	0	XP_020693887.1 shikimate kinase 3, chloroplastic isoform X1 [Dendrobium catenatum]	506	chloroplast stroma	metal ion binding	agglutination involved in conjugation with cellular fusion	Shikimatekinase	Phenylalanine, tyrosine and tryptophan biosynthesis
C10216	-	16.62	2.68	9.65	9.65	0	0	0	1e-06	0	-23.2	XP_020689959.1 serine/threonine-protein phosphatase 6 regulatory subunit 3-like isoform X1 [Dendrobium catenatum]	60.1	-	-	proanthocyanidin biosynthetic process	-	-
C102160	-	64.15	0.1	32.125	32.125	6.21	16.12	11.165	11.165	0.35	-1.5	XP_028553060.1 transcription factor MYB111-like [Dendrobium catenatum]	430	nucleus	protein binding	ribosomal small subunit export from nucleus	-	-
C102162	-	150.79	197.18	173.985	173.985	177.82	219.32	198.57	198.57	1.14	0.2	XP_020574818.1 LOW QUALITY PROTEIN: protein SRC2 homolog [Phalaenopsis equestris]	252	cell-cell junction	GTPase activator activity	-	HECT-typeE3ubiquitintransferase	-
C102164	-	34.93	25.53	30.23	30.23	32.63	19.42	26.025	26.025	0.86	-0.2	XP_020684902.1 ribonuclease H2 subunit B isoform X1 [Dendrobium catenatum]	470	ribonuclease H2 complex	ribonuclease H activity	defense response, incompatible interaction	-	DNA replication
C102166	-	53.82	39.5	46.66	46.66	42.69	51.05	46.87	46.87	1	0	XP_020698926.1 DNA-damage-repair/toleration protein DRT111, chloroplastic [Dendrobium catenatum]	555	precatalytic spliceosome	poly(U) RNA binding	response to antibiotic	Methyltransferasecap1	Spliceosome
C102170	-	17.64	18.05	17.845	17.845	19.96	19.41	19.685	19.685	1.1	0.1	XP_020576354.1 uncharacterized protein LOC110021960 [Phalaenopsis equestris]	433	-	-	-	-	-
C102172	-	9.84	11.3	10.57	10.57	10.28	10.9	10.59	10.59	1	0	XP_020687060.1 uncharacterized protein LOC110102892 [Dendrobium catenatum]	483	-	-	rRNA processing	-	-
C102176	-	18.4	2.67	10.535	10.535	3.85	8.39	6.12	6.12	0.58	-0.8	XP_020599665.1 protein NETWORKED 1A-like [Phalaenopsis equestris]	425	plasma membrane	actin filament binding	negative regulation of protein secretion	-	-
C102178	-	244.97	254.04	249.505	249.505	263.81	229.83	246.82	246.82	0.99	0	XP_020703567.1 guanine nucleotide-binding protein subunit beta-like protein A [Dendrobium catenatum]	648	nucleus	cadherin binding	-	[Myosinheavy-chain]kinase	Measles
C102184	-	41.24	39.04	40.14	40.14	40.98	24.63	32.805	32.805	0.82	-0.3	XP_020702670.1 uncharacterized protein LOC110114214 [Dendrobium catenatum]	472	-	-	-	-	-
C102186	-	24.32	18.57	21.445	21.445	25.95	23.26	24.605	24.605	1.15	0.2	XP_020677143.1 very-long-chain 3-oxoacyl-CoA reductase 1 [Dendrobium catenatum]	539	proteinaceous extracellular matrix	testosterone dehydrogenase (NAD+) activity	ion transport	17-beta-estradiol17-dehydrogenase	Biosynthesis of unsaturated fatty acids
scaffold1053	-	13.29	7.22	10.255	10.255	8.27	11.01	9.64	9.64	0.94	-0.1	XP_020690817.2 protein XRI1 isoform X2 [Dendrobium catenatum]	238	nucleus	protein binding	response to hypoxia	-	-
C102190	-	7.85	4.03	5.94	5.94	4.57	3.21	3.89	3.89	0.65	-0.6	XP_020599478.1 uncharacterized protein LOC110038898 [Phalaenopsis equestris]	699	nucleus	protein binding	regulation of protein dephosphorylation	-	-
C102196	-	8.82	16.16	12.49	12.49	21.5	13.37	17.435	17.435	1.4	0.5	XP_020676342.1 RNA-binding protein 1 [Dendrobium catenatum]	488	nucleolus	poly(G) RNA binding	tryptophan biosynthetic process	DNAhelicase	mRNA surveillance pathway
C10220	-	8.31	13.4	10.855	10.855	15.84	18.71	17.275	17.275	1.59	0.7	BBH06798.1 wall associated kinase-like 2, partial [Prunus dulcis]	61.2	mitochondrion	protein binding	chloroplast organization	-	-
C102204	-	156.61	274.27	215.44	215.44	205.85	389.08	297.465	297.465	1.38	0.5	XP_020676330.1 probable pyridoxal 5'-phosphate synthase subunit PDX1.1 [Dendrobium catenatum]	575	phagocytic vesicle	protein binding	-	Pyridoxal5{prime}-phosphatesynthase(glutaminehydrolyzing)	Vitamin B6 metabolism
C102208	-	125.95	97.14	111.545	111.545	111.05	112.83	111.94	111.94	1	0	XP_020694123.1 zinc finger protein 385D-like [Dendrobium catenatum]	243	nuclear chromatin	p53 binding	seed coat development	-	-
C102212	-	203.17	213.67	208.42	208.42	252.08	317.05	284.565	284.565	1.37	0.4	XP_020692058.1 transmembrane protein 184C isoform X1 [Dendrobium catenatum]	586	plasma membrane	protein heterodimerization activity	negative regulation of transcription, DNA-dependent	Cytochrome-coxidase	-
C102214	-	23.4	18.87	21.135	21.135	21.32	19.59	20.455	20.455	0.97	0	XP_020576866.1 uncharacterized protein At1g03900 [Phalaenopsis equestris]	427	clathrin vesicle coat	protein binding	negative regulation of gene expression	-	-
C10222	-	4.15	2.68	3.415	3.415	7.92	18.71	13.315	13.315	3.9	2	XP_021277871.1 alpha-L-fucosidase 1-like [Herrania umbratica]	47	vacuole	alpha-L-fucosidase activity	nuclear mRNA splicing, via spliceosome	Alpha-L-fucosidase	-
C102224	-	5.45	1.66	3.555	3.555	2.01	4.43	3.22	3.22	0.91	-0.1	XP_020698520.1 BEL1-like homeodomain protein 9 [Dendrobium catenatum]	628	plasmodesma	protein heterodimerization activity	-	-	-
C102232	-	8	10.23	9.115	9.115	11.62	11.3	11.46	11.46	1.26	0.3	XP_020586730.1 probable mannan synthase 4 isoform X1 [Phalaenopsis equestris]	245	mitochondrion	protein binding	-	Monoglucosyldiacylglycerolsynthase	Glycerolipid metabolism
C102236	-	10.14	13.99	12.065	12.065	11.86	11.97	11.915	11.915	0.99	0	XP_020676278.1 uncharacterized protein LOC110095188 [Dendrobium catenatum]	703	extracellular vesicular exosome	protein binding	-	-	-
C10224	-	20.77	0	10.385	10.385	23.76	0	11.88	11.88	1.14	0.2	PKA46555.1 Putative 4-hydroxy-tetrahydrodipicolinate reductase 3, chloroplastic [Apostasia shenzhenica]	62.8	chloroplast	-	cellular response to abscisic acid stimulus	-	Lysine biosynthesis
C102242	-	11.98	8.73	10.355	10.355	10.25	9.04	9.645	9.645	0.93	-0.1	XP_020574866.1 uncharacterized protein LOC110020924 [Phalaenopsis equestris]	453	-	-	regulation of gibberellic acid mediated signaling pathway	-	-
C102248	-	14.59	10.03	12.31	12.31	10.25	14.76	12.505	12.505	1.02	0	XP_020688226.2 transcription factor TCP7 [Dendrobium catenatum]	348	nucleus	sequence-specific DNA binding	-	Histone-lysineN-methyltransferase	-
C102250	-	11.25	19.7	15.475	15.475	14.19	9.77	11.98	11.98	0.77	-0.4	XP_020688688.1 CASP-like protein 4A3 [Dendrobium catenatum]	413	plasma membrane	protein binding	response to arsenic-containing substance	-	-
C102252	-	26.9	30.7	28.8	28.8	30.51	36.2	33.355	33.355	1.16	0.2	XP_020586224.1 metacaspase-1 [Phalaenopsis equestris]	605	plasma membrane	protein binding	DNA repair	Chorismatesynthase	Phenylalanine, tyrosine and tryptophan biosynthesis
C102256	-	154.88	204.11	179.495	179.495	172.02	135.24	153.63	153.63	0.86	-0.2	XP_020703175.1 LOB domain-containing protein 38 [Dendrobium catenatum]	387	mitochondrion	protein binding	cellular response to iron ion starvation	-	-
C102258	-	16.36	20.28	18.32	18.32	24.86	14.7	19.78	19.78	1.08	0.1	XP_020678869.1 sphingoid long-chain bases kinase 2, mitochondrial [Dendrobium catenatum]	604	plasma membrane	protein binding	defense response to virus	Diacylglycerolkinase(ATP)	-
C102264	-	9.02	10.16	9.59	9.59	8.73	14.57	11.65	11.65	1.21	0.3	XP_020702281.1 myb family transcription factor PHL11 isoform X1 [Dendrobium catenatum]	426	nucleus	sequence-specific DNA binding transcription factor activity	vegetative to reproductive phase transition of meristem	-	Plant hormone signal transduction
C102266	-	4.74	4.83	4.785	4.785	5.85	5.9	5.875	5.875	1.23	0.3	XP_028552619.1 annexin D7-like [Dendrobium catenatum]	514	nucleus	calcium channel activity	cytochrome complex assembly	-	-
C102268	-	31.13	17.79	24.46	24.46	26.73	31.75	29.24	29.24	1.2	0.3	XP_020684249.1 flap endonuclease 1 isoform X3 [Dendrobium catenatum]	644	protein complex	exonuclease activity	chlorophyll metabolic process	DNA-directedDNApolymerase	DNA replication
C102270	-	5.12	4.99	5.055	5.055	2.96	1.72	2.34	2.34	0.46	-1.1	XP_020571448.1 monodehydroascorbate reductase-like [Phalaenopsis equestris]	697	chloroplast	monodehydroascorbate reductase (NADH) activity	regulation of cytoplasmic translation	Monodehydroascorbatereductase(NADH)	Ascorbate and aldarate metabolism
C102280	-	19.34	15.94	17.64	17.64	17.99	21.48	19.735	19.735	1.12	0.2	XP_020681479.1 LOW QUALITY PROTEIN: thioredoxin domain-containing protein PLP3B-like [Dendrobium catenatum]	358	nucleus	cadherin binding	regulation of secretion	-	-
C102288	-	3.91	0.88	2.395	2.395	1.55	1.83	1.69	1.69	0.71	-0.5	PKU81045.1 chitinase [Dendrobium catenatum]	632	cytoplasmic vesicle	chitinase activity	membrane organization	Chitinase	Amino sugar and nucleotide sugar metabolism
C102292	-	12.23	9.91	11.07	11.07	11.39	12.83	12.11	12.11	1.09	0.1	XP_020691491.1 uncharacterized protein LOC110106087 isoform X3 [Dendrobium catenatum]	637	secretory granule membrane	zinc ion binding	glycoprotein catabolic process	-	-
C102294	-	1.64	7.36	4.5	4.5	2.99	3.09	3.04	3.04	0.68	-0.6	XP_020698925.1 endonuclease 1 [Dendrobium catenatum]	532	-	endoribonuclease activity, producing 5{prime}-phosphomonoesters	internode patterning	3{prime}-nucleotidase	-
C102296	-	6.2	3.83	5.015	5.015	4.58	3.68	4.13	4.13	0.82	-0.3	XP_020702093.1 GDSL esterase/lipase At4g10955 [Dendrobium catenatum]	45.8	-	-	cell adhesion involved in biofilm formation	-	-
C10230	-	0	0	0	1e-06	7.92	0	3.96	3.96	39,60,000.00	21.9	WP_034021478.1 ATP-binding protein [Pseudomonas aeruginosa]	34.7	-	-	phloem development	-	-
C102308	-	36.37	66.67	51.52	51.52	44.81	50.42	47.615	47.615	0.92	-0.1	XP_020680147.1 probable 3-hydroxyisobutyrate dehydrogenase-like 1, mitochondrial [Dendrobium catenatum]	520	nuclear speck	2-hydroxymethylglutarate dehydrogenase activity	positive regulation of necrotic cell death	2-hydroxy-3-oxopropionatereductase	Glyoxylate and dicarboxylate metabolism
C102322	-	10.43	7.05	8.74	8.74	8.81	7.6	8.205	8.205	0.94	-0.1	XP_020600196.1 putative lipase ROG1 [Phalaenopsis equestris]	626	cytoplasm	acylglycerol lipase activity	photosynthesis, light reaction	-	-
C102326	-	10.99	11.11	11.05	11.05	14.52	10.85	12.685	12.685	1.15	0.2	XP_020682638.1 cold-responsive protein kinase 1-like isoform X2 [Dendrobium catenatum]	712	plasma membrane	protein binding	-	Non-specificserine/threonineproteinkinase	Plant-pathogen interaction
C102328	-	59.67	49.74	54.705	54.705	61.14	60.24	60.69	60.69	1.11	0.1	XP_020702631.1 26S proteasome non-ATPase regulatory subunit 7 homolog A [Dendrobium catenatum]	615	extracellular vesicular exosome	translation initiation factor activity	regulation of timing of transition from vegetative to reproductive phase	AMPdeaminase	Proteasome
scaffold248	-	17.97	10	13.985	13.985	11.7	15.38	13.54	13.54	0.97	0	XP_020698430.1 mitogen-activated protein kinase kinase kinase 5-like [Dendrobium catenatum]	1082	cell cortex	DNA binding	response to salt stress	Mitogen-activatedproteinkinasekinasekinase	MAPK signaling pathway - yeast
C102330	-	8.39	7.48	7.935	7.935	6.09	5.67	5.88	5.88	0.74	-0.4	XP_028553381.1 uncharacterized protein LOC110111265 [Dendrobium catenatum]	592	photoreceptor inner segment	kinesin binding	response to oxidative stress	-	-
C102332	-	87.63	132.17	109.9	109.9	113.97	114.4	114.185	114.185	1.04	0.1	XP_020699022.1 protein NCA1 [Dendrobium catenatum]	667	heterochromatin	RING-like zinc finger domain binding	organ boundary specification between lateral organs and the meristem	RING-typeE3ubiquitintransferase	-
C102334	-	5.63	4.97	5.3	5.3	1.51	3.14	2.325	2.325	0.44	-1.2	XP_020674788.1 putative glutamine amidotransferase GAT1_2.1 [Dendrobium catenatum]	733	plasma membrane	GMP synthase (glutamine-hydrolyzing) activity	calcium-mediated signaling	Gamma-glutamyl-gamma-aminobutyratehydrolase	Purine metabolism
C102336	-	8.3	8.76	8.53	8.53	8.81	7.49	8.15	8.15	0.96	-0.1	XP_028553257.1 uncharacterized protein LOC110097402 [Dendrobium catenatum]	374	-	-	cellular response to high light intensity	-	-
C102338	-	9.16	11.26	10.21	10.21	11.33	11.24	11.285	11.285	1.11	0.1	XP_020683690.1 pantoate--beta-alanine ligase [Dendrobium catenatum]	561	nucleus	manganese ion binding	response to water deprivation	Pantoate--beta-alanineligase(AMP-forming)	beta-Alanine metabolism
C102344	-	153.19	139.56	146.375	146.375	161.53	132.8	147.165	147.165	1.01	0	XP_020701321.1 PHD finger protein ALFIN-LIKE 6 isoform X2 [Dendrobium catenatum]	380	Set1C/COMPASS complex	DNA binding	UV protection	Histone-lysineN-methyltransferase	-
C102346	-	10.38	6.81	8.595	8.595	11.67	9.47	10.57	10.57	1.23	0.3	XP_020703315.1 probable sugar phosphate/phosphate translocator At3g14410 [Dendrobium catenatum]	633	endosome	UDP-glucose transmembrane transporter activity	response to cold	-	-
C102348	-	317.2	270.05	293.625	293.625	326.05	273.65	299.85	299.85	1.02	0	XP_020676154.1 bZIP transcription factor RISBZ4 [Dendrobium catenatum]	491	cytoplasm	sequence-specific DNA binding	anisotropic cell growth	-	Plant hormone signal transduction
C102352	-	11.42	3.38	7.4	7.4	8.46	11.57	10.015	10.015	1.35	0.4	XP_020694013.1 uncharacterized protein LOC110107910 [Dendrobium catenatum]	376	intermediate filament	protein homodimerization activity	production of molecular mediator involved in inflammatory response	-	Protein processing in endoplasmic reticulum
C102358	-	42.31	55.24	48.775	48.775	44.32	47.75	46.035	46.035	0.94	-0.1	QDL88464.1 transcription factor MYBS3-like isoform X3 [Cymbidium ensifolium]	533	cytoplasm	DNA binding	cobalt ion transport	-	Circadian rhythm - plant
C102368	-	2.22	4.42	3.32	3.32	4.38	2.97	3.675	3.675	1.11	0.1	XP_020696922.2 ABC transporter G family member 26 [Dendrobium catenatum]	572	mitochondrion	phospholipid transporter activity	floral organ senescence	Fe(3+)-transportingATPase	ABC transporters
C102370	-	287.28	207.99	247.635	247.635	247.57	500.32	373.945	373.945	1.51	0.6	XP_020675730.1 probable mannitol dehydrogenase [Dendrobium catenatum]	617	apoplast	cinnamyl-alcohol dehydrogenase activity	-	Mannitoldehydrogenase	Glycolysis / Gluconeogenesis
C102376	-	5.34	2.07	3.705	3.705	2.19	2.95	2.57	2.57	0.69	-0.5	XP_020586737.1 uncharacterized protein LOC110028983 isoform X2 [Phalaenopsis equestris]	583	-	-	-	-	-
C7340	-	2.36	0	1.18	1.18	0	0	0	1e-06	0	-20.2	PKU65969.1 DNA-directed RNA polymerase II subunit RPB1 [Dendrobium catenatum]	66.2	cytoplasm	DNA-directed RNA polymerase activity	L-serine catabolic process	DNA-directedRNApolymerase	RNA polymerase
C102386	-	54.67	58.27	56.47	56.47	63.53	47.68	55.605	55.605	0.98	0	XP_020680407.1 ribosome biogenesis regulatory protein homolog [Dendrobium catenatum]	516	nucleolus	5S rRNA binding	cellular lipid metabolic process	-	-
C102388	-	18.52	9.36	13.94	13.94	13.25	13.41	13.33	13.33	0.96	-0.1	XP_020570728.1 replication factor C subunit 2 [Phalaenopsis equestris]	610	DNA replication factor C complex	single-stranded DNA-dependent ATPase activity	positive regulation of protein import into nucleus, translocation	Adenosinetriphosphatase	Mismatch repair
C102390	-	24.81	39.42	32.115	32.115	31.59	32.87	32.23	32.23	1	0	XP_020595313.1 protein ORANGE-GREEN, chloroplastic-like [Phalaenopsis equestris]	508	chloroplast thylakoid membrane	protein binding	regulation of transcription from RNA polymerase II promoter in response to hypoxia	Proteindisulfide-isomerase	-
C102394	-	137.09	98.23	117.66	117.66	126.26	216.78	171.52	171.52	1.46	0.5	XP_020589921.1 annexin D1-like [Phalaenopsis equestris]	583	extracellular space	peroxidase activity	response to wounding	-	-
C102396	-	23.26	21.5	22.38	22.38	27.86	27.23	27.545	27.545	1.23	0.3	XP_020675218.1 probable prolyl 4-hydroxylase 7 isoform X2 [Dendrobium catenatum]	522	endosome	procollagen-proline 4-dioxygenase activity	centrosome cycle	Procollagen-prolinedioxygenase	Arginine and proline metabolism
C102398	-	115.07	77.22	96.145	96.145	29.33	252.53	140.93	140.93	1.47	0.6	XP_020706078.1 mitochondrial uncoupling protein 5-like [Dendrobium catenatum]	494	integral to plasma membrane	transporter activity	negative regulation of transcription from RNA polymerase II promoter	-	Proximal tubule bicarbonate reclamation
C102400	-	43.71	49.33	46.52	46.52	45.11	43.93	44.52	44.52	0.96	-0.1	XP_020697167.1 GATA transcription factor 20 [Dendrobium catenatum]	433	mitochondrion	protein binding	phenazine biosynthetic process	-	Circadian rhythm - plant
C102406	-	20.53	29	24.765	24.765	22.55	9.37	15.96	15.96	0.64	-0.6	XP_020690401.1 protein BZR1 homolog 1-like [Dendrobium catenatum]	431	cytosol	sequence-specific DNA binding transcription factor activity	-	Beta-amylase	Plant hormone signal transduction
C102408	-	89.69	66.4	78.045	78.045	90.81	79.46	85.135	85.135	1.09	0.1	XP_028547498.1 neuroguidin isoform X1 [Dendrobium catenatum]	523	extrinsic to membrane	mRNA binding	intracellular estrogen receptor signaling pathway	Protein-synthesizingGTPase	-
scaffold2210	-	12.84	13.01	12.925	12.925	12.55	17.22	14.885	14.885	1.15	0.2	XP_020700154.1 uncharacterized protein LOC110112286 isoform X3 [Dendrobium catenatum]	193	-	-	regulation of transcription from RNA polymerase II promoter	-	-
C102410	-	18.27	42.61	30.44	30.44	35.15	26.8	30.975	30.975	1.02	0	XP_020687815.1 ethylene-responsive transcription factor-like protein At4g13040 [Dendrobium catenatum]	386	nucleus	sequence-specific DNA binding	GDP-fucose transport	-	-
C10242	-	143.32	26.8	85.06	85.06	0	81.07	40.535	40.535	0.48	-1.1	AKM70320.1 phosphoenolpyruvate carboxykinase, partial [Heuchera rubescens var. rubescens]	131	cytosol	magnesium ion binding	seed germination	Phosphoenolpyruvatecarboxykinase(ATP)	Glycolysis / Gluconeogenesis
C102424	-	8.21	3.6	5.905	5.905	4.52	3.38	3.95	3.95	0.67	-0.6	XP_020702108.1 RNA-binding protein BRN1 isoform X2 [Dendrobium catenatum]	681	nucleoplasm	pre-mRNA binding	protein localization to centrosome	Peptidylprolylisomerase	-
C102426	-	21.28	9.93	15.605	15.605	9.99	15.23	12.61	12.61	0.81	-0.3	XP_028554171.1 zinc finger CCCH domain-containing protein 2 [Dendrobium catenatum]	563	cytoplasm	sequence-specific DNA binding transcription factor activity	negative regulation of transcription, DNA-dependent	-	-
C102428	-	19.62	17.56	18.59	18.59	19.97	29.37	24.67	24.67	1.33	0.4	XP_020592092.1 serine/threonine-protein kinase OXI1-like [Phalaenopsis equestris]	577	internal side of plasma membrane	protein binding	response to drug	Non-specificserine/threonineproteinkinase	mTOR signaling pathway
C102430	-	8.67	10.38	9.525	9.525	11.41	7.12	9.265	9.265	0.97	0	XP_020677044.1 heptahelical transmembrane protein 4-like [Dendrobium catenatum]	449	plasma membrane	adiponectin binding	lignin biosynthetic process	-	Adipocytokine signaling pathway
C102438	-	11.02	5.19	8.105	8.105	6.96	13.43	10.195	10.195	1.26	0.3	XP_020702258.1 heat stress transcription factor A-2 [Dendrobium catenatum]	457	nucleus	sequence-specific DNA binding transcription factor activity	-	-	-
C102442	-	100.43	95.77	98.1	98.1	117.12	92.9	105.01	105.01	1.07	0.1	XP_020691887.1 mitochondrial outer membrane protein porin 6 [Dendrobium catenatum]	472	chloroplast envelope	voltage-gated anion channel activity	translesion synthesis	-	Huntingtons disease
C102446	-	108.75	90.96	99.855	99.855	49.51	47.82	48.665	48.665	0.49	-1	XP_020695502.1 zinc finger CCCH domain-containing protein 2-like [Dendrobium catenatum]	568	nucleus	sequence-specific DNA binding transcription factor activity	endonucleolytic cleavage in ITS1 to separate SSU-rRNA from 5.8S rRNA and LSU-rRNA from tricistronic rRNA transcript (SSU-rRNA, 5.8S rRNA, LSU-rRNA)	-	-
C102448	-	15.2	17.71	16.455	16.455	13.28	18.27	15.775	15.775	0.96	-0.1	XP_020705434.1 elongation of fatty acids protein 3-like [Dendrobium catenatum]	422	nucleus	fatty acid elongase activity	mismatch repair	Very-long-chain3-oxoacyl-CoAsynthase	Biosynthesis of unsaturated fatty acids
C102456	-	9.05	11.96	10.505	10.505	14.33	16.38	15.355	15.355	1.46	0.5	PKU74654.1 hypothetical protein MA16_Dca004845 [Dendrobium catenatum]	40.4	cytoplasm	calcium-dependent protein kinase C activity	megagametogenesis	Non-specificserine/threonineproteinkinase	Plant-pathogen interaction
C102462	-	8.69	12.62	10.655	10.655	14.22	6.47	10.345	10.345	0.97	0	XP_028553718.1 transcriptional regulator ATRX homolog [Dendrobium catenatum]	77.4	postsynaptic density	protein binding	calcium ion transmembrane transport	Cyclin-dependentkinase	Mismatch repair
C102468	-	41.46	45.77	43.615	43.615	56.42	56.16	56.29	56.29	1.29	0.4	PKU87309.1 Uridine nucleosidase 1 [Dendrobium catenatum]	570	nucleus	UDP-glucosyltransferase activity	macromolecule modification	Uridinenucleosidase	Nicotinate and nicotinamide metabolism
C102472	-	33.41	28.25	30.83	30.83	26.76	25.72	26.24	26.24	0.85	-0.2	PKU82685.1 Casein kinase II subunit beta [Dendrobium catenatum]	509	cell projection	protein serine/threonine kinase activity	dicarboxylic acid transport	-	Ribosome biogenesis in eukaryotes
C102478	-	53.37	47.99	50.68	50.68	53.06	56.62	54.84	54.84	1.08	0.1	XP_020599083.1 peroxisome biogenesis protein 22 [Phalaenopsis equestris]	428	-	protein binding	red or far-red light signaling pathway	-	-
C10248	-	49.85	155.46	102.655	102.655	118.79	87.31	103.05	103.05	1	0	XP_020691230.1 pyridoxal phosphate homeostasis protein-like isoform X2 [Dendrobium catenatum]	119	mitochondrion	-	response to brassinosteroid stimulus	-	-
C102480	-	28.29	28.21	28.25	28.25	28.6	32.14	30.37	30.37	1.08	0.1	XP_020694106.1 dehydrogenase/reductase SDR family member 12 [Dendrobium catenatum]	602	intracellular	NADP-retinol dehydrogenase activity	nuclear pore complex assembly	TropinonereductaseI	Retinol metabolism
C102484	-	163.25	118.87	141.06	141.06	161	140.01	150.505	150.505	1.07	0.1	XP_020674903.1 gamma carbonic anhydrase 1, mitochondrial [Dendrobium catenatum]	539	plasma membrane	zinc ion binding	-	TetrahydrodipicolinateN-acetyltransferase	-
C102490	-	114.74	178.84	146.79	146.79	140.19	109.04	124.615	124.615	0.85	-0.2	XP_020682472.1 uncharacterized protein LOC110099615 [Dendrobium catenatum]	341	-	-	response to water deprivation	-	-
C102492	-	11.17	16.6	13.885	13.885	15.56	11.87	13.715	13.715	0.99	0	XP_020682196.1 EID1-like F-box protein 2 [Dendrobium catenatum]	471	nucleus	ubiquitin-protein ligase activity	defense response to fungus, incompatible interaction	-	-
C102494	-	40.27	56.22	48.245	48.245	55.24	46.88	51.06	51.06	1.06	0.1	XP_020685684.1 4-hydroxy-tetrahydrodipicolinate synthase, chloroplastic [Dendrobium catenatum]	632	chloroplast	dihydrodipicolinate synthase activity	mRNA processing	4-hydroxy-tetrahydrodipicolinatesynthase	Lysine biosynthesis
C102496	-	8.52	7.15	7.835	7.835	9.06	7.02	8.04	8.04	1.03	0	XP_020574410.1 probable membrane-associated kinase regulator 4 [Phalaenopsis equestris]	263	plastid	kinase inhibitor activity	negative regulation of seed germination	-	-
C102504	-	20.43	47.07	33.75	33.75	40.74	28.6	34.67	34.67	1.03	0	XP_020681340.1 protein LOW PSII ACCUMULATION 1, chloroplastic isoform X2 [Dendrobium catenatum]	541	chloroplast	-	negative regulation of anion channel activity by blue light	-	-
C102508	-	73.02	83.05	78.035	78.035	99.35	67.37	83.36	83.36	1.07	0.1	XP_020678880.1 mitogen-activated protein kinase kinase 9-like [Dendrobium catenatum]	593	nucleus	kinase activity	response to hormone stimulus	Mitogen-activatedproteinkinasekinase	Vascular smooth muscle contraction
scaffold11970	-	35.1	14	24.55	24.55	14.93	17.28	16.105	16.105	0.66	-0.6	XP_020699832.1 auxin response factor 2 [Dendrobium catenatum]	1333	plasmodesma	identical protein binding	heat acclimation	-	Plant hormone signal transduction
C102510	-	134.67	155.24	144.955	144.955	187.14	177.13	182.135	182.135	1.26	0.3	XP_020595674.1 ras-related protein RABE1c-like isoform X1 [Phalaenopsis equestris]	369	prospore membrane	GTPase activating protein binding	regulation of seed germination	Elongationfactor4	Pancreatic secretion
C102514	-	180.09	135.91	158	158	179.62	206.51	193.065	193.065	1.22	0.3	XP_020676442.1 probable fructokinase-1 [Dendrobium catenatum]	609	cytoplasm	2-dehydro-3-deoxygluconokinase activity	negative regulation of seed germination	Fructokinase	Starch and sucrose metabolism
C102516	-	45.73	35.34	40.535	40.535	35.6	35.64	35.62	35.62	0.88	-0.2	XP_020704155.1 barley B recombinant-like protein A [Dendrobium catenatum]	490	nucleus	DNA binding	cellular response to abscisic acid stimulus	-	-
C102518	-	18.77	20.59	19.68	19.68	19.13	14.41	16.77	16.77	0.85	-0.2	XP_020697641.1 chloroplast processing peptidase [Dendrobium catenatum]	450	chloroplast thylakoid	serine-type endopeptidase activity	protein autophosphorylation	SignalpeptidaseI	Protein export
C102520	-	12.42	33.19	22.805	22.805	27.84	18.28	23.06	23.06	1.01	0	XP_020689986.1 glycerophosphodiester phosphodiesterase GDPD6 [Dendrobium catenatum]	709	apoplast	glycerophosphodiester phosphodiesterase activity	vulval development	Glycerophosphodiesterphosphodiesterase	Glycerophospholipid metabolism
C102522	-	5.53	0.45	2.99	2.99	0.68	1.39	1.035	1.035	0.35	-1.5	XP_020597825.1 LOW QUALITY PROTEIN: pectinesterase inhibitor 10 [Phalaenopsis equestris]	284	axon	microtubule binding	pyrimidine-containing compound salvage	RING-typeE3ubiquitintransferase	MAPK signaling pathway
C68354	-	1.95	0.16	1.055	1.055	0	0.47	0.235	0.235	0.22	-2.2	PKU72953.1 Retrovirus-related Pol polyprotein from transposon TNT 1-94 [Dendrobium catenatum]	119	-	-	response to testosterone stimulus	RNA-directedDNApolymerase	-
C102530	-	28.5	38.41	33.455	33.455	43.85	35.86	39.855	39.855	1.19	0.3	XP_020684592.1 peroxisomal adenine nucleotide carrier 1 [Dendrobium catenatum]	527	peroxisomal membrane	FMN transmembrane transporter activity	peroxisome organization	-	Peroxisome
C102532	-	33.25	35.89	34.57	34.57	38.27	32.41	35.34	35.34	1.02	0	XP_020700101.1 metal tolerance protein 1 [Dendrobium catenatum]	649	secretory granule membrane	protein homodimerization activity	-	-	-
C102536	-	37.87	98.25	68.06	68.06	64.47	72.7	68.585	68.585	1.01	0	XP_020691545.2 magnesium protoporphyrin IX methyltransferase, chloroplastic [Dendrobium catenatum]	439	mitochondrion	2-octaprenyl-3-methyl-5-hydroxy-6-methoxy-1,4-benzoquinone methyltransferase activity	osteoblast differentiation	3-demethylubiquinol3-O-methyltransferase	Ubiquinone and other terpenoid-quinone biosynthesis
C102542	-	52.44	34.79	43.615	43.615	43.15	42.55	42.85	42.85	0.98	0	XP_020589610.1 LOW QUALITY PROTEIN: endoplasmic reticulum-Golgi intermediate compartment protein 3 [Phalaenopsis equestris]	616	integral to Golgi membrane	protein disulfide isomerase activity	vegetative to reproductive phase transition of meristem	-	-
C102544	-	52.19	122.11	87.15	87.15	202.44	41.67	122.055	122.055	1.4	0.5	XP_020685152.1 patatin-like protein 2 [Dendrobium catenatum]	730	plasma membrane	acyl-CoA hydrolase activity	-	PhospholipaseA(2)	GnRH signaling pathway
C102560	-	18.89	20.23	19.56	19.56	20.15	17.58	18.865	18.865	0.96	-0.1	XP_020684678.1 U-box domain-containing protein 3 [Dendrobium catenatum]	530	chloroplast	ubiquitin-protein ligase activity	response to salt stress	RING-typeE3ubiquitintransferase	Regulation of autophagy
C102564	-	68.69	25.6	47.145	47.145	49.66	48.91	49.285	49.285	1.05	0.1	XP_020693750.1 GDSL esterase/lipase At1g54790 isoform X2 [Dendrobium catenatum]	701	plasmodesma	sinapine esterase activity	growth	Acetylajmalineesterase	-
C102570	-	20.04	25.48	22.76	22.76	18.87	12.21	15.54	15.54	0.68	-0.6	XP_020680830.1 calcium uniporter protein 6, mitochondrial [Dendrobium catenatum]	440	mitochondrial inner membrane	calcium channel inhibitor activity	response to brassinosteroid stimulus	-	-
C102576	-	776.48	1492.66	1134.57	1134.57	1172.75	1308.08	1240.41	1240.41	1.09	0.1	KXG20688.1 hypothetical protein SORBI_3010G239500 [Sorghum bicolor]	612	myelin sheath	protein binding	photosystem II oxygen evolving complex assembly	RING-typeE3ubiquitintransferase	PPAR signaling pathway
C102580	-	21.63	25.73	23.68	23.68	12.95	14.35	13.65	13.65	0.58	-0.8	XP_020681792.1 glycerophosphodiester phosphodiesterase GDPD1, chloroplastic-like [Dendrobium catenatum]	605	cytoplasm	magnesium ion binding	cold acclimation	Glycerophosphocholinephosphodiesterase	Glycerophospholipid metabolism
C102582	-	21.18	7.61	14.395	14.395	10.63	11.18	10.905	10.905	0.76	-0.4	XP_020690303.1 ELMO domain-containing protein A-like isoform X1 [Dendrobium catenatum]	473	protein complex	protein binding	fruit ripening, climacteric	-	Shigellosis
C102584	-	21.17	18.25	19.71	19.71	16.84	14.76	15.8	15.8	0.8	-0.3	XP_020696866.1 thioredoxin reductase NTRB-like [Dendrobium catenatum]	611	chloroplast stroma	flavin adenine dinucleotide binding	contractile vacuole discharge	Thioredoxin-disulfidereductase	Pyrimidine metabolism
C102586	-	96.86	69.04	82.95	82.95	81.02	89.95	85.485	85.485	1.03	0	XP_020581784.1 GPN-loop GTPase 3 [Phalaenopsis equestris]	511	DNA-directed RNA polymerase II, core complex	GTPase activity	phospholipid catabolic process	-	-
C102590	-	74.67	129.33	102	102	63.1	58	60.55	60.55	0.59	-0.8	XP_020691223.1 geranylgeranyl pyrophosphate synthase 7, chloroplastic [Dendrobium catenatum]	440	cytosol	dimethylallyltranstransferase activity	response to ethylene stimulus	Geranylgeranyldiphosphatesynthase	Terpenoid backbone biosynthesis
C102592	-	6.89	5.24	6.065	6.065	6.73	7.8	7.265	7.265	1.2	0.3	XP_020692941.1 uncharacterized protein LOC110107117 isoform X2 [Dendrobium catenatum]	438	-	-	blood circulation	-	-
C102594	-	27.02	34.91	30.965	30.965	40.22	35.1	37.66	37.66	1.22	0.3	XP_020680558.1 plant UBX domain-containing protein 2 [Dendrobium catenatum]	588	extrinsic to membrane	peptide-N4-(N-acetyl-beta-glucosaminyl)asparagine amidase activity	cell tip growth	Peptide-N(4)-(N-acetyl-beta-glucosaminyl)asparagineamidase	Protein processing in endoplasmic reticulum
C102602	-	96.98	311.73	204.355	204.355	271.97	392.63	332.3	332.3	1.63	0.7	XP_020599492.1 uncharacterized protein LOC110038910 [Phalaenopsis equestris]	447	plasma membrane	protein adenylyltransferase activity	positive regulation of microtubule polymerization	Adenosinemonophosphate-proteintransferase	-
C102604	-	5.02	7.26	6.14	6.14	8.56	7.43	7.995	7.995	1.3	0.4	XP_020683149.1 polynucleotide 5'-hydroxyl-kinase NOL9 isoform X1 [Dendrobium catenatum]	592	nuclear centromeric heterochromatin	protein binding	-	Polynucleotide5{prime}-hydroxyl-kinase	mRNA surveillance pathway
C102606	-	170.75	125.17	147.96	147.96	163.45	202.18	182.815	182.815	1.24	0.3	XP_020672511.1 ubiquinol oxidase 1a, mitochondrial [Dendrobium catenatum]	612	mitochondrion	protein binding	ATP transport	Ubiquinoloxidase(non-electrogenic)	-
C102608	-	11.66	19.39	15.525	15.525	16.88	18.67	17.775	17.775	1.14	0.2	XP_020575901.1 uncharacterized protein LOC110021659 [Phalaenopsis equestris]	498	chloroplast	UMP kinase activity	response to interferon-gamma	UMPkinase	Pyrimidine metabolism
C102612	-	35.03	53.88	44.455	44.455	50.76	43.35	47.055	47.055	1.06	0.1	XP_020580105.1 ABC transporter I family member 6, chloroplastic isoform X1 [Phalaenopsis equestris]	527	plasma membrane	protein binding	response to hypoxia	Monosaccharide-transportingATPase	ABC transporters
C102616	-	46.25	36.11	41.18	41.18	38.47	39.03	38.75	38.75	0.94	-0.1	XP_020703386.1 splicing factor 3A subunit 2 [Dendrobium catenatum]	457	U2-type prespliceosome	protein binding	retrograde vesicle-mediated transport, Golgi to ER	-	Spliceosome
C102620	-	13.58	9.03	11.305	11.305	9.75	9.06	9.405	9.405	0.83	-0.3	PKU85107.1 hypothetical protein MA16_Dca018221 [Dendrobium catenatum]	607	-	protein binding	positive regulation of insulin secretion involved in cellular response to glucose stimulus	-	-
C102622	-	7.51	10.56	9.035	9.035	7.32	9.92	8.62	8.62	0.95	-0.1	PKU77026.1 Lissencephaly-1 like [Dendrobium catenatum]	534	axon	protein binding	histone H3-K9 demethylation	[Myosinheavy-chain]kinase	Ubiquitin mediated proteolysis
C102630	-	8.3	12.6	10.45	10.45	13.96	12.12	13.04	13.04	1.25	0.3	XP_020705280.1 putative transcription factor bHLH041 [Dendrobium catenatum]	467	cytoplasm	RNA polymerase II core promoter proximal region sequence-specific DNA binding	response to chitin	-	Pathways in cancer
C102632	-	98.51	90.08	94.295	94.295	109.49	122.5	115.995	115.995	1.23	0.3	XP_020698194.1 universal stress protein PHOS32 isoform X1 [Dendrobium catenatum]	361	nucleus	-	defense response	-	-
C102634	-	13.37	8.53	10.95	10.95	9.7	8.77	9.235	9.235	0.84	-0.2	XP_020674986.1 ataxin-3 homolog [Dendrobium catenatum]	516	membrane	RNA polymerase II regulatory region DNA binding	medium-term memory	Ubiquitinylhydrolase1	Protein processing in endoplasmic reticulum
C10264	-	4.15	0	2.075	2.075	0	0	0	1e-06	0	-21	KMZ66439.1 UDP-beta-L-Ara: arabinan alpha-1,5-L-arabinosyltransferase, family GT47 [Zostera marina]	129	endosome	glucuronosyltransferase activity	protein ubiquitination	-	-
C102640	-	35.18	27.27	31.225	31.225	29.42	29.24	29.33	29.33	0.94	-0.1	XP_020698481.1 uncharacterized protein LOC110111106 isoform X1 [Dendrobium catenatum]	622	cytosol	ubiquitin-specific protease activity	glycerophospholipid catabolic process	Ubiquitinylhydrolase1	N-Glycan biosynthesis
C102642	-	20.09	11.98	16.035	16.035	14.61	17.42	16.015	16.015	1	0	XP_028554815.1 U4/U6.U5 small nuclear ribonucleoprotein 27 kDa protein [Dendrobium catenatum]	162	nucleoplasm	nucleic acid binding	regulation of phagocytosis	-	Spliceosome
C102646	-	22.33	20.55	21.44	21.44	31.19	27.85	29.52	29.52	1.38	0.5	XP_020672928.1 putative deoxyribonuclease TATDN1 [Dendrobium catenatum]	523	plasma membrane	3{prime}-5{prime}-exoribonuclease activity	cell redox homeostasis	D-aminoacyl-tRNAdeacylase	-
C102648	-	10.27	1.11	5.69	5.69	2.65	4.23	3.44	3.44	0.6	-0.7	XP_020681905.1 protein EXORDIUM-like 3 [Dendrobium catenatum]	608	plant-type cell wall	-	nucleocytoplasmic transport	-	-
C102654	-	3.23	0.07	1.65	1.65	2.46	10.59	6.525	6.525	3.95	2	XP_020675544.1 sulfate transporter 1.3 [Dendrobium catenatum]	0.626	brush border membrane	efflux transmembrane transporter activity	geranylgeranyl diphosphate biosynthetic process	-	Mineral absorption
C102658	-	114.17	223.63	168.9	168.9	183.95	118.91	151.43	151.43	0.9	-0.2	XP_020677388.1 ethylene-responsive transcription factor ERF118 [Dendrobium catenatum]	282	nucleus	identical protein binding	-	-	-
C102666	-	25.75	43.83	34.79	34.79	36.25	31.36	33.805	33.805	0.97	0	XP_020704017.1 probable plastid-lipid-associated protein 3, chloroplastic [Dendrobium catenatum]	491	thylakoid lumen	protein binding	membrane organization	-	-
C102668	-	27.29	9.95	18.62	18.62	11.29	11.94	11.615	11.615	0.62	-0.7	XP_020677313.1 caffeoylshikimate esterase [Dendrobium catenatum]	568	synapse	lysophospholipase activity	histamine transport	Acylglycerollipase	Glycerolipid metabolism
scaffold3915	-	8.79	6.66	7.725	7.725	5.65	4.92	5.285	5.285	0.68	-0.5	XP_020697009.1 ubiquitin-like-specific protease 1D isoform X1 [Dendrobium catenatum]	684	nuclear pore	SUMO-specific isopeptidase activity	rRNA processing	Ulp1peptidase	RNA transport
C102672	-	110.55	152.05	131.3	131.3	143.76	198.08	170.92	170.92	1.3	0.4	XP_020700821.1 putative uncharacterized protein DDB_G0286901 [Dendrobium catenatum]	463	-	-	plastid organization	-	-
C102674	-	9.25	7.49	8.37	8.37	6.3	5.5	5.9	5.9	0.7	-0.5	XP_020701829.1 dehydration-responsive element-binding protein 2A isoform X1 [Dendrobium catenatum]	424	nucleus	sequence-specific DNA binding transcription factor activity	pyrimidine nucleotide biosynthetic process	-	-
C102676	-	178.91	138.54	158.725	158.725	136.08	105.49	120.785	120.785	0.76	-0.4	XP_020591006.1 LOW QUALITY PROTEIN: BAG family molecular chaperone regulator 7 [Phalaenopsis equestris]	540	plasma membrane	protein binding	nickel cation transmembrane transport	-	-
C10268	-	8.31	5.36	6.835	6.835	7.92	0	3.96	3.96	0.58	-0.8	RZB53115.1 KH domain-containing protein isoform B [Glycine soja]	79	P granule	protein binding	RNA splicing, via transesterification reactions	-	-
C102688	-	9.46	24.89	17.175	17.175	18.13	13.72	15.925	15.925	0.93	-0.1	XP_028554524.1 chloroplast stem-loop binding protein of 41 kDa a, chloroplastic [Dendrobium catenatum]	621	ribosome	heteropolysaccharide binding	-	UDP-glucose4-epimerase	Galactose metabolism
C102698	-	18.4	2.6	10.5	10.5	4.28	8.39	6.335	6.335	0.6	-0.7	XP_020704239.1 probable xyloglucan endotransglucosylase/hydrolase protein 28 [Dendrobium catenatum]	551	plant-type cell wall	xyloglucan:xyloglucosyl transferase activity	female sex differentiation	Xyloglucan:xyloglucosyltransferase	-
C10270	-	0	0	0	1e-06	0	0	0	1e-06	1	0	XP_020687131.1 acetyl-coenzyme A carboxylase carboxyl transferase subunit alpha, chloroplastic [Dendrobium catenatum]	57	plastid	-	embryo development ending in seed dormancy	Acetyl-CoAcarboxylase	Propanoate metabolism
C102700	-	28.08	18.78	23.43	23.43	22.34	23.01	22.675	22.675	0.97	0	XP_020587294.1 zinc finger matrin-type protein 2 isoform X1 [Phalaenopsis equestris]	290	cytosol	protein binding	tapetal layer development	-	Spliceosome
C102702	-	29.98	25.03	27.505	27.505	35.32	27.8	31.56	31.56	1.15	0.2	XP_020691021.1 transcription factor VIP1-like [Dendrobium catenatum]	428	protein-DNA complex	DNA binding	response to molecule of fungal origin	-	Plant hormone signal transduction
C102704	-	10.08	14.43	12.255	12.255	18.65	13.16	15.905	15.905	1.3	0.4	XP_020684827.1 uncharacterized protein LOC110101312 [Dendrobium catenatum]	572	cytosol	Mo-molybdopterin cofactor sulfurase activity	protein K48-linked deubiquitination	Molybdenumcofactorsulfurtransferase	-
C102714	-	8.43	0.29	4.36	4.36	0.48	1.05	0.765	0.765	0.18	-2.5	XP_020590706.1 cathepsin B-like isoform X1 [Phalaenopsis equestris]	580	cytosol	protein complex binding	glucuronoxylan biosynthetic process	Dipeptidyl-peptidaseI	Lysosome
C102726	-	40.41	30.27	35.34	35.34	26.38	23.53	24.955	24.955	0.71	-0.5	XP_020688554.1 beta-catenin-like protein 1 [Dendrobium catenatum]	756	nucleus	enzyme binding	protein K63-linked deubiquitination	-	Spliceosome
scaffold11549	-	21.83	36.61	29.22	29.22	33.04	31.19	32.115	32.115	1.1	0.1	XP_020696031.1 histone deacetylase 8 isoform X1 [Dendrobium catenatum]	552	nuclear chromatin	chromatin binding	nuclear mRNA splicing, via spliceosome	Histonedeacetylase	-
C102732	-	18.68	3.76	11.22	11.22	9.77	8.76	9.265	9.265	0.83	-0.3	XP_020676960.1 B3 domain-containing protein At2g36080 [Dendrobium catenatum]	421	nucleus	sequence-specific DNA binding transcription factor activity	retina layer formation	-	Plant hormone signal transduction
C102734	-	19.67	28.94	24.305	24.305	28.21	29.35	28.78	28.78	1.18	0.2	XP_020692936.1 phosphatidylinositol transfer protein 3-like isoform X1 [Dendrobium catenatum]	560	endosome	identical protein binding	response to karrikin	-	-
C102744	-	27.34	22.21	24.775	24.775	26.51	28.96	27.735	27.735	1.12	0.2	XP_020705663.1 ENTH domain-containing protein C794.11c [Dendrobium catenatum]	525	trans-Golgi network	phosphatidylinositol-3-phosphate binding	cellular response to fructose stimulus	-	Endocytosis
C102746	-	3.79	4.73	4.26	4.26	4.57	5.42	4.995	4.995	1.17	0.2	XP_020681622.1 putative serine/threonine-protein kinase [Dendrobium catenatum]	531	plasma membrane	protein serine/threonine kinase activity	root development	Non-specificserine/threonineproteinkinase	Plant-pathogen interaction
C102748	-	16.06	8.07	12.065	12.065	10.21	24.06	17.135	17.135	1.42	0.5	XP_020591033.1 WAT1-related protein At3g45870-like isoform X1 [Phalaenopsis equestris]	489	integral to plasma membrane	amino acid transmembrane transporter activity	response to abscisic acid stimulus	-	-
C102750	-	26.65	15.55	21.1	21.1	19.42	19	19.21	19.21	0.91	-0.1	XP_020574162.1 cell division control protein 2 homolog A [Phalaenopsis equestris]	600	endosome	histone kinase activity	triglyceride catabolic process	[RNA-polymerase]-subunitkinase	Meiosis - yeast
C102752	-	42.21	37	39.605	39.605	32.15	28.08	30.115	30.115	0.76	-0.4	XP_020696004.1 zinc finger CCCH domain-containing protein 56 isoform X1 [Dendrobium catenatum]	642	cytoplasmic mRNA processing body	mRNA 3{prime}-UTR binding	regulation of kinetochore assembly	RING-typeE3ubiquitintransferase	-
C10276	-	4.15	0	2.075	2.075	0	0	0	1e-06	0	-21	PWZ19762.1 AP-2 complex subunit mu [Zea mays]	68.9	-	-	-	-	Endocytosis
C102772	-	106.9	82.22	94.56	94.56	86.84	102.58	94.71	94.71	1	0	XP_020680850.1 dihydropyrimidine dehydrogenase (NADP(+)), chloroplastic [Dendrobium catenatum]	765	cytoplasm	NADP binding	response to water deprivation	Dihydropyrimidinedehydrogenase(NADP(+))	beta-Alanine metabolism
C10278	-	0	0	0	1e-06	15.84	0	7.92	7.92	79,20,000.00	22.9	VFT79625.1 Aste57867_2424 [Aphanomyces stellatus]	37.4	-	-	defense response to fungus	-	-
C102784	-	9.38	6.28	7.83	7.83	6.78	5.11	5.945	5.945	0.76	-0.4	XP_020683035.1 probable Histone-lysine N-methyltransferase ATXR5 isoform X1 [Dendrobium catenatum]	736	nucleolus	histone demethylase activity	regulation of smoothened signaling pathway	Non-specificprotein-tyrosinekinase	-
C102786	-	21.7	25.17	23.435	23.435	13.79	10.77	12.28	12.28	0.52	-0.9	XP_020576381.1 NAC transcription factor 47-like [Phalaenopsis equestris]	463	nucleus	sequence-specific DNA binding transcription factor activity	cellular response to water deprivation	-	-
C102788	-	26.25	31.66	28.955	28.955	31.2	25.42	28.31	28.31	0.98	0	XP_020680718.1 2-C-methyl-D-erythritol 4-phosphate cytidylyltransferase, chloroplastic [Dendrobium catenatum]	484	cytosol	manganese ion binding	cell proliferation	2-C-methyl-D-erythritol4-phosphatecytidylyltransferase	Terpenoid backbone biosynthesis
C102790	-	11.65	17.77	14.71	14.71	11.78	26.63	19.205	19.205	1.31	0.4	XP_020682377.1 cinnamoyl-CoA reductase-like SNL6 isoform X1 [Dendrobium catenatum]	524	extrinsic to endoplasmic reticulum membrane	anthocyanidin reductase activity	-	Cinnamoyl-CoAreductase	Flavonoid biosynthesis
C102792	-	26.84	20.56	23.7	23.7	28.24	27.49	27.865	27.865	1.18	0.2	XP_020691608.1 mediator of RNA polymerase II transcription subunit 20a [Dendrobium catenatum]	421	mediator complex	protein binding	nuclear mRNA splicing, via spliceosome	DNA-directedRNApolymerase	-
C102798	-	16.67	9.99	13.33	13.33	12.48	10.44	11.46	11.46	0.86	-0.2	XP_020572056.1 probable E3 ubiquitin-protein ligase RHG1A [Phalaenopsis equestris]	403	late endosome	protein binding	cellular response to glucose starvation	RING-typeE3ubiquitintransferase	-
C102800	-	23.74	8.34	16.04	16.04	9.33	6.23	7.78	7.78	0.49	-1	XP_020697909.1 protein IQ-DOMAIN 1 [Dendrobium catenatum]	571	plasma membrane	microtubule binding	abscisic acid biosynthetic process	Non-specificserine/threonineproteinkinase	-
C102808	-	7.04	0.05	3.545	3.545	0.04	0.55	0.295	0.295	0.08	-3.6	XP_020688393.1 UDP-glucose:2-hydroxyflavanone C-glucosyltransferase-like [Dendrobium catenatum]	479	cytoplasm	quercetin 3{prime}-O-glucosyltransferase activity	response to interleukin-4	Isoflavone7-O-glucosyltransferase	Phenylpropanoid biosynthesis
scaffold366	-	11.36	3	7.18	7.18	3.94	3.08	3.51	3.51	0.49	-1	PKU81989.1 BRCT domain-containing protein [Dendrobium catenatum]	1442	nuclear chromatin	protein C-terminus binding	somatic diversification of immunoglobulins	NAD(+)ADP-ribosyltransferase	Base excision repair
C102814	-	21.19	10.18	15.685	15.685	13.99	13.76	13.875	13.875	0.88	-0.2	XP_020589557.1 coilin-like isoform X4 [Phalaenopsis equestris]	248	sphere organelle	U1 snRNA binding	aggresome assembly	Endo-14-beta-xylanase	-
C102818	-	10.36	10.49	10.425	10.425	14.25	15.31	14.78	14.78	1.42	0.5	XP_020685648.1 uncharacterized protein LOC110101894 [Dendrobium catenatum]	486	plasma membrane	protein binding	photoperiodism, flowering	-	-
C102822	-	8.98	1.81	5.395	5.395	3.07	2.3	2.685	2.685	0.5	-1	XP_020674069.1 uncharacterized protein LOC110093504 [Dendrobium catenatum]	486	-	-	negative regulation of sexual sporulation resulting in formation of a cellular spore	-	-
C102824	-	57.83	34.91	46.37	46.37	36.33	44.37	40.35	40.35	0.87	-0.2	XP_020681810.1 GDSL esterase/lipase At5g55050 [Dendrobium catenatum]	629	chloroplast	lipase activity	regulation of protein dephosphorylation	Carboxylesterase	-
C102828	-	26.79	13.76	20.275	20.275	17.46	16.57	17.015	17.015	0.84	-0.3	XP_020701579.1 uncharacterized protein At2g39920 [Dendrobium catenatum]	396	-	-	defense response to bacterium, incompatible interaction	Acidphosphatase	-
C102830	-	16.57	19.74	18.155	18.155	17.98	16.57	17.275	17.275	0.95	-0.1	XP_020679783.1 small GTPase LIP1-like [Dendrobium catenatum]	484	extracellular vesicular exosome	AP-3 adaptor complex binding	amino acid transport	RING-typeE3ubiquitintransferase	-
C102836	-	28.46	79.43	53.945	53.945	76.65	80.61	78.63	78.63	1.46	0.5	XP_020699862.1 diacylglycerol O-acyltransferase 2D [Dendrobium catenatum]	571	mitochondrion	acetyltransferase activity	response to estradiol stimulus	2-acylglycerolO-acyltransferase	Glycerolipid metabolism
C102840	-	74.51	111.24	92.875	92.875	188.34	146.32	167.33	167.33	1.8	0.8	XP_020692371.1 LIM domain-containing protein WLIM1 [Dendrobium catenatum]	390	plasma membrane	zinc ion binding	cellular response to fibroblast growth factor stimulus	F-actinmonooxygenase	-
C102842	-	10.4	9.33	9.865	9.865	10.32	12.37	11.345	11.345	1.15	0.2	XP_020696025.1 uncharacterized protein LOC110109343 [Dendrobium catenatum]	448	cytoplasm	protein binding	D-amino acid biosynthetic process	-	-
scaffold7095	-	2.82	0.51	1.665	1.665	0.4	0.67	0.535	0.535	0.32	-1.6	KHN01092.1 hypothetical protein glysoja_048681, partial [Glycine soja]	56.6	-	-	-	-	-
C102846	-	16.72	14.02	15.37	15.37	16.27	13.87	15.07	15.07	0.98	0	XP_020590061.1 uncharacterized protein LOC110031281 [Phalaenopsis equestris]	419	-	-	pyrimidine nucleoside catabolic process	-	-
CL473Contig1	-	25.88	32.24	29.06	29.06	31.59	24.09	27.84	27.84	0.96	-0.1	XP_020687128.1 protein PLASTID REDOX INSENSITIVE 2, chloroplastic isoform X2 [Dendrobium catenatum]	155	eukaryotic translation initiation factor 3 complex	protein binding	-	-	-
C102850	-	18.4	20.61	19.505	19.505	26.65	19.52	23.085	23.085	1.18	0.2	QBQ83754.1 coat protein 1 [Camellia oleifera cryptic virus 1]	299	-	-	regulation of DNA replication	-	-
C102856	-	74.67	0.19	37.43	37.43	3.38	6.25	4.815	4.815	0.13	-3	XP_020690263.1 GDSL esterase/lipase APG [Dendrobium catenatum]	658	chloroplast thylakoid	lipase activity	response to wounding	Carboxylesterase	-
C102862	-	92.42	82.18	87.3	87.3	94.91	72.51	83.71	83.71	0.96	-0.1	XP_020682035.1 eukaryotic translation initiation factor 3 subunit H [Dendrobium catenatum]	638	eukaryotic translation initiation factor 3 complex, eIF3m	RNA binding	brain morphogenesis	Ubiquitinylhydrolase1	RNA transport
C102864	-	88.42	144.1	116.26	116.26	158.95	250.66	204.805	204.805	1.76	0.8	XP_020704900.1 very-long-chain enoyl-CoA reductase-like [Dendrobium catenatum]	591	plasma membrane	protein binding	response to cold	Very-long-chainenoyl-CoAreductase	Biosynthesis of unsaturated fatty acids
C102866	-	130.28	137.76	134.02	134.02	119.4	132.34	125.87	125.87	0.94	-0.1	XP_020705810.1 cysteine proteinase 1-like [Dendrobium catenatum]	641	fusome	cysteine-type peptidase activity	transcription from RNA polymerase II promoter	CathepsinF	Lysosome
C102868	-	3.44	6.56	5	5	5.94	4.19	5.065	5.065	1.01	0	PKU64840.1 Pentatricopeptide repeat-containing protein [Dendrobium catenatum]	688	chloroplast	endonuclease activity	positive regulation of transforming growth factor beta receptor signaling pathway	-	-
scaffold140	-	0.24	0.15	0.195	0.195	0	0	0	1e-06	0	-17.6	XP_020701960.1 uncharacterized protein LOC110113642 isoform X2 [Dendrobium catenatum]	858	-	-	establishment or maintenance of cell polarity	-	-
C102872	-	5.71	2.11	3.91	3.91	3.73	1.78	2.755	2.755	0.7	-0.5	PKU71961.1 hypothetical protein MA16_Dca007325 [Dendrobium catenatum]	446	-	-	xenobiotic metabolic process	-	-
C102876	-	11.1	1.47	6.285	6.285	2.44	9.5	5.97	5.97	0.95	-0.1	XP_020695590.1 probable galacturonosyltransferase-like 3 [Dendrobium catenatum]	533	pollen tube	polygalacturonate 4-alpha-galacturonosyltransferase activity	positive regulation of protein ubiquitination	Polygalacturonate4-alpha-galacturonosyltransferase	Starch and sucrose metabolism
C102880	-	188.86	253.28	221.07	221.07	271.91	193.21	232.56	232.56	1.05	0.1	XP_020582606.1 ranBP2-type zinc finger protein At1g67325 isoform X1 [Phalaenopsis equestris]	338	transcription factor TFIID complex	sequence-specific DNA binding transcription factor activity	primary miRNA processing	-	Basal transcription factors
C102884	-	69.93	84.25	77.09	77.09	72.37	109.48	90.925	90.925	1.18	0.2	XP_020678829.1 putative 12-oxophytodienoate reductase 11 [Dendrobium catenatum]	696	peroxisome	oxidoreductase activity, acting on other nitrogenous compounds as donors, with NAD or NADP as acceptor	mitotic spindle elongation	NADPHdehydrogenase	alpha-Linolenic acid metabolism
C102886	-	507.55	106.26	306.905	306.905	311.57	297.05	304.31	304.31	0.99	0	XP_020671687.1 peroxidase 42-like [Dendrobium catenatum]	623	membrane	protein binding	-	Peroxidase	Phenylalanine metabolism
C102892	-	7.67	0.01	3.84	3.84	0.15	3.47	1.81	1.81	0.47	-1.1	XP_020678626.1 uncharacterized protein LOC110096844 [Dendrobium catenatum]	367	-	-	response to fungus	-	-
C102896	-	4.08	3.01	3.545	3.545	3.13	7.1	5.115	5.115	1.44	0.5	XP_020592993.1 GDSL esterase/lipase At4g10955 [Phalaenopsis equestris]	678	-	-	response to cadmium ion	-	-
C102898	-	131.38	128.77	130.075	130.075	145.91	105.1	125.505	125.505	0.96	-0.1	XP_020672750.1 translocase of chloroplast 34, chloroplastic [Dendrobium catenatum]	587	chloroplast	protein homodimerization activity	Golgi organization	-	-
C10290	-	2.08	10.72	6.4	6.4	7.83	0	3.915	3.915	0.61	-0.7	KRH44840.1 hypothetical protein GLYMA_08G234700 [Glycine max]	51.6	-	-	diacylglycerol metabolic process	23SrRNA(cytosine(1962)-C(5))-methyltransferase	-
C102904	-	50.45	31.04	40.745	40.745	40.16	31.25	35.705	35.705	0.88	-0.2	XP_020587847.1 polyadenylate-binding protein-interacting protein 9-like [Phalaenopsis equestris]	528	cell cortex	RNA polymerase binding	blood vessel remodeling	-	mRNA surveillance pathway
C102906	-	3.2	1.05	2.125	2.125	1.62	1.23	1.425	1.425	0.67	-0.6	PKU72382.1 Gibberellin 2-beta-dioxygenase 2 [Dendrobium catenatum]	532	cytoplasm	gibberellin 3-beta-dioxygenase activity	-	Flavanone3-dioxygenase	Diterpenoid biosynthesis
C102908	-	1.36	8.48	4.92	4.92	4.2	2.95	3.575	3.575	0.73	-0.5	XP_020682681.2 plant intracellular Ras-group-related LRR protein 8-like [Dendrobium catenatum]	524	endoplasmic reticulum membrane	protein serine/threonine kinase activity	-	Adenylatecyclase	p53 signaling pathway
C102910	-	1.78	2.53	2.155	2.155	2.83	2.98	2.905	2.905	1.35	0.4	XP_020682518.1 probable serine/threonine-protein kinase WNK11 [Dendrobium catenatum]	629	nucleus	protein histidine kinase binding	-	Non-specificserine/threonineproteinkinase	Circadian rhythm - plant
C102912	-	39.22	42.79	41.005	41.005	44.94	43.02	43.98	43.98	1.07	0.1	XP_020684185.1 alpha/beta hydrolase domain-containing protein WAV2 isoform X2 [Dendrobium catenatum]	572	endoplasmic reticulum	magnesium ion binding	regulation of gene expression	Acylglycerollipase	-
C102916	-	18.03	30.72	24.375	24.375	23.37	18.84	21.105	21.105	0.87	-0.2	XP_020693635.2 protein disulfide isomerase pTAC5, chloroplastic isoform X1 [Dendrobium catenatum]	431	chloroplast stroma	protein-disulfide reductase activity	-	Proteindisulfide-isomerase	-
C102918	-	53.13	45.36	49.245	49.245	53.52	44.22	48.87	48.87	0.99	0	XP_020584705.1 uncharacterized protein LOC110027557 [Phalaenopsis equestris]	396	-	-	hyperosmotic salinity response	-	-
C102924	-	28.96	21.4	25.18	25.18	28.12	50.63	39.375	39.375	1.56	0.6	XP_020690678.2 purple acid phosphatase 17 [Dendrobium catenatum]	522	cell surface	phosphatase activity	translational initiation	Acidphosphatase	Osteoclast differentiation
scaffold3687	-	7.97	3.84	5.905	5.905	3.84	3.48	3.66	3.66	0.62	-0.7	XP_020703615.1 uncharacterized protein LOC110114912 [Dendrobium catenatum]	719	-	-	cuticle development	-	-
C102930	-	16.74	23.87	20.305	20.305	25.37	17.73	21.55	21.55	1.06	0.1	XP_020703066.2 cytochrome c-type biogenesis ccda-like chloroplastic protein 1 isoform X2 [Dendrobium catenatum]	468	integral to membrane	transmembrane electron transfer carrier	response to osmotic stress	Protein-disulfidereductase	-
C10294	-	14.54	21.44	17.99	17.99	7.92	6.24	7.08	7.08	0.39	-1.3	PKU60896.1 ABC transporter B family member 26, chloroplastic [Dendrobium catenatum]	112	integral to mitochondrial membrane	ATPase activity	cytidine to uridine editing	Xenobiotic-transportingATPase	ABC transporters
C102940	-	120.98	191.07	156.025	156.025	176.4	138.08	157.24	157.24	1.01	0	XP_028550394.1 ATP-dependent Clp protease proteolytic subunit 3, chloroplastic-like [Dendrobium catenatum]	595	chloroplast stroma	ATPase binding	-	EndopeptidaseClp	Cell cycle - Caulobacter
C102950	-	3.87	0.35	2.11	2.11	3.16	1.61	2.385	2.385	1.13	0.2	XP_020692866.2 LOW QUALITY PROTEIN: cyclin-A3-1-like [Dendrobium catenatum]	582	cytoplasm	protein binding	-	Non-specificserine/threonineproteinkinase	Cell cycle
C102952	-	38.59	22.08	30.335	30.335	31.45	38.88	35.165	35.165	1.16	0.2	XP_020689299.1 3-oxoacyl-[acyl-carrier-protein] reductase 4 [Dendrobium catenatum]	457	plastid	3-oxoacyl-[acyl-carrier-protein] reductase (NADPH) activity	cell wall thickening	3-oxoacyl-[acyl-carrier-protein]reductase	Fatty acid biosynthesis
C10296	-	0	2.68	1.34	1.34	0	0	0	1e-06	0	-20.4	XP_020580777.1 LOW QUALITY PROTEIN: ABC transporter B family member 2-like [Phalaenopsis equestris]	68.2	mitochondrion	protein binding	nuclear mRNA splicing, via spliceosome	-	-
C102960	-	18.78	14.29	16.535	16.535	18.09	15.44	16.765	16.765	1.01	0	XP_020679536.1 BRISC and BRCA1-A complex member 2 isoform X1 [Dendrobium catenatum]	642	nuclear ubiquitin ligase complex	peroxisome targeting sequence binding	jasmonic acid biosynthetic process	-	-
C102964	-	8.62	6.54	7.58	7.58	11.71	6.07	8.89	8.89	1.17	0.2	XP_020586686.1 patatin-like protein 2 isoform X1 [Phalaenopsis equestris]	677	endoplasmic reticulum membrane	phospholipase A2 activity	hyperosmotic salinity response	PhospholipaseA(2)	GnRH signaling pathway
C102968	-	28.91	22.44	25.675	25.675	25.4	33.6	29.5	29.5	1.15	0.2	XP_020694857.2 putative UDP-rhamnose:rhamnosyltransferase 1 [Dendrobium catenatum]	636	cytosol	transferase activity, transferring hexosyl groups	-	Anthocyanidin3-O-glucosyltransferase	Flavone and flavonol biosynthesis
C102970	-	13.3	7.38	10.34	10.34	11.12	10.18	10.65	10.65	1.03	0	XP_020578286.1 uncharacterized protein LOC110023305 isoform X1 [Phalaenopsis equestris]	341	cytosol	protein binding	-	-	-
C102978	-	22.99	20.62	21.805	21.805	23.17	22.79	22.98	22.98	1.05	0.1	PKU65945.1 hypothetical protein MA16_Dca009020 [Dendrobium catenatum]	568	perinuclear region of cytoplasm	syntaxin binding	chloroplast localization	-	SNARE interactions in vesicular transport
C102982	-	8.39	5.63	7.01	7.01	6	2.96	4.48	4.48	0.64	-0.6	XP_020704201.1 ALA-interacting subunit 3 [Dendrobium catenatum]	605	late endosome membrane	phospholipid-translocating ATPase activity	-	-	-
C102988	-	19.95	16.84	18.395	18.395	20.36	13.91	17.135	17.135	0.93	-0.1	XP_020703538.1 tRNA (guanine(9)-N1)-methyltransferase [Dendrobium catenatum]	451	extracellular vesicular exosome	tRNA (guanine) methyltransferase activity	intracellular mRNA localization	tRNA(guanine(9)-N(1))-methyltransferase	Aminoacyl-tRNA biosynthesis
scaffold161	-	25.47	25.41	25.44	25.44	23.37	27.42	25.395	25.395	1	0	XP_020700412.1 sucrose transport protein SUT2 isoform X3 [Dendrobium catenatum]	494	cis-Golgi network	sugar transmembrane transporter activity	unidimensional cell growth	Non-specificserine/threonineproteinkinase	-
C102992	-	29.81	21	25.405	25.405	24.34	24.24	24.29	24.29	0.96	-0.1	XP_020688119.1 calcium-binding protein 39 isoform X1 [Dendrobium catenatum]	615	incipient cellular bud site	calcium ion binding	microgametogenesis	-	mTOR signaling pathway
C102994	-	43.78	48.49	46.135	46.135	48.3	44.98	46.64	46.64	1.01	0	XP_020686000.1 ubiquitin carboxyl-terminal hydrolase 3 [Dendrobium catenatum]	746	nucleoplasm	cysteine-type endopeptidase activity	protein autophosphorylation	Ubiquitinylhydrolase1	-
C102996	-	53.78	47.42	50.6	50.6	58.23	49.35	53.79	53.79	1.06	0.1	XP_020700167.1 KH domain-containing protein At5g56140 [Dendrobium catenatum]	526	cytoplasm	single-stranded RNA binding	isopeptide cross-linking	-	-
C102998	-	6.49	2.58	4.535	4.535	2.58	3.29	2.935	2.935	0.65	-0.6	RVW55161.1 Retrovirus-related Pol polyprotein from transposon RE1 [Vitis vinifera]	45.1	-	-	chloroplast organization	-	-
C103004	-	13.51	14.77	14.14	14.14	8.93	16.91	12.92	12.92	0.91	-0.1	XP_020574638.1 U-box domain-containing protein 4-like [Phalaenopsis equestris]	555	nucleus	transmembrane receptor protein serine/threonine kinase binding	-	RING-typeE3ubiquitintransferase	Regulation of autophagy
C103006	-	8.71	11.19	9.95	9.95	8.27	14.72	11.495	11.495	1.16	0.2	AYM54796.1 scarecrow-like protein 33-like [Cymbidium ensifolium]	58.5	-	sequence-specific DNA binding transcription factor activity	response to organic cyclic compound	-	-
C103008	-	20.37	44.53	32.45	32.45	31.96	33.7	32.83	32.83	1.01	0	XP_020584898.1 uncharacterized protein LOC110027707 [Phalaenopsis equestris]	476	-	-	-	-	-
C103012	-	31.31	20.92	26.115	26.115	22.55	21.08	21.815	21.815	0.84	-0.3	XP_020679196.1 APO protein 3, mitochondrial [Dendrobium catenatum]	632	-	-	oxidation-reduction process	-	-
C103014	-	3.23	2.64	2.935	2.935	2.49	4.1	3.295	3.295	1.12	0.2	XP_020690670.1 probable protein phosphatase 2C 4 [Dendrobium catenatum]	788	cytoplasm	magnesium-dependent protein serine/threonine phosphatase activity	lipid homeostasis	Protein-serine/threoninephosphatase	Plant hormone signal transduction
C103016	-	24.34	13.51	18.925	18.925	21.09	17.84	19.465	19.465	1.03	0	XP_020692533.1 hydroxyproline O-galactosyltransferase HPGT3 [Dendrobium catenatum]	626	Golgi membrane	protein binding	mitochondrial unfolded protein response	ProteinO-mannosebeta-13-N-acetylgalactosaminyltransferase	Glycosaminoglycan biosynthesis - chondroitin sulfate
C103024	-	7.66	5.85	6.755	6.755	7.98	17.15	12.565	12.565	1.86	0.9	XP_020697517.1 very-long-chain aldehyde decarbonylase GL1-9-like [Dendrobium catenatum]	504	plasma membrane	cholesterol 25-hydroxylase activity	cell proliferation	SphingolipidC4-monooxygenase	Steroid biosynthesis
C103026	-	15.61	15.98	15.795	15.795	19.61	25.44	22.525	22.525	1.43	0.5	XP_020682896.1 protein UPSTREAM OF FLC [Dendrobium catenatum]	451	-	-	fatty acid biosynthetic process	-	-
C103028	-	467.44	413.26	440.35	440.35	453.89	357.22	405.555	405.555	0.92	-0.1	XP_020687478.1 60S ribosomal protein L3 [Dendrobium catenatum]	762	protein complex	5S rRNA binding	regulation of cell size	-	Ribosome
scaffold10234	-	2.52	1.42	1.97	1.97	1.92	2.15	2.035	2.035	1.03	0	XP_028553897.1 putative nuclease HARBI1 [Dendrobium catenatum]	437	-	-	double-strand break repair via nonhomologous end joining	-	-
C103042	-	16.63	12.97	14.8	14.8	19.48	17.86	18.67	18.67	1.26	0.3	XP_020688590.1 pentatricopeptide repeat-containing protein At4g21190 [Dendrobium catenatum]	478	chloroplast	-	cell death	-	-
C103044	-	17.43	17.17	17.3	17.3	15.28	16.45	15.865	15.865	0.92	-0.1	XP_020691175.1 uncharacterized protein LOC110105851 [Dendrobium catenatum]	566	cytoplasm	acylglycerol lipase activity	lignin metabolic process	2-hydroxy-6-oxonona-24-dienedioatehydrolase	Phenylalanine metabolism
C103048	-	15	17.51	16.255	16.255	31.51	20.58	26.045	26.045	1.6	0.7	XP_020703470.1 probable choline kinase 2 isoform X1 [Dendrobium catenatum]	589	plasma membrane	protein binding	protein stabilization	Cholinekinase	Glycerophospholipid metabolism
C103052	-	56.5	16.02	36.26	36.26	51.94	70.56	61.25	61.25	1.69	0.8	XP_020574413.1 purine permease 3-like [Phalaenopsis equestris]	346	membrane	purine nucleoside transmembrane transporter activity	positive regulation of histone deacetylation	-	-
C103054	-	54.19	44.92	49.555	49.555	54.79	52.18	53.485	53.485	1.08	0.1	XP_020685956.1 basic leucine zipper 19 [Dendrobium catenatum]	438	nucleus	protein binding	anterior/posterior pattern specification	-	-
C103056	-	5.87	10.83	8.35	8.35	6.91	7.32	7.115	7.115	0.85	-0.2	XP_028552228.1 uncharacterized protein LOC114580018 isoform X1 [Dendrobium catenatum]	686	tertiary granule membrane	ion channel binding	phospholipid transport	Glycerol2-dehydrogenase(NADP(+))	-
C103058	-	13.76	2.04	7.9	7.9	3.18	4.23	3.705	3.705	0.47	-1.1	XP_010927705.1 stearoyl-[acyl-carrier-protein] 9-desaturase, chloroplastic-like [Elaeis guineensis]	643	chloroplast	metal ion binding	tRNA modification	Stearoyl-[acyl-carrier-protein]9-desaturase	Fatty acid biosynthesis
C103062	-	26.89	17.71	22.3	22.3	22.24	21.79	22.015	22.015	0.99	0	XP_020679988.1 vacuolar protein sorting-associated protein 22 homolog 1 [Dendrobium catenatum]	489	ESCRT II complex	protein homodimerization activity	pollen germination	-	Endocytosis
C103064	-	9.01	3.33	6.17	6.17	3.91	1.03	2.47	2.47	0.4	-1.3	QEG03116.1 zinc finger protein WIP2-like isoform X1 [Cymbidium ensifolium]	484	nucleus	protein binding	negative regulation of rubidium ion transport	RING-typeE3ubiquitintransferase	-
C103066	-	13.19	9.42	11.305	11.305	12.86	14.79	13.825	13.825	1.22	0.3	XP_020675017.1 bifunctional UDP-glucose 4-epimerase and UDP-xylose 4-epimerase 1 isoform X1 [Dendrobium catenatum]	701	plasma membrane	UDP-glucose 4-epimerase activity	regulation of synaptic transmission, GABAergic	UDP-glucose4-epimerase	Galactose metabolism
C103080	-	12.26	6.28	9.27	9.27	8.4	12.08	10.24	10.24	1.1	0.1	PKA52503.1 hypothetical protein AXF42_Ash019130 [Apostasia shenzhenica]	183	chloroplast	protein disulfide isomerase activity	brain development	Proteindisulfide-isomerase	-
C103086	-	20.37	22.08	21.225	21.225	19.21	26.71	22.96	22.96	1.08	0.1	XP_020701158.1 uncharacterized protein LOC110113075 [Dendrobium catenatum]	546	-	-	-	-	-
scaffold1605	-	1.18	1.16	1.17	1.17	0.94	1.04	0.99	0.99	0.85	-0.2	XP_020673668.1 proteinaceous RNase P 1, chloroplastic/mitochondrial isoform X2 [Dendrobium catenatum]	1103	mitochondrion	ribonuclease P activity	regulation of photoperiodism, flowering	RibonucleaseP	-
C103092	-	51.85	55.14	53.495	53.495	55.79	48.79	52.29	52.29	0.98	0	XP_020682964.1 uncharacterized protein LOC110099962 [Dendrobium catenatum]	503	extrinsic to endosome membrane	protein binding	regulation of transcription, DNA-dependent	RING-typeE3ubiquitintransferase	Cell cycle - yeast
C103096	-	70.59	123.32	96.955	96.955	91.37	92.2	91.785	91.785	0.95	-0.1	XP_020699723.1 zerumbone synthase [Dendrobium catenatum]	470	cytosol	androstan-3-alpha,17-beta-diol dehydrogenase activity	-	3-alpha(or20-beta)-hydroxysteroiddehydrogenase	Butanoate metabolism
C103098	-	414.68	396.55	405.615	405.615	483.99	440.4	462.195	462.195	1.14	0.2	XP_020595253.1 60S acidic ribosomal protein P0-like [Phalaenopsis equestris]	552	ribonucleoprotein complex	DNA-(apurinic or apyrimidinic site) lyase activity	-	DNA-(apurinicorapyrimidinicsite)lyase	Ribosome
C103106	-	13.97	17.07	15.52	15.52	19.55	17.07	18.31	18.31	1.18	0.2	XP_020687173.1 zinc finger protein ZOP1 isoform X1 [Dendrobium catenatum]	335	nucleoplasm	double-stranded DNA binding	regulation of acetyl-CoA biosynthetic process from pyruvate	-	-
C103116	-	57.83	80.12	68.975	68.975	69.6	72.68	71.14	71.14	1.03	0	XP_020591198.1 uncharacterized protein At1g01500-like isoform X1 [Phalaenopsis equestris]	456	-	-	reproduction	-	-
C103118	-	49.68	31.4	40.54	40.54	38.97	48.94	43.955	43.955	1.08	0.1	XP_020684108.1 syntaxin-132 [Dendrobium catenatum]	479	plasma membrane	ion channel binding	photomorphogenesis	-	SNARE interactions in vesicular transport
C103130	-	26.66	21.1	23.88	23.88	23.03	21.77	22.4	22.4	0.94	-0.1	XP_020572578.1 uncharacterized protein LOC110019298 [Phalaenopsis equestris]	562	nucleus	histone acetyl-lysine binding	-	-	-
C103132	-	5.32	0.25	2.785	2.785	1.09	1.4	1.245	1.245	0.45	-1.2	XP_020695977.1 probable transcription factor KAN2 isoform X2 [Dendrobium catenatum]	449	nucleus	sequence-specific DNA binding	rRNA processing	-	Plant hormone signal transduction
C10314	-	43.62	24.12	33.87	33.87	15.84	0	7.92	7.92	0.23	-2.1	WP_078109885.1 Rne/Rng family ribonuclease [Bacillus oleronius]	37.4	-	-	-	-	-
C103140	-	70.25	79.17	74.71	74.71	84.61	87.14	85.875	85.875	1.15	0.2	XP_020701772.1 uncharacterized protein LOC110113495 [Dendrobium catenatum]	470	-	-	response to reactive oxygen species	-	-
C103142	-	27.06	17.32	22.19	22.19	20.73	16.32	18.525	18.525	0.83	-0.3	XP_020704985.1 BTB/POZ domain-containing protein At1g55760 [Dendrobium catenatum]	585	condensed chromosome	protein binding, bridging	-	Cysteine--tRNAligase	Ubiquitin mediated proteolysis
C103144	-	14.66	6.46	10.56	10.56	8.34	6.94	7.64	7.64	0.72	-0.5	XP_020576684.1 barley B recombinant-like protein A isoform X1 [Phalaenopsis equestris]	533	nucleus	sequence-specific DNA binding	phospholipid catabolic process	-	-
C103146	-	7.85	21.16	14.505	14.505	9.46	5.51	7.485	7.485	0.52	-1	XP_020678980.2 deoxyribodipyrimidine photo-lyase [Dendrobium catenatum]	588	-	DNA (6-4) photolyase activity	phosphatidylethanolamine biosynthetic process	Deoxyribodipyrimidinephoto-lyase	-
C103148	-	29.48	28.98	29.23	29.23	32.6	28.56	30.58	30.58	1.05	0.1	XP_020671856.1 syntaxin-32 [Dendrobium catenatum]	459	SNARE complex	SNARE binding	cytokinin transport	-	SNARE interactions in vesicular transport
C103152	-	30.57	26.71	28.64	28.64	34.2	32.36	33.28	33.28	1.16	0.2	XP_020681836.1 prohibitin-2, mitochondrial [Dendrobium catenatum]	538	vacuole	protein binding	response to zinc ion	-	-
C103154	-	11.79	8.65	10.22	10.22	8.37	7.99	8.18	8.18	0.8	-0.3	XP_020703322.1 solanesyl-diphosphate synthase 1, mitochondrial-like isoform X2 [Dendrobium catenatum]	618	extrinsic to mitochondrial inner membrane	trans-octaprenyltranstransferase activity	heart development	All-trans-nonaprenyl-diphosphatesynthase(geranyl-diphosphatespecific)	Terpenoid backbone biosynthesis
C103158	-	8.95	3.24	6.095	6.095	4.51	5.05	4.78	4.78	0.78	-0.4	XP_020681227.1 lysine-specific demethylase JMJ30 isoform X1 [Dendrobium catenatum]	742	perinuclear region of cytoplasm	histone methyltransferase activity (H3-K36 specific)	growth	[HistoneH3]-lysine-36demethylase	-
C103160	-	7.78	4.49	6.135	6.135	5.15	4.45	4.8	4.8	0.78	-0.4	PKU78614.1 hypothetical protein MA16_Dca011171 [Dendrobium catenatum]	110	-	-	protein targeting	-	-
C103172	-	30.16	32.4	31.28	31.28	32.28	32.71	32.495	32.495	1.04	0.1	XP_020701384.1 rhomboid-like protein 14, mitochondrial isoform X1 [Dendrobium catenatum]	521	plasma membrane	protein binding	regulation of gibberellic acid mediated signaling pathway	Rhomboidprotease	-
C103176	-	9.88	7.68	8.78	8.78	9.25	10.7	9.975	9.975	1.14	0.2	XP_020589150.1 laccase-3-like [Phalaenopsis equestris]	558	endoplasmic reticulum	copper ion binding	cuticle development	Laccase	Mineral absorption
C103178	-	45.51	39.4	42.455	42.455	44.62	60.71	52.665	52.665	1.24	0.3	XP_020673671.1 hydroxyphenylpyruvate reductase-like [Dendrobium catenatum]	513	cell wall	NAD binding	-	Hydroxyphenylpyruvatereductase	Pentose phosphate pathway
C10318	-	12.46	13.4	12.93	12.93	0	12.47	6.235	6.235	0.48	-1.1	XP_020705833.1 bifunctional nuclease 2 isoform X3 [Dendrobium catenatum]	66.2	-	sequence-specific DNA binding	response to light stimulus	-	-
C103180	-	6.97	5.33	6.15	6.15	6.62	8.12	7.37	7.37	1.2	0.3	XP_020695042.2 uncharacterized protein LOC110108654 [Dendrobium catenatum]	596	-	-	-	-	-
C103182	-	4.27	8.31	6.29	6.29	4.58	5.42	5	5	0.79	-0.3	XP_020672559.2 uncharacterized protein LOC110092378 [Dendrobium catenatum]	317	plasma membrane	protein binding	snoRNA processing	Phenylalanine/tyrosineammonia-lyase	Nitrogen metabolism
C103188	-	29.34	27.32	28.33	28.33	34	24.69	29.345	29.345	1.04	0.1	XP_020689950.1 transmembrane protein adipocyte-associated 1 [Dendrobium catenatum]	509	integral to membrane	G-protein coupled receptor activity	smooth muscle contraction	-	-
C103190	-	37.24	32.96	35.1	35.1	35.82	30.66	33.24	33.24	0.95	-0.1	XP_020682871.1 ATG8-interacting protein 2-like [Dendrobium catenatum]	434	intracellular membrane-bounded organelle	protein binding	growth	-	-
C103194	-	19.76	31.16	25.46	25.46	28	37.81	32.905	32.905	1.29	0.4	XP_020701958.1 inositol 3-kinase [Dendrobium catenatum]	565	plasma membrane	nucleotide binding	interleukin-12-mediated signaling pathway	Cytidinekinase	Pentose phosphate pathway
C103196	-	31.68	17.99	24.835	24.835	21.76	24.63	23.195	23.195	0.93	-0.1	XP_020687849.1 probable protein S-acyltransferase 16 [Dendrobium catenatum]	511	recycling endosome membrane	palmitoyltransferase activity	RNA processing	ProteinS-acyltransferase	-
C103202	-	40.27	41.87	41.07	41.07	47.34	48.18	47.76	47.76	1.16	0.2	XP_020683657.1 F-box protein PP2-A15 [Dendrobium catenatum]	531	-	carbohydrate binding	-	-	-
C103208	-	3.67	2.1	2.885	2.885	2.14	1.59	1.865	1.865	0.65	-0.6	XP_020674252.1 uncharacterized protein LOC110093643 [Dendrobium catenatum]	519	-	-	positive regulation of calcium ion-dependent exocytosis	-	-
C95744	-	38.37	33.23	35.8	35.8	38.99	33.64	36.315	36.315	1.01	0	XP_020580560.1 DNA-directed RNA polymerase I subunit RPA12-like [Phalaenopsis equestris]	204	nucleoplasm	DNA-directed RNA polymerase activity	regulation of inflammatory response	-	RNA polymerase
C103210	-	59.91	43.12	51.515	51.515	64.46	69.28	66.87	66.87	1.3	0.4	XP_020700561.2 annexin D2 [Dendrobium catenatum]	557	membrane	actin filament binding	xylem and phloem pattern formation	-	-
C103216	-	5.13	4.85	4.99	4.99	5.01	4.82	4.915	4.915	0.98	0	XP_020683264.1 mitochondrial carnitine/acylcarnitine carrier-like protein [Dendrobium catenatum]	536	mitochondrion	glycine transmembrane transporter activity	leaf development	-	-
C10322	-	2.08	0	1.04	1.04	0	6.24	3.12	3.12	3	1.6	XP_028549885.1 nucleolar GTP-binding protein 1 isoform X2 [Dendrobium catenatum]	73.6	perinuclear region of cytoplasm	protein binding	-	-	Ribosome biogenesis in eukaryotes
C103224	-	5.63	10.39	8.01	8.01	7.77	1.59	4.68	4.68	0.58	-0.8	XP_020672492.1 probable transcription factor GLK1 [Dendrobium catenatum]	489	nucleus	sequence-specific DNA binding	-	-	Plant hormone signal transduction
C103232	-	34.06	63.74	48.9	48.9	61.72	66.98	64.35	64.35	1.32	0.4	XP_020700534.1 ethylene-responsive transcription factor RAP2-4 [Dendrobium catenatum]	309	nucleus	protein binding	cellular protein catabolic process	-	Plant hormone signal transduction
C103234	-	5.25	3.84	4.545	4.545	6.14	7.03	6.585	6.585	1.45	0.5	XP_020694841.1 cytochrome b561 and DOMON domain-containing protein At3g61750-like [Dendrobium catenatum]	566	integral to membrane	ferric-chelate reductase activity	response to ethylene stimulus	-	-
C103238	-	10.47	17.71	14.09	14.09	18.03	18.51	18.27	18.27	1.3	0.4	PKU79198.1 hypothetical protein MA16_Dca000542 [Dendrobium catenatum]	469	endoplasmic reticulum	protein C-terminal S-isoprenylcysteine carboxyl O-methyltransferase activity	UV protection	Protein-S-isoprenylcysteineO-methyltransferase	-
C103242	-	12.95	9.34	11.145	11.145	13.06	12.55	12.805	12.805	1.15	0.2	XP_028552796.1 ribonuclease P protein subunit p29 isoform X5 [Dendrobium catenatum]	454	nucleoplasm	RNA binding	exocytosis	RibonucleaseP	Ribosome biogenesis in eukaryotes
C103244	-	297.02	343.25	320.135	320.135	307.91	263.02	285.465	285.465	0.89	-0.2	XP_020686337.1 ankyrin repeat domain-containing protein 2B isoform X1 [Dendrobium catenatum]	541	plasma membrane	protein binding	positive regulation of multicellular organism growth	NAD(+)ADP-ribosyltransferase	-
C104270	-	21.87	28.34	25.105	25.105	27.95	29.13	28.54	28.54	1.14	0.2	XP_020679749.1 zinc finger RNA-binding protein-like [Dendrobium catenatum]	418	nucleolus	RNA polymerase II core promoter proximal region sequence-specific DNA binding transcription factor activity involved in negative regulation of transcription	farnesyl diphosphate biosynthetic process, mevalonate pathway	-	p53 signaling pathway
C103252	-	55.98	55.88	55.93	55.93	63.17	53	58.085	58.085	1.04	0.1	XP_028550801.1 probable 2-oxoglutarate-dependent dioxygenase At3g50210 isoform X1 [Dendrobium catenatum]	617	cytoplasm	gibberellin 3-beta-dioxygenase activity	negative regulation of Notch signaling pathway	Flavonolsynthase	Diterpenoid biosynthesis
C103254	-	59.89	66.23	63.06	63.06	61.68	74.07	67.875	67.875	1.08	0.1	XP_020705313.1 nuclear transcription factor Y subunit C-2 [Dendrobium catenatum]	359	CCAAT-binding factor complex	transcription factor binding	-	DNA-directedDNApolymerase	Pyrimidine metabolism
C103260	-	8.08	11.17	9.625	9.625	13.16	11.53	12.345	12.345	1.28	0.4	XP_020675418.1 probable fructokinase-7 [Dendrobium catenatum]	573	plasma membrane	protein binding	temperature compensation of the circadian clock	Fructokinase	Starch and sucrose metabolism
C103262	-	4.75	8.49	6.62	6.62	6.52	5.51	6.015	6.015	0.91	-0.1	XP_020690862.1 15-cis-zeta-carotene isomerase, chloroplastic [Dendrobium catenatum]	620	chloroplast	-	response to water deprivation	Zeta-caroteneisomerase	-
C103264	-	196.1	224.11	210.105	210.105	265.62	267.71	266.665	266.665	1.27	0.3	XP_020578967.1 alcohol dehydrogenase class-3 [Phalaenopsis equestris]	699	plasma membrane	formaldehyde dehydrogenase activity	protein oligomerization	S-(hydroxymethyl)glutathionedehydrogenase	Glycolysis / Gluconeogenesis
C103270	-	11.23	8.23	9.73	9.73	7.66	11.06	9.36	9.36	0.96	-0.1	XP_028553019.1 heparan-alpha-glucosaminide N-acetyltransferase isoform X1 [Dendrobium catenatum]	667	specific granule membrane	transferase activity, transferring acyl groups	defense response to fungus	Heparan-alpha-glucosaminideN-acetyltransferase	-
C103272	-	344.4	230.29	287.345	287.345	306.78	436.7	371.74	371.74	1.29	0.4	XP_020680920.1 phosphoglycerate kinase, cytosolic isoform X2 [Dendrobium catenatum]	772	plasmodesma	ATP binding	-	Phosphoglyceratekinase	Glycolysis / Gluconeogenesis
C103274	-	173.96	183.74	178.85	178.85	190.81	151.1	170.955	170.955	0.96	-0.1	XP_020672350.1 RGG repeats nuclear RNA binding protein A [Dendrobium catenatum]	320	extracellular vesicular exosome	cadherin binding	response to UV-B	-	-
C103278	-	1.23	12.2	6.715	6.715	2.14	3.92	3.03	3.03	0.45	-1.1	XP_020589850.1 anthocyanidin 5,3-O-glucosyltransferase-like [Phalaenopsis equestris]	592	endoplasmic reticulum	UDP-glucosyltransferase activity	aging	Isoflavone7-O-glucosyltransferase	Phenylpropanoid biosynthesis
C103280	-	15.03	16.68	15.855	15.855	16.26	14.82	15.54	15.54	0.98	0	XP_020699213.1 pyridoxal reductase, chloroplastic isoform X1 [Dendrobium catenatum]	685	cytosol	pyridoxine:NADP 4-dehydrogenase activity	protein targeting to vacuole involved in autophagy	Perakinereductase	-
scaffold2148	-	25.1	26.66	25.88	25.88	28.86	22.1	25.48	25.48	0.98	0	XP_020676805.2 uncharacterized protein LOC110095555 [Dendrobium catenatum]	312	-	-	fatty acid biosynthetic process	-	-
C103288	-	6.23	6.6	6.415	6.415	3.51	3.97	3.74	3.74	0.58	-0.8	XP_020692719.1 uncharacterized protein LOC110106957 isoform X1 [Dendrobium catenatum]	416	-	-	leaf senescence	-	-
scaffold11770	-	50.64	26.18	38.41	38.41	31.74	30.44	31.09	31.09	0.81	-0.3	XP_020685052.1 chromatin assembly factor 1 subunit FAS1 [Dendrobium catenatum]	672	nuclear chromatin	chromatin binding	embryo development ending in seed dormancy	-	-
C103292	-	6.46	6.31	6.385	6.385	5.72	8.85	7.285	7.285	1.14	0.2	XP_020701481.1 RHOMBOID-like protein 13 [Dendrobium catenatum]	440	plasma membrane	endopeptidase activity	-	Rhomboidprotease	-
C103294	-	3.9	4.75	4.325	4.325	2.79	2.55	2.67	2.67	0.62	-0.7	XP_020702537.1 polyadenylate-binding protein RBP47-like [Dendrobium catenatum]	585	cytosol	mRNA binding	termination of RNA polymerase I transcription	Peptidylprolylisomerase	RNA transport
C103296	-	25.6	33.05	29.325	29.325	29.85	26.32	28.085	28.085	0.96	-0.1	XP_020674258.1 probable dolichyl-diphosphooligosaccharide--protein glycosyltransferase subunit 3 [Dendrobium catenatum]	565	plasma membrane	protein binding	response to red or far red light	Dolichyl-diphosphooligosaccharide--proteinglycotransferase	N-Glycan biosynthesis
C10330	-	22.85	2.68	12.765	12.765	7.92	0	3.96	3.96	0.31	-1.7	WP_110669533.1 S9 family peptidase [Salinicola halophilus]	37.7	plasma membrane	-	heme biosynthetic process	-	-
C103304	-	26.15	29.33	27.74	27.74	28.94	22.81	25.875	25.875	0.93	-0.1	XP_020699781.1 probable protein phosphatase 2C 12 [Dendrobium catenatum]	607	plasma membrane	protein serine/threonine phosphatase activity	rRNA processing	Protein-serine/threoninephosphatase	Vasopressin-regulated water reabsorption
C103312	-	2.26	1.81	2.035	2.035	2.21	4.4	3.305	3.305	1.62	0.7	XP_020691248.1 protein GRAVITROPIC IN THE LIGHT 1 [Dendrobium catenatum]	620	-	protein binding	positive regulation of circadian rhythm	-	-
C10332	-	6.23	24.12	15.175	15.175	0	0	0	1e-06	0	-23.9	XP_020577200.1 uncharacterized protein LOC110022541 isoform X5 [Phalaenopsis equestris]	108	-	-	multidimensional cell growth	-	-
C103322	-	37.64	44.54	41.09	41.09	44.36	45.23	44.795	44.795	1.09	0.1	XP_020588406.1 uncharacterized protein LOC110030160 [Phalaenopsis equestris]	577	endoplasmic reticulum membrane	MHC class II protein binding	regulation of response to water deprivation	RING-typeE3ubiquitintransferase	Protein processing in endoplasmic reticulum
C103324	-	31.83	22.69	27.26	27.26	28.23	24	26.115	26.115	0.96	-0.1	XP_020686969.1 barley B recombinant-like protein A [Dendrobium catenatum]	479	nucleolus	protein binding	oxidation-reduction process	-	-
C103326	-	3.68	1.42	2.55	2.55	1.84	1.74	1.79	1.79	0.7	-0.5	XP_020679592.1 protein WHAT'S THIS FACTOR 9, mitochondrial [Dendrobium catenatum]	597	-	-	C-terminal protein methylation	-	-
C103328	-	19.96	18.25	19.105	19.105	22.88	25.83	24.355	24.355	1.27	0.4	XP_020675669.1 RHOMBOID-like protein 2 [Dendrobium catenatum]	481	Golgi membrane	serine-type endopeptidase activity	tRNA processing	Rhomboidprotease	-
C103340	-	11.03	11.82	11.425	11.425	8.45	7.29	7.87	7.87	0.69	-0.5	XP_020586622.1 patatin-like phospholipase domain-containing protein 4 isoform X1 [Phalaenopsis equestris]	623	cytoplasm	lipoprotein lipase activity	regulation of transcription, DNA-dependent	Triacylglycerollipase	Retinol metabolism
CL1058Contig1	-	9.32	7.45	8.385	8.385	7.63	7.42	7.525	7.525	0.9	-0.2	XP_020694779.1 zinc finger CCCH domain-containing protein 32 [Dendrobium catenatum]	847	nucleoplasm	RNA binding	transcription from RNA polymerase II promoter	-	mRNA surveillance pathway
C99462	-	37.87	37.96	37.915	37.915	39.4	28.34	33.87	33.87	0.89	-0.2	XP_020581250.1 probable 4-hydroxy-tetrahydrodipicolinate reductase 1, chloroplastic isoform X2 [Phalaenopsis equestris]	622	chloroplast stroma	identical protein binding	defense response to oomycetes	4-hydroxy-tetrahydrodipicolinatereductase	Lysine biosynthesis
C103350	-	138.74	152.36	145.55	145.55	159.83	133.76	146.795	146.795	1.01	0	XP_020704326.1 pto-interacting protein 1 [Dendrobium catenatum]	634	plasmodesma	protein kinase activity	positive regulation of photomorphogenesis	Non-specificserine/threonineproteinkinase	Plant-pathogen interaction
C103352	-	52.07	48.72	50.395	50.395	57.61	50.54	54.075	54.075	1.07	0.1	XP_020576141.1 LOW QUALITY PROTEIN: COP9 signalosome complex subunit 5a-like [Phalaenopsis equestris]	676	nuclear periphery	NEDD8-specific protease activity	regulation of transcription, DNA-dependent	Ubiquitinylhydrolase1	-
C103354	-	216.29	287.97	252.13	252.13	292.07	299.76	295.915	295.915	1.17	0.2	XP_020695658.1 aspartate aminotransferase, cytoplasmic [Dendrobium catenatum]	828	Golgi apparatus	protein homodimerization activity	carotene biosynthetic process	Aspartatetransaminase	Phenylalanine metabolism
C103364	-	31.5	21.33	26.415	26.415	29.66	30.51	30.085	30.085	1.14	0.2	XP_020584718.1 protein phosphatase methylesterase 1 isoform X2 [Phalaenopsis equestris]	573	nucleoplasm	protein phosphatase binding	response to caffeine	Proteinphosphatasemethylesterase-1	-
C103366	-	18.1	18.15	18.125	18.125	23.78	19.56	21.67	21.67	1.2	0.3	XP_020679476.1 casein kinase II subunit alpha-2 [Dendrobium catenatum]	635	Sin3 complex	identical protein binding	glycosaminoglycan catabolic process	Non-specificserine/threonineproteinkinase	Ribosome biogenesis in eukaryotes
C103370	-	15.48	10.76	13.12	13.12	11.38	12.86	12.12	12.12	0.92	-0.1	XP_008813453.1 probable magnesium transporter NIPA9 [Phoenix dactylifera]	427	mitochondrion	-	response to cold	-	-
C103374	-	25.89	33.23	29.56	29.56	28.52	14.68	21.6	21.6	0.73	-0.5	XP_020705584.1 triacylglycerol lipase 1 isoform X1 [Dendrobium catenatum]	755	mitochondrion	lipid binding	cellular response to salt stress	Sterolesterase	Tropane, piperidine and pyridine alkaloid biosynthesis
C103376	-	9.85	10.71	10.28	10.28	12.26	9.65	10.955	10.955	1.07	0.1	XP_020691968.1 protein PHLOEM PROTEIN 2-LIKE A10 [Dendrobium catenatum]	551	-	carbohydrate binding	response to toxin	-	-
C103388	-	33.43	49.42	41.425	41.425	51.33	44.36	47.845	47.845	1.15	0.2	XP_020578469.1 uncharacterized protein LOC110023404 [Phalaenopsis equestris]	505	mitochondrial matrix	adenyl-nucleotide exchange factor activity	pyridoxal 5{prime}-phosphate salvage	DNAtopoisomerase(ATP-hydrolyzing)	-
C112884	-	19.46	26.54	23	23	27.08	19.35	23.215	23.215	1.01	0	XP_020696753.1 MACPF domain-containing protein At4g24290-like [Dendrobium catenatum]	1104	plasma membrane	-	-	-	-
C103398	-	15.33	11.12	13.225	13.225	11.02	12.61	11.815	11.815	0.89	-0.2	XP_020678763.1 uncharacterized protein LOC110096940 isoform X2 [Dendrobium catenatum]	438	-	-	-	-	-
C103402	-	609.25	408.32	508.785	508.785	400.7	477.98	439.34	439.34	0.86	-0.2	XP_020673344.1 ethylene-responsive transcription factor 1-like [Dendrobium catenatum]	437	plasma membrane	protein binding	root meristem growth	-	-
C103408	-	9.81	9.23	9.52	9.52	15.31	9.7	12.505	12.505	1.31	0.4	XP_020673551.1 uncharacterized protein LOC110093105 [Dendrobium catenatum]	242	-	-	cellular response to UV	-	-
C103412	-	11.79	9.29	10.54	10.54	11.63	10.68	11.155	11.155	1.06	0.1	XP_020677913.1 coiled-coil domain-containing protein 12 [Dendrobium catenatum]	266	spliceosomal complex	protein binding	response to cytokinin stimulus	-	Spliceosome
C103414	-	37.71	39.88	38.795	38.795	45.93	38.67	42.3	42.3	1.09	0.1	XP_020676917.1 histidine protein methyltransferase 1 homolog [Dendrobium catenatum]	649	cytosol	S-adenosylmethionine-dependent methyltransferase activity	protein N-linked glycosylation	Protein-histidineN-methyltransferase	Ubiquinone and other terpenoid-quinone biosynthesis
C103418	-	26.97	24.05	25.51	25.51	21.06	10.68	15.87	15.87	0.62	-0.7	XP_020588060.1 uncharacterized protein LOC110029915 isoform X1 [Phalaenopsis equestris]	572	nucleus	RNA polymerase II core promoter proximal region sequence-specific DNA binding	-	-	-
C103428	-	9.42	3.43	6.425	6.425	5.29	4.45	4.87	4.87	0.76	-0.4	XP_020574827.1 uncharacterized protein LOC110020893 isoform X1 [Phalaenopsis equestris]	124	-	-	negative regulation of growth	-	-
C103430	-	4.48	4.1	4.29	4.29	2.91	2.43	2.67	2.67	0.62	-0.7	PKU70127.1 2-hydroxyglutarate dehydrogenase [Dendrobium catenatum]	431	plasma membrane	L-2-hydroxyglutarate oxidase activity	negative gravitropism	(S)-2-hydroxy-acidoxidase	Butanoate metabolism
C103434	-	88.19	72.39	80.29	80.29	105.37	98.1	101.735	101.735	1.27	0.3	XP_020683428.1 tetraketide alpha-pyrone reductase 2 [Dendrobium catenatum]	582	extrinsic to endoplasmic reticulum membrane	oxidoreductase activity	-	Dihydroflavanol4-reductase	Steroid biosynthesis
C103436	-	10.33	1.12	5.725	5.725	0.61	2.16	1.385	1.385	0.24	-2	QDH08974.1 transcription factor MYC3-like isoform X1 [Cymbidium sinense]	578	cytoplasm	sequence-specific DNA binding transcription factor activity	antigen processing and presentation of peptide antigen via MHC class II	-	Circadian rhythm - plant
C103440	-	11.89	3.84	7.865	7.865	5.05	5.41	5.23	5.23	0.66	-0.6	PKU87079.1 DeSI-like protein [Dendrobium catenatum]	311	cytoplasm	protein binding	regulation of developmental process	-	-
C103444	-	5.31	2.52	3.915	3.915	2.84	3.17	3.005	3.005	0.77	-0.4	XP_020686666.2 transcription factor E2FB [Dendrobium catenatum]	676	fibrillar center	sequence-specific DNA binding	lateral root morphogenesis	-	Pathways in cancer
C103446	-	62.88	66.89	64.885	64.885	73.24	63.85	68.545	68.545	1.06	0.1	XP_020685371.1 transmembrane protein 120 homolog isoform X2 [Dendrobium catenatum]	645	telomerase holoenzyme complex	viral receptor activity	cell migration	Hyaluronoglucosaminidase	Glycosaminoglycan degradation
C103452	-	18.57	17.48	18.025	18.025	18.83	16.95	17.89	17.89	0.99	0	XP_020596860.1 uncharacterized protein At1g01500 [Phalaenopsis equestris]	454	-	-	cellular protein metabolic process	Chitinase	-
C103458	-	16.88	16.79	16.835	16.835	17.22	15.42	16.32	16.32	0.97	0	PKU75446.1 hypothetical protein MA16_Dca023208 [Dendrobium catenatum]	296	chromatin	macrolide binding	nuclear mRNA cis splicing, via spliceosome	Peptidylprolylisomerase	-
C103460	-	16.74	10.01	13.375	13.375	12.17	8.81	10.49	10.49	0.78	-0.4	XP_020578589.1 uncharacterized protein LOC110023482 isoform X3 [Phalaenopsis equestris]	585	-	tRNA binding	lysine biosynthetic process via diaminopimelate	-	Methane metabolism
C103462	-	3.89	6.65	5.27	5.27	8.04	3.52	5.78	5.78	1.1	0.1	XP_020588723.1 gibberellic acid methyltransferase 2-like [Phalaenopsis equestris]	725	cytoplasm	indole acetic acid carboxyl methyltransferase activity	pollen tube growth	GibberellinA(4)carboxylmethyltransferase	alpha-Linolenic acid metabolism
C103464	-	30.71	164.27	97.49	97.49	68.15	61.31	64.73	64.73	0.66	-0.6	XP_020688325.1 ATP synthase gamma chain, chloroplastic [Dendrobium catenatum]	625	mitochondrial proton-transporting ATP synthase complex	proton-transporting ATPase activity, rotational mechanism	signalosome assembly	-	Photosynthesis
C103474	-	18.86	14.91	16.885	16.885	19.91	20.38	20.145	20.145	1.19	0.3	XP_020682712.1 transmembrane protein 184C-like isoform X1 [Dendrobium catenatum]	576	plasma membrane	protein heterodimerization activity	protein folding	Cytochrome-coxidase	-
C103476	-	80.06	133.87	106.965	106.965	93.85	105.71	99.78	99.78	0.93	-0.1	XP_020690895.1 chloroplast envelope quinone oxidoreductase homolog isoform X1 [Dendrobium catenatum]	592	chloroplast stroma	mRNA 3{prime}-UTR binding	G2/M transition of mitotic cell cycle	NADPH:quinonereductase	Glycolysis / Gluconeogenesis
C103478	-	282.79	244.78	263.785	263.785	327.04	482.91	404.975	404.975	1.54	0.6	XP_020584469.1 2-alkenal reductase (NADP(+)-dependent)-like [Phalaenopsis equestris]	630	plasma membrane	2-alkenal reductase [NAD(P)] activity	positive regulation of cell proliferation	2-alkenalreductase(NADP(+))	-
C10348	-	18.69	8.04	13.365	13.365	7.92	24.95	16.435	16.435	1.23	0.3	RWV81124.1 hypothetical protein GW17_00057486, partial [Ensete ventricosum]	58.2	-	protein binding	magnesium ion transport	-	-
C103484	-	26.24	26.71	26.475	26.475	33.62	28.28	30.95	30.95	1.17	0.2	XP_020682934.1 ubiquitin carboxyl-terminal hydrolase 2 [Dendrobium catenatum]	658	nucleus	peptidase activity	homeostasis of number of cells within a tissue	Ubiquitinylhydrolase1	-
C103488	-	13.43	8.05	10.74	10.74	9.93	11.88	10.905	10.905	1.02	0	XP_020693453.1 putative dual specificity protein phosphatase DSP8 [Dendrobium catenatum]	521	mitochondrial inner membrane	mitogen-activated protein kinase p38 binding	-	Phosphatidylglycerophosphatase	MAPK signaling pathway
C103490	-	36.46	28.62	32.54	32.54	31.26	37.84	34.55	34.55	1.06	0.1	XP_020581635.1 TOM1-like protein 2 isoform X2 [Phalaenopsis equestris]	605	plasma membrane	protein binding	cellular response to starvation	-	Lysosome
C103492	-	26.42	15.94	21.18	21.18	17.03	21.21	19.12	19.12	0.9	-0.1	XP_020583018.1 probable pectate lyase 4 [Phalaenopsis equestris]	654	anchored to membrane	pectate lyase activity	regulation of salicylic acid metabolic process	Pectatelyase	Pentose and glucuronate interconversions
C103494	-	3.09	2.73	2.91	2.91	3.45	2.31	2.88	2.88	0.99	0	XP_008777245.1 ribose-phosphate pyrophosphokinase 1-like [Phoenix dactylifera]	575	phagocytic vesicle	protein binding	-	Ribose-phosphatediphosphokinase	Pentose phosphate pathway
C103504	-	36.8	26.72	31.76	31.76	32.19	28.6	30.395	30.395	0.96	-0.1	XP_020684596.1 probable serine/threonine-protein kinase PBL17 [Dendrobium catenatum]	813	cytoplasm	kinase activity	positive regulation of transcription, DNA-dependent	Non-specificserine/threonineproteinkinase	Toll-like receptor signaling pathway
C10352	-	18.69	10.72	14.705	14.705	31.68	6.24	18.96	18.96	1.29	0.4	XP_028552736.1 cytochrome c-type biogenesis CcmH-like mitochondrial protein [Dendrobium catenatum]	65.5	mitochondrial inner membrane	protein binding	-	-	-
C103520	-	21.04	26.22	23.63	23.63	19.7	23.16	21.43	21.43	0.91	-0.1	XP_020697655.1 trihelix transcription factor ASIL2 [Dendrobium catenatum]	377	nucleus	sequence-specific DNA binding transcription factor activity	nuclear mRNA cis splicing, via spliceosome	-	-
C103526	-	20.07	18.5	19.285	19.285	20.39	16.24	18.315	18.315	0.95	-0.1	XP_020584793.1 uncharacterized protein LOC110027628 isoform X2 [Phalaenopsis equestris]	552	intracellular membrane-bounded organelle	SUMO ligase activity	peptidyl-histidine methylation, to form tele-methylhistidine	-	-
C103528	-	21.31	14.9	18.105	18.105	30.2	23.35	26.775	26.775	1.48	0.6	XP_020683698.1 BOI-related E3 ubiquitin-protein ligase 1 [Dendrobium catenatum]	413	CD40 receptor complex	protein N-terminus binding	secondary heart field specification	RING-typeE3ubiquitintransferase	Apoptosis
C103530	-	15.79	13.64	14.715	14.715	15.53	15.15	15.34	15.34	1.04	0.1	XP_020688004.1 splicing factor 3B subunit 4 [Dendrobium catenatum]	523	nucleoplasm	poly(A) RNA binding	-	Peptidylprolylisomerase	Spliceosome
C103532	-	4.3	0.96	2.63	2.63	1.04	4.54	2.79	2.79	1.06	0.1	XP_020688890.1 cytochrome P450 734A6 [Dendrobium catenatum]	709	plasmodesma	steroid hydroxylase activity	2-oxoglutarate metabolic process	11-oxo-beta-amyrin30-oxidase	Arachidonic acid metabolism
C103544	-	11.55	19.96	15.755	15.755	13.19	7.61	10.4	10.4	0.66	-0.6	XP_028552770.1 magnesium transporter MRS2-5 [Dendrobium catenatum]	603	vacuole	magnesium ion transmembrane transporter activity	negative regulation of circadian rhythm	-	-
C103548	-	32.43	114.67	73.55	73.55	68.69	46.32	57.505	57.505	0.78	-0.4	XP_020681294.1 protein MET1, chloroplastic [Dendrobium catenatum]	546	chloroplast	carbohydrate phosphatase activity	regulation of transcription from RNA polymerase II promoter in response to oxidative stress	-	-
C103558	-	5.48	6.72	6.1	6.1	8.7	5.51	7.105	7.105	1.16	0.2	XP_020686525.1 uncharacterized protein LOC110102512 [Dendrobium catenatum]	272	-	-	convergent extension involved in gastrulation	-	-
C10356	-	24.93	0	12.465	12.465	0	0	0	1e-06	0	-23.6	PKU79560.1 Retinoblastoma-related protein [Dendrobium catenatum]	97.8	cytosol	protein binding	transcription from RNA polymerase II promoter	-	TGF-beta signaling pathway
C103562	-	4.17	3.47	3.82	3.82	2.25	2.3	2.275	2.275	0.6	-0.7	XP_020696782.1 zinc finger CCCH domain-containing protein 24 [Dendrobium catenatum]	537	cytoplasm	DNA binding	DNA damage response, signal transduction by p53 class mediator resulting in cell cycle arrest	-	mRNA surveillance pathway
C103566	-	7.15	3.72	5.435	5.435	6.32	5.43	5.875	5.875	1.08	0.1	XP_020591030.1 protein MCM10 homolog isoform X4 [Phalaenopsis equestris]	671	nucleoplasm	enzyme binding	termination of RNA polymerase II transcription	-	-
C103568	-	116.42	103.57	109.995	109.995	129.22	181.01	155.115	155.115	1.41	0.5	XP_020679789.2 uncharacterized protein LOC110097630 [Dendrobium catenatum]	544	mitochondrial inner membrane	protein binding	-	-	-
C103570	-	1.52	4.34	2.93	2.93	2.11	1.67	1.89	1.89	0.65	-0.6	XP_020584734.1 glucan endo-1,3-beta-glucosidase 13-like [Phalaenopsis equestris]	235	plasma membrane	glucan endo-1,3-beta-D-glucosidase activity	negative regulation of histone H3-K36 methylation	Glucanendo-13-beta-D-glucosidase	-
C103574	-	68.14	72.54	70.34	70.34	96.81	101.86	99.335	99.335	1.41	0.5	XP_020572998.1 uncharacterized protein LOC110019605 [Phalaenopsis equestris]	275	-	-	tRNA methylation	-	-
C103578	-	5.74	3.33	4.535	4.535	1.64	4.53	3.085	3.085	0.68	-0.6	XP_020682816.1 probable inactive leucine-rich repeat receptor kinase XIAO [Dendrobium catenatum]	422	membrane	protein kinase activity	response to light stimulus	Non-specificserine/threonineproteinkinase	Plant-pathogen interaction
C10358	-	12.46	10.72	11.59	11.59	7.92	18.71	13.315	13.315	1.15	0.2	XP_020688060.1 phosphatidylinositol:ceramide inositolphosphotransferase-like isoform X1 [Dendrobium catenatum]	95.5	trans-Golgi network	inositol phosphoceramide synthase activity	ATP synthesis coupled proton transport	-	-
C103580	-	21.6	15.2	18.4	18.4	23.06	26	24.53	24.53	1.33	0.4	XP_020685505.1 uncharacterized protein LOC110101784 [Dendrobium catenatum]	189	-	-	regulation of secretion	-	-
C103582	-	14.68	0.08	7.38	7.38	0.39	4.1	2.245	2.245	0.3	-1.7	XP_020679449.1 DNA damage-repair/toleration protein DRT100 [Dendrobium catenatum]	605	plasmodesma	transmembrane receptor protein serine/threonine kinase activity	retina layer formation	Non-specificserine/threonineproteinkinase	Plant hormone signal transduction
C103584	-	20.45	17.72	19.085	19.085	20.2	17.02	18.61	18.61	0.98	0	XP_020678978.1 maspardin isoform X2 [Dendrobium catenatum]	716	trans-Golgi network transport vesicle	CD4 receptor binding	response to oxidative stress	Haloalkanedehalogenase	Arginine and proline metabolism
C103586	-	10.08	15.14	12.61	12.61	13.79	11.89	12.84	12.84	1.02	0	XP_020571657.1 tRNA-dihydrouridine(16/17) synthase [NAD(P)(+)]-like [Phalaenopsis equestris]	665	cytosol	double-stranded RNA binding	-	tRNA-dihydrouridine(20)synthase(NAD(P)(+))	-
C103588	-	77.66	80.31	78.985	78.985	99.03	77.3	88.165	88.165	1.12	0.2	XP_028548852.1 oleoyl-acyl carrier protein thioesterase, chloroplastic-like [Dendrobium catenatum]	620	plastid	acyl-[acyl-carrier-protein] hydrolase activity	midbrain development	Oleoyl-[acyl-carrier-protein]hydrolase	Fatty acid biosynthesis
C103590	-	6.93	2.85	4.89	4.89	3.25	3.02	3.135	3.135	0.64	-0.6	XP_028551473.1 protein WHAT'S THIS FACTOR 1 homolog, chloroplastic-like [Dendrobium catenatum]	658	-	-	negative regulation of insulin secretion involved in cellular response to glucose stimulus	-	-
C103592	-	14.63	9.83	12.23	12.23	9.46	16.04	12.75	12.75	1.04	0.1	XP_020695745.1 mitochondrial uncoupling protein 5-like [Dendrobium catenatum]	511	vacuolar membrane	oxidative phosphorylation uncoupler activity	negative regulation of mitosis	-	Proximal tubule bicarbonate reclamation
C103594	-	30.58	33.63	32.105	32.105	31.56	28.54	30.05	30.05	0.94	-0.1	XP_020695513.1 uncharacterized protein LOC110108981 [Dendrobium catenatum]	509	cytoplasm	glucosyltransferase activity	pectin catabolic process	RING-typeE3ubiquitintransferase	RNA degradation
C103596	-	547.41	1459.32	1003.37	1003.37	1058.15	959.07	1008.61	1008.61	1.01	0	XP_020593212.1 oxygen-evolving enhancer protein 2, chloroplastic-like [Phalaenopsis equestris]	471	chloroplast envelope	protein domain specific binding	nervous system development	Isoleucine--tRNAligase	Photosynthesis
C103598	-	21.02	21.88	21.45	21.45	26.98	24.44	25.71	25.71	1.2	0.3	XP_020678875.1 deubiquitinase DESI2 [Dendrobium catenatum]	450	cytoplasm	-	pathogen-associated molecular pattern dependent induction by symbiont of host innate immune response	-	-
C103600	-	102.83	125.34	114.085	114.085	165.54	141.25	153.395	153.395	1.34	0.4	XP_020701991.1 bZIP transcription factor 50 [Dendrobium catenatum]	329	nucleus	double-stranded DNA binding	cytochrome complex assembly	-	Plant hormone signal transduction
C103602	-	16.85	31.52	24.185	24.185	23.65	21.95	22.8	22.8	0.94	-0.1	XP_020698838.1 uncharacterized protein LOC110111354 [Dendrobium catenatum]	514	chloroplast envelope	protein binding	regulation of seed germination	-	-
C103604	-	9.44	5.18	7.31	7.31	6.99	12.01	9.5	9.5	1.3	0.4	RZC16905.1 Nicotinate phosphoribosyltransferase 2 isoform C [Glycine soja]	48.5	endomembrane system	protein serine/threonine/tyrosine kinase activity	positive regulation of response to DNA damage stimulus	Non-specificserine/threonineproteinkinase	Circadian rhythm - mammal
C103606	-	109.19	26.27	67.73	67.73	23	30.02	26.51	26.51	0.39	-1.4	XP_028554126.1 nuclear poly(A) polymerase 4 isoform X4 [Dendrobium catenatum]	375	nucleoplasm	polynucleotide adenylyltransferase activity	regulation of innate immune response	Polynucleotideadenylyltransferase	mRNA surveillance pathway
C103608	-	9.79	18.52	14.155	14.155	7.99	4.97	6.48	6.48	0.46	-1.1	XP_020702862.1 uncharacterized protein LOC110114351 isoform X1 [Dendrobium catenatum]	648	cell wall	identical protein binding	regulation of translational initiation	Haloalkanedehalogenase	Chlorocyclohexane and chlorobenzene degradation
C103612	-	11.68	6.69	9.185	9.185	8.81	11.26	10.035	10.035	1.09	0.1	XP_020704631.1 UDP-D-xylose:L-fucose alpha-1,3-D-xylosyltransferase MGP4-like [Dendrobium catenatum]	599	cytoplasm	transferase activity, transferring glycosyl groups	response to salt stress	Fucosylgalactoside3-alpha-galactosyltransferase	-
C103618	-	9.17	4.7	6.935	6.935	4.32	7.93	6.125	6.125	0.88	-0.2	XP_020674883.1 myb-related protein 306-like [Dendrobium catenatum]	494	nucleus	protein binding	mitochondrial magnesium ion transport	-	-
C103634	-	7.02	5.18	6.1	6.1	6.52	4.02	5.27	5.27	0.86	-0.2	XP_020691990.1 putative kinase-like protein TMKL1 [Dendrobium catenatum]	540	plant-type cell wall	-	photosystem II oxygen evolving complex assembly	Non-specificserine/threonineproteinkinase	Plant-pathogen interaction
C103636	-	129.27	131.87	130.57	130.57	156.7	148.52	152.61	152.61	1.17	0.2	XP_020595558.1 ornithine carbamoyltransferase, chloroplastic [Phalaenopsis equestris]	632	mitochondrial matrix	phospholipid binding	response to cold	Ornithinecarbamoyltransferase	Arginine and proline metabolism
C103640	-	7.77	9.26	8.515	8.515	18.46	16.6	17.53	17.53	2.06	1	XP_020691669.1 protein trichome birefringence-like 37 [Dendrobium catenatum]	566	plasma membrane	O-acetyltransferase activity	-	-	-
C103642	-	11.59	49.9	30.745	30.745	52.08	38.37	45.225	45.225	1.47	0.6	XP_020697881.2 beta-ureidopropionase [Dendrobium catenatum]	746	phagocytic vesicle	3-cyanoalanine hydratase activity	regulation of gene expression by genetic imprinting	Nitrilase	beta-Alanine metabolism
C103650	-	19.26	8.87	14.065	14.065	7.05	8.05	7.55	7.55	0.54	-0.9	XP_020574427.1 pentatricopeptide repeat-containing protein At3g46870-like [Phalaenopsis equestris]	346	chloroplast	DNA binding	mRNA destabilization	-	-
C103652	-	12.06	1.65	6.855	6.855	2.17	2.4	2.285	2.285	0.33	-1.6	KRX91999.1 Triosephosphate isomerase, cytosolic, partial [Trichinella patagoniensis]	67	chloroplast stroma	triose-phosphate isomerase activity	eye-antennal disc development	Triose-phosphateisomerase	Glycolysis / Gluconeogenesis
C103658	-	104.61	118.55	111.58	111.58	123.73	98.64	111.185	111.185	1	0	XP_020675972.1 protein SGT1 homolog isoform X1 [Dendrobium catenatum]	601	nuclear envelope	Hsp70 protein binding	mitochondrial calcium ion homeostasis	Protein-serine/threoninephosphatase	NOD-like receptor signaling pathway
C103670	-	28.39	19.4	23.895	23.895	21.62	18.92	20.27	20.27	0.85	-0.2	XP_020704637.1 polyadenylate-binding protein RBP47 [Dendrobium catenatum]	558	cytoplasmic stress granule	poly(A) RNA binding	(1->3)-beta-D-glucan catabolic process	Peptidylprolylisomerase	RNA transport
C103674	-	65.61	59.86	62.735	62.735	68.31	61.34	64.825	64.825	1.03	0	XP_020678752.1 mitogen-activated protein kinase kinase 6 isoform X1 [Dendrobium catenatum]	652	perinuclear region of cytoplasm	protein C-terminus binding	-	Mitogen-activatedproteinkinasekinase	Vascular smooth muscle contraction
C103680	-	181.2	0.46	90.83	90.83	9.85	74.82	42.335	42.335	0.47	-1.1	XP_020693682.1 deoxyhypusine synthase-like [Dendrobium catenatum]	734	cytosol	enzyme binding	cellular heat acclimation	Deoxyhypusinesynthase	-
C103686	-	6.77	3.97	5.37	5.37	3.66	2.32	2.99	2.99	0.56	-0.8	XP_020585873.1 peptide chain release factor PrfB3, chloroplastic isoform X1 [Phalaenopsis equestris]	553	chloroplast stroma	mRNA 3{prime}-UTR binding	sphingolipid biosynthetic process	-	-
C103688	-	9.11	3.41	6.26	6.26	4.69	3.93	4.31	4.31	0.69	-0.5	PKU80482.1 ubiquitin-conjugating enzyme E2 S [Dendrobium catenatum]	173	-	DOPA dioxygenase activity	-	Stizolobatesynthase	-
[truncated: 22,234 more rows]
