# Supplementary material for: De novo transcriptome based insights into secondary metabolite biosynthesis in Malaxis acuminata (Jeevak)–A therapeutically important orchid
Source: Front Plant Sci. 2022 Oct 18;13:954467. doi: 10.3389/fpls.2022.954467 (PMC9623264; doi:10.3389/fpls.2022.954467)
Supplement: Supplementary file 4 [file Data_Sheet_3.csv]

C107604	K13065	945	"Stilbenoid	diarylheptanoid and gingerol biosynthesis"	Q9FI78	75.1	3.00E-13	3	730	0.3
C95166	K01051	40	"Pentose and glucuronate interconversions"	Q42534	80.9	1.00E-15	3	730	0.3
CL496Contig1	K01761	450	"Selenocompound metabolism"	Q9SGU9	519	1.00E-180	4	730	0.4
scaffold10989	K00129	360	"Phenylalanine metabolism"	Q80VQ0	359	1.00E-109	5	730	0.5
C64732	K13448	4626	"Plant-pathogen interaction"	Q9C8Y1	52	4.00E-08	2	730	0.2
scaffold2973	K05680	2010	"ABC transporters"	Q9H172	218	2.00E-59	1	730	0.1
C107194	K08332	4140	"Regulation of autophagy"	Q4WVW4	42.7	0.005	8	730	0.8
scaffold1817	K14565	3008	"Ribosome biogenesis in eukaryotes"	Q55FI4	43.1	0.032	1	730	0.1
C105486	K13232	945	"Stilbenoid	diarylheptanoid and gingerol biosynthesis"	P51070	54.7	7.00E-07	1	730	0.1
C116360	K13305	4144	"Endocytosis"	Q5RBF2	51.2	4.00E-05	2	730	0.2
scaffold9076	K03147	730	"Thiamine metabolism"	O82392	1080	0	10	730	1
scaffold11504	K11818	380	"Tryptophan metabolism"	O65782	146	3.00E-40	1	730	0.1
C98612	K13412	4626	"Plant-pathogen interaction"	P93759	239	1.00E-71	9	730	0.9
C113474	K13415	4075	"Plant hormone signal transduction"	O22476	193	5.00E-50	2	730	0.2
C110706	K00517	945	"Stilbenoid	diarylheptanoid and gingerol biosynthesis"	Q9FMY1	479	1.00E-160	3	730	0.3
scaffold12647	K13416	4075	"Plant hormone signal transduction"	Q94F62	257	4.00E-72	1	730	0.1
CL2Contig17	K08711	2010	"ABC transporters"	Q5ANA3	106	4.00E-23	2	730	0.2
C113082	K10352	4530	"Tight junction"	Q61879	61.6	2.00E-08	10	730	1
C106774	K00517	945	"Stilbenoid	diarylheptanoid and gingerol biosynthesis"	Q9LZ31	47	2.00E-04	3	730	0.3
C84910	K01051	40	"Pentose and glucuronate interconversions"	Q42534	44.3	4.00E-04	4	730	0.4
C101568	K10456	4120	"Ubiquitin mediated proteolysis"	P57790	69.7	1.00E-11	3	730	0.3
scaffold1836	K13464	4075	"Plant hormone signal transduction"	Q9C5K8	57.4	2.00E-08	9	730	0.9
CL76Contig1	K00876	240	"Pyrimidine metabolism"	Q8VYB2	378	1.00E-115	10	730	1
C92342	K07213	4978	"Mineral absorption"	O82089	63.2	3.00E-11	5	730	0.5
C104940	K05279	944	"Flavone and flavonol biosynthesis"	Q9FK25	135	3.00E-34	2	730	0.2
C113912	K04733	4620	"Toll-like receptor signaling pathway"	Q9FID9	139	7.00E-33	1	730	0.1
CL526Contig1	K01623	10	"Glycolysis / Gluconeogenesis"	Q40677	77	6.00E-14	10	730	1
scaffold5001	K12126	4712	"Circadian rhythm - plant"	O80536	67	2.00E-10	1	730	0.1
C113928	K08653	4141	"Protein processing in endoplasmic reticulum"	Q0WUG6	55.1	2.00E-06	2	730	0.2
scaffold4969	K11153	830	"Retinol metabolism"	Q8BYK4	174	3.00E-48	3	730	0.3
C90538	K02183	4740	"Olfactory transduction"	P02599	36.2	0.087	1	730	0.1
scaffold230	K00454	592	"alpha-Linolenic acid metabolism"	Q06327	629	0	10	730	1
C117954	K11422	310	"Lysine degradation"	Q9Y7R4	148	9.00E-35	9	730	0.9
C111736	K00279	908	"Zeatin biosynthesis"	O22213	425	1.00E-138	9	730	0.9
CL3213Contig1	K14517	4075	"Plant hormone signal transduction"	O80338	75.9	2.00E-14	1	730	0.1
C117992	K00706	500	"Starch and sucrose metabolism"	O74475	324	4.00E-88	4	730	0.4
scaffold7888	K14424	100	"Steroid biosynthesis"	Q9ZW22	66.6	2.00E-10	1	730	0.1
C101576	K12811	3040	"Spliceosome"	Q8H0U8	39.7	0.039	1	730	0.1
scaffold2044	K11101	5200	"Pathways in cancer"	O35595	117	4.00E-25	1	730	0.1
CL374Contig1	K01953	910	"Nitrogen metabolism"	P49078	943	0	10	730	1
C117686	K08712	2010	"ABC transporters"	P32568	352	1.00E-98	1	730	0.1
scaffold11505	K05681	2010	"ABC transporters"	Q80W57	89	4.00E-17	6	730	0.6
scaffold2583	K02730	3050	"Proteasome"	Q9LSU3	63.2	7.00E-10	10	730	1
scaffold12169	K13430	4626	"Plant-pathogen interaction"	Q9FE20	234	4.00E-69	1	730	0.1
scaffold12255	K01757	901	"Indole alkaloid biosynthesis"	P94111	159	1.00E-42	1	730	0.1
C107344	K05280	944	"Flavone and flavonol biosynthesis"	Q9SD85	296	2.00E-91	1	730	0.1
scaffold8195	K01728	40	"Pentose and glucuronate interconversions"	Q9C5M8	555	0	10	730	1
CL2261Contig1	K01066	960	"Tropane	piperidine and pyridine alkaloid biosynthesis"	O46107	108	1.00E-26	5	730	0.5
CL189Contig1	K01190	52	"Galactose metabolism"	Q4WS33	129	3.00E-29	2	730	0.2
C97824	K14156	564	"Glycerophospholipid metabolism"	Q8L518	428	1.00E-147	4	730	0.4
C109652	K00803	565	"Ether lipid metabolism"	Q9V778	50.8	2.00E-05	1	730	0.1
scaffold8474	K07213	4978	"Mineral absorption"	O82089	47.8	2.00E-05	1	730	0.1
scaffold7233	K12184	4144	"Endocytosis"	Q9S9T7	157	2.00E-41	10	730	1
scaffold97	K12819	3040	"Spliceosome"	Q21278	40.8	0.052	1	730	0.1
C116476	K13428	4626	"Plant-pathogen interaction"	C0LGT6	356	1.00E-104	1	730	0.1
C102234	K14491	4075	"Plant hormone signal transduction"	Q8H7S7	67.4	7.00E-11	10	730	1
scaffold10510	K01672	910	"Nitrogen metabolism"	P00918	89.4	1.00E-19	4	730	0.4
C102626	K13424	4626	"Plant-pathogen interaction"	Q6IEQ7	74.3	4.00E-13	2	730	0.2
scaffold6925	K14496	4075	"Plant hormone signal transduction"	Q8S8E3	49.7	2.00E-05	5	730	0.5
CL958Contig1	K00995	564	"Glycerophospholipid metabolism"	O80952	46.2	0.001	3	730	0.3
C104444	K01365	4142	"Lysosome"	O65039	347	1.00E-114	1	730	0.1
C53996	K10143	4115	"p53 signaling pathway"	P43254	70.5	1.00E-13	3	730	0.3
scaffold10919	K02942	3010	"Ribosome"	P52855	44.7	9.00E-06	5	730	0.5
C98602	K13508	561	"Glycerolipid metabolism"	Q9SHJ5	106	6.00E-24	8	730	0.8
C47336	K02955	3010	"Ribosome"	P42036	35.4	0.026	3	730	0.3
scaffold9626	K02937	3010	"Ribosome"	Q9LHP1	122	2.00E-41	10	730	1
C102756	K00824	360	"Phenylalanine metabolism"	O07597	82.8	1.00E-16	6	730	0.6
CL35Contig1	K02993	3010	"Ribosome"	Q8LJU5	64.7	4.00E-10	8	730	0.8
C92834	K12382	4142	"Lysosome"	P26779	41.6	0.005	3	730	0.3
C106702	K06002	4974	"Protein digestion and absorption"	Q9D106	50.1	2.00E-05	2	730	0.2
scaffold10407	K13430	4626	"Plant-pathogen interaction"	Q9FE20	37.7	0.064	1	730	0.1
scaffold6621	K01052	4142	"Lysosome"	P38571	60.1	4.00E-19	1	730	0.1
C116668	K13459	4626	"Plant-pathogen interaction"	Q42484	131	6.00E-30	1	730	0.1
scaffold5282	K14078	4978	"Mineral absorption"	P40879	125	2.00E-40	3	730	0.3
C110828	K09754	360	"Phenylalanine metabolism"	O22203	221	1.00E-62	2	730	0.2
CL756Contig1	K07203	5200	"Pathways in cancer"	Q9FR53	42.7	1.00E-11	8	730	0.8
scaffold9320	K01611	270	"Cysteine and methionine metabolism"	Q3E9D5	198	3.00E-60	10	730	1
C48570	K01425	471	"D-Glutamine and D-glutamate metabolism"	A8MIB3	34.7	0.07	1	730	0.1
scaffold12232	K00108	260	"Glycine	serine and threonine metabolism"	A1CFL2	90.1	2.00E-17	9	730	0.9
CL1256Contig1	K00276	360	"Phenylalanine metabolism"	P46883	324	4.00E-97	9	730	0.9
scaffold10251	K00694	500	"Starch and sucrose metabolism"	P58931	80.1	2.00E-14	3	730	0.3
C104352	K08057	4612	"Antigen processing and presentation"	P93508	564	0	10	730	1
C101192	K07213	4978	"Mineral absorption"	O82089	52.4	4.00E-07	1	730	0.1
CL80Contig2	K01210	500	"Starch and sucrose metabolism"	Q5B5X8	40.8	0.017	1	730	0.1
C113410	K01937	240	"Pyrimidine metabolism"	Q6PEI7	600	0	10	730	1
C95312	K14005	4141	"Protein processing in endoplasmic reticulum"	Q5AZM3	38.1	0.084	1	730	0.1
scaffold5262	K01920	480	"Glutathione metabolism"	Q54E83	42.7	0.005	1	730	0.1
scaffold7386	K14575	3008	"Ribosome biogenesis in eukaryotes"	Q8NB90	62.4	3.00E-09	2	730	0.2
scaffold4702	K13030	460	"Cyanoamino acid metabolism"	Q9SBL1	49.3	1.00E-05	1	730	0.1
C99578	K04124	904	"Diterpenoid biosynthesis"	Q39103	130	9.00E-33	1	730	0.1
C95450	K12382	4142	"Lysosome"	Q8C1C1	47	1.00E-04	3	730	0.3
C63098	K13114	3013	"RNA transport"	P79122	37.7	0.014	1	730	0.1
scaffold5301	K09754	360	"Phenylalanine metabolism"	O22203	147	4.00E-40	2	730	0.2
C107654	K13065	945	"Stilbenoid	diarylheptanoid and gingerol biosynthesis"	Q6K638	150	1.00E-38	3	730	0.3
C71626	K02935	3010	"Ribosome"	Q8R7U5	35.4	0.054	1	730	0.1
C43720	K01870	290	"Valine	leucine and isoleucine biosynthesis"	Q8RXK8	83.6	4.00E-18	10	730	1
C46926	K04077	3018	"RNA degradation"	Q0I7U3	46.6	8.00E-06	10	730	1
scaffold3954	K13065	945	"Stilbenoid	diarylheptanoid and gingerol biosynthesis"	Q0JBZ8	132	8.00E-32	3	730	0.3
C108316	K13356	4146	"Peroxisome"	Q8MS59	155	6.00E-40	10	730	1
scaffold6590	K01637	630	"Glyoxylate and dicarboxylate metabolism"	Q6Z6M4	398	1.00E-133	10	730	1
scaffold3608	K12309	52	"Galactose metabolism"	Q9LFA6	55.8	3.00E-08	1	730	0.1
C34348	K08241	592	"alpha-Linolenic acid metabolism"	Q9AR07	64.7	3.00E-12	1	730	0.1
C104594	K07203	5200	"Pathways in cancer"	Q9FR53	273	1.00E-105	10	730	1
scaffold4371	K14487	4075	"Plant hormone signal transduction"	O82243	251	1.00E-103	10	730	1
C76010	K10840	3420	"Nucleotide excision repair"	Q9R1K9	42	6.00E-04	3	730	0.3
CL2565Contig1	K07750	100	"Steroid biosynthesis"	Q55D54	56.2	2.00E-07	4	730	0.4
scaffold11584	K04714	600	"Sphingolipid metabolism"	Q4JM44	57.8	5.00E-08	9	730	0.9
C71386	K14651	3022	"Basal transcription factors"	Q92804	37.7	0.024	1	730	0.1
C78394	K03260	5416	"Viral myocarditis"	Q553R3	40	0.007	1	730	0.1
C76198	K13422	4075	"Plant hormone signal transduction"	Q39204	66.6	8.00E-12	2	730	0.2
C66968	K05391	4626	"Plant-pathogen interaction"	O65718	77.4	1.00E-15	10	730	1
scaffold6276	K01962	640	"Propanoate metabolism"	Q9LD43	41.2	0.007	1	730	0.1
scaffold6006	K01953	910	"Nitrogen metabolism"	P49078	57.8	3.00E-08	10	730	1
scaffold5565	K13799	410	"beta-Alanine metabolism"	Q318F2	37.4	0.093	1	730	0.1
scaffold1680	K01058	592	"alpha-Linolenic acid metabolism"	Q948R1	38.5	0.1	1	730	0.1
scaffold10594	K09757	940	"Phenylpropanoid biosynthesis"	Q8RUW5	255	1.00E-103	1	730	0.1
C61572	K13993	4141	"Protein processing in endoplasmic reticulum"	Q12329	58.5	1.00E-09	10	730	1
C52914	K11419	310	"Lysine degradation"	Q5RB81	39.3	0.002	3	730	0.3
scaffold9404	K00059	61	"Fatty acid biosynthesis"	P0A0I0	121	2.00E-31	10	730	1
C109080	K00694	500	"Starch and sucrose metabolism"	P58931	79	3.00E-14	3	730	0.3
C16018	K03754	3013	"RNA transport"	Q54EY2	38.1	0.002	1	730	0.1
C16076	K12867	3040	"Spliceosome"	Q99PK0	33.1	0.09	3	730	0.3
C14244	K00861	740	"Riboflavin metabolism"	Q84MD8	58.2	2.00E-10	9	730	0.9
C9404	K08712	2010	"ABC transporters"	P32568	73.9	1.00E-15	1	730	0.1
C16282	K13339	4146	"Peroxisome"	Q8RY16	39.7	7.00E-04	1	730	0.1
C29328	K01613	564	"Glycerophospholipid metabolism"	A4GNA8	50.8	3.00E-07	10	730	1
C29408	K07151	510	"N-Glycan biosynthesis"	Q6F2Z1	66.2	1.00E-16	10	730	1
C14910	K01115	565	"Ether lipid metabolism"	Q9LRZ5	73.6	2.00E-15	2	730	0.2
C19562	K00888	562	"Inositol phosphate metabolism"	Q9SXA1	50.4	5.00E-15	1	730	0.1
C8382	K08712	2010	"ABC transporters"	P32568	38.9	0.001	1	730	0.1
C35150	K12811	3040	"Spliceosome"	Q84UQ1	33.9	0.1	1	730	0.1
scaffold10721	K13993	4141	"Protein processing in endoplasmic reticulum"	Q4UKR8	71.2	5.00E-14	10	730	1
C46668	K14432	4075	"Plant hormone signal transduction"	Q6ZDF3	35.8	0.026	2	730	0.2
CL647Contig1	K14325	3013	"RNA transport"	Q9SEE9	37.4	0.049	1	730	0.1
C14132	K12815	3040	"Spliceosome"	Q9P774	47.4	2.00E-06	2	730	0.2
C31852	K11987	5200	"Pathways in cancer"	Q4WY82	35	0.04	1	730	0.1
C40526	K03469	3030	"DNA replication"	Q9HSF6	37.7	0.004	1	730	0.1
C49324	K14494	4075	"Plant hormone signal transduction"	Q9C8Y3	78.6	1.00E-16	7	730	0.7
C39724	K08204	4976	"Bile secretion"	A6QLW8	42.7	1.00E-04	3	730	0.3
C33618	K00102	620	"Pyruvate metabolism"	Q94AX4	44.3	4.00E-05	1	730	0.1
C30582	K13566	250	"Alanine	aspartate and glutamate metabolism"	Q8RUF8	49.7	5.00E-07	1	730	0.1
C96306	K00430	360	"Phenylalanine metabolism"	A5H452	391	1.00E-134	10	730	1
C47446	K01648	20	"Citrate cycle (TCA cycle)"	O22718	177	5.00E-53	10	730	1
C44896	K02930	3010	"Ribosome"	P49691	49.3	9.00E-07	9	730	0.9
C46996	K00276	360	"Phenylalanine metabolism"	P46883	38.5	0.004	1	730	0.1
C25620	K01834	10	"Glycolysis / Gluconeogenesis"	Q5SM27	33.9	0.076	1	730	0.1
C41894	K01516	730	"Thiamine metabolism"	Q65GG3	41.2	2.00E-04	2	730	0.2
