# Supplementary material for: De novo transcriptome based insights into secondary metabolite biosynthesis in Malaxis acuminata (Jeevak)–A therapeutically important orchid
Source: Front Plant Sci. 2022 Oct 18;13:954467. doi: 10.3389/fpls.2022.954467 (PMC9623264; doi:10.3389/fpls.2022.954467)
Supplement: Supplementary file 5 [file Data_Sheet_4.xlsx]

## Sheet: TF_final_file
Pseudobulb	%	Leaf	%
MYB	16.6667	NAC	15.625
MYB_related	16.6667	TCP	9.375
bZIP	8.33333	G2-like	6.25
C2H2	8.33333	GATA	6.25
E2F/DP	8.33333	MIKC_MADS	6.25
ERF	8.33333	MYB_related	6.25
GRAS	8.33333	TALE	6.25
LBD	8.33333	WRKY	6.25
NAC	8.33333	bHLH	3.125
STAT	8.33333	C3H	3.125
		CPP	3.125
		ERF	3.125
		FAR1	3.125
		GRAS	3.125
		HB-other	3.125
		HD-ZIP	3.125
		M-type_MADS	3.125
		MYB	3.125
		NF-YA	3.125
		Nin-like	3.125
